# Supplementary material for: A Combined Comparative Transcriptomic, Metabolomic, and Anatomical Analyses of Two Key Domestication Traits: Pod Dehiscence and Seed Dormancy in Pea (Pisum sp.)
Source: Front Plant Sci. 2017 Apr 25;8:542. doi: 10.3389/fpls.2017.00542 (PMC5404241; doi:10.3389/fpls.2017.00542)
Supplement: Table S1 — Germination characteristics of parental and RIL lines. [file Table1.XLSX]

## Sheet: Description of RIL germination
	DORMANT BULK			Germination percentage
	RIL lines	Gritty trait	testa thickness (mm)	0h	24h	48h	52h	88h	163h	Coeficient of velocity	Timson index	Mean germination time
	42 AC	0	140	0	20	32	52	52	56	2.1164	0.008	47.25
	21 C	0	120	0	8	16	20	20	20	2.78552	0.376	35.9
	3 C	1	150	0	0	0	8	16	28	0.906149	0.368	110.357
	48 C	0	150	0	0	0	0	0	0	0.611621	0.232	163.5
	11 C	1	120	0	0	0	0	0	0	0.611621	0.456	163.5
	87 C	1	150	0	0	0	0	0	0	0.611621	0.176	163.5
	56 AC	1	120	0	0	16	52	52	52	2.04242	0.344	48.9615
	Mean		135.714	0	4	9.14286	18.8571	20	22.2857	1.38362	0.28	104.71
	NON-DORMANT BULK			Germination percentage
	RIL lines	Gritty trait	testa thickness (mm)	0h	24h	48h	52h	88h	163h	Coeficient of velocity	Timson index	Mean germination time
	32 C	0	100	0	16	24	40	40	56	1.35135	0.24	74
	30 BC	0	100	0	24	40	40	44	56	1.59453	0.408	62.7143
	40 C	0	110	0	12	12	28	32	32	2.18579	0.232	45.75
	54 AC	0	120	0	20	25	60	60	70	1.69594	0.47	58.9643
	49 C	1	110	0	19	35	73	85	92	1.72166	0.607692	58.0833
	10 C	0	100	0	32	36	44	52	64	1.61047	0.456	62.0938
	57 BC	1	110	0	0	7	7	7	19	0.873362	0.0814815	114.5
	Mean		107.143	0	17.5714	25.5714	41.7143	45.7143	55.5714	1.57616	0.356453	68.0151
				Germination percentage
	Parental genotypes	Gritty trait	testa thickness (mm)	0h	24h	48h	52h	88h	163h	Coeficient of velocity	Timson index	Mean germination time
dormant	JI64	1	180	0	0	0	0.04	10	20	0.71	0.00571429	112.3
nondormant	JI92	0	100	0	100	100	100	100	100	3.8	1	24
dormant	VIR320	0	110	0	10	20	30	30	40	2.52	0.216	52.3
nondormant	Cameor	0	90	0	100	100	100	100	100	3.8	1	24

## Sheet: Table S1B-chemistry lines
RIL Line No.	Percent of Dormancy	RIL line annotation
1	0	16 - N (JI64xJI92)
2	0	63 - N (JI64xJI92)
3	0	93 - N (JI64xJI92)
4	0.05	5-N (JI64xJI92)
5	0.2	3 -N (JI64xJI92)
6	0.2	44-N (JI64xJI92)
7	0.2	57B - N (JI92xJI64)
8	0.4	73-N (JI92xJI64)
9	70%	66-D (JI64xJI92)
10	0.7	93-D (JI92xJI64)
11	0.75	42A-D (JI64xJI92)
12	0.8	90-D (JI64xJI92)
13	0.85	12-D (JI64xJI92)
14	0.9	23-D (JI64xJI92)
15	0.9	55-D (JI92xJI64)
16	0.95	35-D (JI64xJI92)
