# Supplementary material for: A Combined Comparative Transcriptomic, Metabolomic, and Anatomical Analyses of Two Key Domestication Traits: Pod Dehiscence and Seed Dormancy in Pea (Pisum sp.)
Source: Front Plant Sci. 2017 Apr 25;8:542. doi: 10.3389/fpls.2017.00542 (PMC5404241; doi:10.3389/fpls.2017.00542)
Supplement: Table S2 — Summary statistics for MACE sequencing data and annotation to the Pisum mRNA sequences from NCBI and to the contigs based on the de novo assembly of sequences. [file Table2.XLSX]

## Sheet: List1
			Cleaned reads	Annotated	Proportion of annotated reads	Number of transcripts	Proportion of transcripts with ambiguous assignement
				reads
Pod suture
	RILs JI92	indehiscent	9,317,018	8,468,680	90.89%	91.343	41.02%
	RILs JI64	dehiscent	7,980,169	7,248,391	90.83%	89.666	41.06%
	JI92	indehiscent	10,136,026	9,257,727	91.33%	93.227	41.58%
	JI64	dehiscent	6,262,807	5,669,404	90.52%	87.621	40.84%
Seed coats
	Cameor	non-dormant	11,179,602	10,032,632	89.74%	100.363	37.85%
	JI64	dormant	10,874,018	9,675,196	88.98%	98.978	37.78%
	JI92	non-dormant	9,432,136	8,366,459	88.7%	96.398	37.9%
	RILs JI64	dormant	12,281,268	10,928,094	88.98%	105.787	37.66%
	RILs JI92	non-dormant	8,280,606	7,386,227	89.2%	99.035	36.73%
	VIR 320	dormant	15,474,609	13,708,854	88.59%	106.791	38.63%
Frequency of gene expression normalized data distribution	<1	1-10	10-100	100-1000	>1000
RIL Indehiscence	43.28%	37.14%	17.7%	1.86%	0.03%
RIL Dehiscence	41.93%	37.78%	18.44%	1.81%	0.03%
JI92	44.65%	35.87%	17.72%	1.72%	0.03%
JI64	39.63%	40.05%	18.62%	1.66%	0.04%
Cameor	51.89%	31.3%	15.25%	1.52%	0.04%
JI64	49.94%	33.61%	15.02%	1.37%	0.06%
JI92	48.52%	33.74%	16.03%	1.66%	0.04%
RIL Dormant	52.82%	32.12%	13.79%	1.2%	0.07%
RIL Non-dormant	47.83%	35.55%	15.17%	1.39%	0.05%
VIR320	53.18%	30.75%	14.62%	1.4%	0.04%
Mean	47.37%	34.79%	16.24%	1.56%	0.04%
