# Supplementary material for: A Combined Comparative Transcriptomic, Metabolomic, and Anatomical Analyses of Two Key Domestication Traits: Pod Dehiscence and Seed Dormancy in Pea (Pisum sp.)
Source: Front Plant Sci. 2017 Apr 25;8:542. doi: 10.3389/fpls.2017.00542 (PMC5404241; doi:10.3389/fpls.2017.00542)
Supplement: Table S3 — List of primers used for qRT-PCR. [file Table3.XLSX]

## Sheet: Primery
GI	MACE	Forward	Reverse	Lenght (bp)
gi|377672422|gb|JR952153.1|	MACE-S019	ctgtaaaaggcttacctagtcctagcgacg	agtcctttgccttttcacccga	99
gi|332447032|gb|JI914089.1|	MACE-S066	ggacttaatgatgagaagcccttcac	tgctaattcacctctgacgcaa	144
gi|332432214|gb|JI899271.1|	MACE-S069	ttctgaagtcacttggcctcg	ggatacttaatgttgtcaggcgct	81
gi|332433953|gb|JI901010.1| TSA: Pisum sativum Ps_contig_mira-ass_4181 mRNA sequence #or# gi|332434209|gb|JI901266.1| TSA: Pisum sativum Ps_contig_mira-ass_4438 mRNA sequence #or# gi|332440061|gb|JI907118.1| TSA: Pisum sativum Ps_contig_mira-ass_10363 mRNA sequence	MACE-S070	ttaccggaaggatatgcctcg	ccttggtgatgaagccatgcta	138
gi|332467309|gb|JI934346.1|	MACE-S082	acagtggctgccgaacttgtt	actggaaggcggctttgccat	133
gi|377680664|gb|JR960395.1|	MACE-S101	tcgacaatgaagatggcacttcc	atgcaactaaagcaacctttcgtgg	132
gi|332432552|gb|JI899609.1| #or# gi|332438957|gb|JI906014.1|	MACE-S108	tggaagggcaagaagatctccga	tgatctccctggacgcaagtc	95
gi|377671962|gb|JR951693.1|	MACE-S110	gtgaaagagcttgcattccctgga	ggttgagcatctgcaaagtgg	89
gi|332436268|gb|JI903325.1|	MACE-S111	ctgtgaaaggaaatgttaaggcagagc	ttcaggctccacccagaatgc	86
gi|377677829|gb|JR957560.1|	MACE-S131	ccaacaagatcaggctcatgtg	gaaagaccagtttcagcgtcaa	77
gi|377675826|gb|JR955557.1|	MACE-S132	tatcttccatttggtggaggtcca	ccgtcgaacaagcattgcaagagct	93
gi|377677438|gb|JR957169.1|	MACE-S135	ggcatcctgctaaacctagtgaa	aaacgcacaaccgtgctcctt	87
gi|377681595|gb|JR961326.1|	MACE-S139	tagtacccgcttactcatgggct	attgtagcgcgagacaagac	114
gi|332440465|gb|JI907522.1|	MACE-S141	tcttgccagcagaatgtcac	gtcaaagaatagaacttgtatacatatc	220
gi|332501452|gb|JI968026.1|	MACE-P001	tttaaatttcgtgtatttacaga	ccgacagcattattgaacc	140
noHitAssembly_c18494_g1_i1	MACE-P002	gctggatggacccaagta	cgaagtgagccctttctta	174
gi|377679470|gb|JR959201.1|	MACE-P003	gaggcttcttatccaatcaaa	aacatccaccattgatgaaa	120
gi|332429989|gb|JI897046.1| #or# gi|377671395|gb|JR951126.1|	MACE-P004	taacacgagtagcaaaccc	acgcaccaagactgaaaaa	115
gi|332436962|gb|JI904019.1| #or# gi|332512491|gb|JI979037.1|	MACE-P005	agacaacacaggagcaac	gcaatagtaccaaaaactcaa	165
gi|18476507|gb|AY065659.1|	MACE-P006	ctcaaccctagtggcaaa	cacagcacttcaattctca	126
gi|377673159|gb|JR952890.1|	MACE-P007	tcagttgaatatagcccagat	ttctttgaagggaaacactaa	118
gi|377671088|gb|JR950819.1|	MACE-P008	atataatcatcctgtgtgcttaat	atttattgaaggagaggtatacat	127
gi|332445328|gb|JI912385.1| #or# gi|332477276|gb|JI944313.1| #or# gi|377671225|gb|JR950956.1|	MACE-P009	attataagagaggtgtccga	gacaacatttggtgcaga	120
gi|332434982|gb|JI902039.1|	MACE-P010	attaccttaaatggaatttggaa	ttgaaaacatgaacggatttta	142
gi|332485754|gb|JI952791.1| #or# gi|377671256|gb|JR950987.1|	MACE-P011	ctgacccttttcctccataa	ccagttgtgaggtatgagaa	151
gi|332467579|gb|JI934616.1|	MACE-P012	gccatcgtcgtcttcta	gaggcttcatcagcaata	152
gi|332439812|gb|JI906869.1|	MACE-P013	aatagctgaagatatcgtgtt	ttggctaatttctgtcttaggt	111
noHitAssembly_c12845_g1_i1	MACE-P014	cggagagactcaaataccttc	aggtaaggctcatatttgtcat	111
gi|332450397|gb|JI917454.1| /// noHitAssembly_c15347_g1_i1	MACE-P015	caccgtcatctactaccaca	caccgaccaaaattgtaatgga	132
gi|332430722|gb|JI897779.1| #or# gi|377671866|gb|JR951597.1|	MACE-P016	tgaaattagtgttgtcagtgg	ctttctctctcctcgtcc	111
gi|332430128|gb|JI897185.1| #or# gi|332434568|gb|JI901625.1| #or# gi|332504737|gb|JI971311.1|	MACE-P017	cggctctgattatgtaccaa	agagcctttcattattcgaag	118
gi|332432807|gb|JI899864.1|	MACE-P018	gtttgtcgaaggctttactct	agggcaaaataacagaatcaga	156
gi|332436328|gb|JI903385.1|	MACE-P019	ttgcgatttactaatgttgtaag	taaacatctagcataagggg	133
gi|332478963|gb|JI946000.1|	MACE-P020	tcttatcagccaaaccaat	gaatgggaaaggaatcacaa	200
