# Supplementary material for: A Combined Comparative Transcriptomic, Metabolomic, and Anatomical Analyses of Two Key Domestication Traits: Pod Dehiscence and Seed Dormancy in Pea (Pisum sp.)
Source: Front Plant Sci. 2017 Apr 25;8:542. doi: 10.3389/fpls.2017.00542 (PMC5404241; doi:10.3389/fpls.2017.00542)
Supplement: Table S4 — Complete set of DEGs detected in seed dormancy and pod dehiscence experiments, between wild and cultivated parental genotypes as well as RILs, with indicated homology to annotated pea transcriptome (Tayeh et al., 2015) and MACE expression values. [file Table4.XLSX]

## Sheet: dormancy wild x cultivated
foldchange |log2|>2 a FDR<0.01 for JI92x64 jen simple IDs, Cameor x VIR and JI92x VIR a Cameor x JI64 (144k annotated to pea transcriptome, v1)											Dorm.->Nedorm. downregulated		Dorm.->Nedorm upregulated		RILs		tyto všechny porovnání Nedormantní x Dormantní mají foldchange |log2|>2
548 simple Ids	PsCam ID	PsCam annotation	Percentage of identical matches	evalue	Consensus sequence lenght	PsCam sequence lenght	gene_symbol	description	mapping_type	feature	normalized Cameor	normalized JI92	normalized JI64	normalized VIR320	normalized RIL_D	normalized RIL_N	log2FoldChange_JI92_vs_JI64	log2FoldChange_Cameor_vs_VIR320	log2FoldChange_JI92_vs_VIR320	log2FoldChange_Cameor_vs_JI64	log2FoldChange_JI92_vs_RIL_D	log2FoldChange_JI92_vs_RIL_N	log2FoldChange_JI64_vs_RIL_D	log2FoldChange_JI64_vs_RIL_N	log2FoldChange_RIL_D_vs_RIL_N	log2FoldChange_Cameor_vs_JI92	log2FoldChange_VIR320_vs_JI64	pvalue_JI92_vs_JI64	pvalue_JI92_vs_RIL_D	pvalue_JI92_vs_RIL_N	pvalue_JI64_vs_RIL_D	pvalue_JI64_vs_RIL_N	pvalue_RIL_D_vs_RIL_N	pvalue_Cameor_vs_VIR320	pvalue_Cameor_vs_JI92	pvalue_VIR320_vs_JI64	pvalue_JI92_vs_VIR320	pvalue_Cameor_vs_JI64	FDR_JI92_vs_JI64	FDR_JI92_vs_RIL_D	FDR_JI92_vs_RIL_N	FDR_JI64_vs_RIL_D	FDR_JI64_vs_RIL_N	FDR_RIL_D_vs_RIL_N	FDR_Cameor_vs_VIR320	FDR_Cameor_vs_JI92	FDR_VIR320_vs_JI64	FDR_JI92_vs_VIR320	FDR_Cameor_vs_JI64
noHitAssembly_c17220_g1_i1	PsCam034144	C.cajan_17579 : B9IG88_POPTR Predicted protein OS=Populus trichocarpa GN=POPTRDRAFT_825338 PE=4 SV=1	81.13	0.015	633	1196	NA	uncharacterized RNA	blast_assembly	standard	0.099	0.119	65.744	45.708	16.972	15.037	-9.10975	-8.8508	-8.58534	-9.37521	-7.15605	-6.98141	1.9537	2.12834	0.17464	-0.265461	-0.524413	3.45671e-112	8.20562e-39	7.7642e-29	3.39946e-71	5.23545e-66	0.298547	6.55676e-106	0.897902	6.56811e-11	1.21637e-101	2.74441e-118	2.43675e-110	2.35329e-37	1.55753e-27	4.60838e-69	4.53237e-64	0.614155	3.74214e-104	0.934857	5.02782e-10	9.39779e-100	2.64349e-116
noHitAssembly_Contig2579	PsCam039085	Medtr2g033580.1 : Desiccation-related protein PCC13-62 (AHRD V1 ***- P22242) chr02_pseudomolecule_IMGAG_V3.5 11603779-11605476 E EGN_Mt100125 20100825	83.11	9e-42	148	1272	NA	uncharacterized RNA	blast_assembly	standard	0.397	0.119	62.364	23.652	28.044	36.384	-9.03361	-5.89668	-7.63486	-7.29543	-7.88059	-8.2562	1.15302	0.777409	-0.375612	1.73818	-1.39875	1.57005e-107	1.6247e-59	1.07837e-60	4.87453e-32	1.20593e-14	0.00156938	2.25609e-68	0.227172	3.81508e-48	1.24559e-58	2.82623e-139	1.05435e-105	7.12722e-58	4.27925e-59	2.77728e-30	1.98881e-13	0.0130413	8.46716e-67	0.349707	1.153e-46	5.05182e-57	3.32566e-137
gi|377677838|gb|JR957569.1|	PsCam039931	Medtr3g083150.1 : Unknown Protein (AHRD V1); contains Interpro domain(s) IPR006525 Cystatin-related, plant chr03_pseudomolecule_IMGAG_V3.5 26790810-26792598 E EGN_Mt100125 20100825	84.21	0.022	275	876	NA	gi|377677838|gb|JR957569.1| TSA: Pisum sativum contig06900.PisaPYK9 mRNA sequence	transcriptome	standard	0.595	0.119	59.6	24.958	13.977	18.796	-8.96821	-5.39047	-7.7124	-6.64628	-6.87595	-7.30332	2.09226	1.66489	-0.427371	2.32193	-1.25581	1.12835e-103	8.5312e-33	6.61772e-35	1.44571e-70	1.27518e-43	0.0103864	9.29113e-72	0.0740746	2.64671e-39	2.27491e-61	2.32672e-138	7.25586e-102	2.09532e-31	1.58308e-33	1.93661e-68	6.84711e-42	0.0608513	3.64408e-70	0.135699	6.47268e-38	9.67017e-60	2.71284e-136
noHitAssembly_Contig2180	PsCam003264	Medtr1g026140.2 : Glutathione S-transferase (AHRD V1 ***- P46423); contains Interpro domain(s) IPR004045 Glutathione S-transferase, N-terminal chr01_pseudomolecule_IMGAG_V3.5 8532160-8529593 E EGN_Mt100125 20100825	98.39	5e-23	247	668	NA	uncharacterized RNA	blast_assembly	standard	2.481	2.498	1054.77	135.745	305.13	89.147	-8.72194	-5.77383	-5.76398	-8.73179	-6.93251	-5.15734	1.78943	3.5646	1.77517	-0.00985174	-2.95795	0	0	2.06991e-166	0	0	1.01022e-252	0	0.981773	0	0	0	0	0	2.11175e-164	0	0	7.70472e-250	0	0.986199	0	0	0
gi|332441437|gb|JI908494.1|	PsCam039945	Medtr1g039510.1 : Albumin-2 (AHRD V1 *-*- P08688); contains Interpro domain(s) IPR000585 Hemopexin/matrixin chr01_pseudomolecule_IMGAG_V3.5 10689336-10693700 E EGN_Mt100125 20100825	88.89	0.23	237	951	NA	gi|332441437|gb|JI908494.1| TSA: Pisum sativum Ps_contig_mira-ass_11773 mRNA sequence	transcriptome	standard	0.198	0.119	41.781	22.273	12.252	15.44	-8.45574	-6.81365	-7.54819	-7.7212	-6.68591	-7.01957	1.76983	1.43617	-0.333655	0.734539	-0.907551	1.17548e-77	3.17262e-29	1.68648e-29	2.28793e-40	2.28514e-25	0.0654039	9.84657e-63	0.666127	3.45289e-17	1.04731e-55	6.7623e-91	5.59603e-76	7.00854e-28	3.45503e-28	1.69848e-38	6.69576e-24	0.237639	3.40086e-61	0.782249	3.94433e-16	4.01176e-54	4.86226e-89
gi|377678605|gb|JR958336.1|	PsCam011459	Glyma18g38470.1|PACid:16309901 : PF08263,PF00560,PF00069,PF07714,PTHR23258,KOG1187,AT5G48940.1,leucine-rich,repeat,transmembrane,protein,kinase,,putative	86.21	0.083	102	3383	NA	gi|377678605|gb|JR958336.1| TSA: Pisum sativum contig07675.PisaPYK9 mRNA sequence	transcriptome	standard	0.298	0.119	38.299	50.496	30.858	11.143	-8.3302	-7.40471	-8.72906	-7.00585	-8.01854	-6.54903	0.311662	1.78117	1.46951	1.32435	0.398862	2.72095e-72	1.77774e-64	3.06281e-22	0.00388418	2.55651e-31	4.33515e-21	1.45081e-134	0.392219	8.64834e-06	2.85342e-110	6.2897e-88	1.19027e-70	8.36791e-63	4.84426e-21	0.0185324	9.37382e-30	2.63969e-19	1.04439e-132	0.533837	4.00399e-05	2.45799e-108	4.36584e-86
noHitAssembly_c903_g1_i1	PsCam039229	Medtr3g098910.1 : Protein RUPTURED POLLEN GRAIN 1 (AHRD V1 **-- Q8LFH5); contains Interpro domain(s) IPR018179 RAG1-activating protein 1 homologue chr03_pseudomolecule_IMGAG_V3.5 34368499-34370452 E EGN_Mt100125 20100825	100	0.027	334	1138	NA	uncharacterized RNA	blast_assembly	standard	0.099	0.119	36.661	25.538	9.711	3.759	-8.26714	-8.011	-7.74554	-8.5326	-6.35059	-4.98132	1.91655	3.28583	1.36927	-0.265461	-0.521601	9.93766e-70	8.50427e-24	1.8858e-08	1.62486e-39	6.13888e-59	5.37349e-07	1.3897e-65	0.897902	1.22002e-06	1.41108e-62	6.8179e-74	4.19582e-68	1.55402e-22	1.30744e-07	1.16789e-37	4.68434e-57	1.0031e-05	5.0216e-64	0.934857	6.26115e-06	6.12402e-61	3.90573e-72
gi|669688102|gb|KF516483.1|	PsCam011266	Glyma12g01970.1|PACid:16286043 : PF00407,AT5G28010.1,Bet,v,I,allergen,family,protein	100	0.024	102	876	NA	gi|669688102|gb|KF516483.1| Pisum sativum cultivar Courier anthocyanidin reductase (ANR) mRNA, complete cds	transcriptome	standard	0.198	0.119	36.354	3.047	11.98	34.773	-8.25501	-3.94382	-4.67836	-7.52047	-6.65352	-8.19086	1.60149	0.0641466	-1.53734	0.734539	-3.57665	3.02425e-69	1.18321e-28	1.8124e-58	6.63531e-31	0.582365	4.46225e-25	4.04003e-09	0.666127	8.28548e-85	3.0814e-09	1.18547e-80	1.26956e-67	2.56883e-27	6.94311e-57	3.63505e-29	0.754647	3.2517e-23	2.61194e-08	0.782249	4.3914e-83	2.16471e-08	7.45687e-79
gi|377675436|gb|JR955167.1|	PsCam034020	Medtr7g100360.1 : Protein GPR107 (AHRD V1 **-- Q8BUV8); contains Interpro domain(s) IPR009637 Transmembrane receptor, eukaryota chr07_pseudomolecule_IMGAG_V3.5 31603709-31602080 E EGN_Mt100125 20100825	97.18	5e-27	186	1724	NA	gi|377675436|gb|JR955167.1| TSA: Pisum sativum contig04474.PisaPYK9 mRNA sequence	transcriptome	standard	0.099	0.238	70.352	51.657	28.589	17.588	-8.20749	-9.02732	-7.76186	-9.47295	-6.90835	-6.20749	1.29913	2	0.700869	-1.26546	-0.445628	7.45675e-133	3.95704e-65	1.61919e-34	5.3584e-43	3.12003e-65	7.693e-07	6.37757e-117	0.461336	5.91252e-09	1.86375e-124	8.1015e-125	6.2786e-131	1.88838e-63	3.8404e-33	4.20579e-41	2.65121e-63	1.40263e-05	3.97143e-115	0.602315	3.84771e-08	1.89819e-122	8.32503e-123
gi|332481822|gb|JI948859.1|	PsCam011196	Glyma02g36500.1|PACid:16249247 : PF01287,PTHR11673,KOG3271,K03263,AT1G13950.1,ELF5A-1,ELF5A-1,(EUKARYOTIC,ELONGATION,FACTOR,5A-1);,translation,initiation,factor	99.01	2e-43	153	901	NA	gi|332481822|gb|JI948859.1| TSA: Pisum sativum Ps_contig_mira-ass_56705 mRNA sequence	transcriptome	standard	0.992	0.238	66.768	91.706	65.346	39.472	-8.13205	-6.53053	-8.58991	-6.07267	-8.10099	-7.37372	0.0310579	0.758327	0.727269	2.05938	0.457859	3.82032e-127	2.47168e-133	5.44359e-71	0.690081	5.58852e-15	1.16993e-14	1.67759e-255	0.0323341	9.63696e-12	8.32999e-202	1.43574e-157	3.07814e-125	2.42625e-131	2.51518e-69	0.845145	9.42798e-14	4.85425e-13	2.35647e-253	0.0661947	7.8497e-11	1.60691e-199	1.95513e-155
gi|332430934|gb|JI897991.1|	PsCam009733	LjChr2t4918 : Like-Sm ribonucleoprotein (LSM) domain; Small ribonucleoprotein associated, SmB/SmN; IPR001163:Like-Sm ribonucleoprotein (LSM) domain; IPR017131:Small ribonucleoprotein associated, SmB/SmN;	96.97	4e-24	286	1151	NA	gi|332430934|gb|JI897991.1| TSA: Pisum sativum Ps_contig_mira-ass_1144 mRNA sequence	transcriptome	standard	0.198	0.119	30.312	42.515	27.137	9.13	-7.99278	-7.74633	-8.48087	-7.25824	-7.83316	-6.26158	0.159628	1.7312	1.57157	0.734539	0.488083	1.52922e-59	6.81666e-58	1.12623e-18	0.176789	3.19964e-24	1.59642e-20	1.49478e-110	0.666127	8.71789e-07	9.02514e-96	7.06755e-69	5.54679e-58	2.91332e-56	1.54416e-17	0.372208	8.95561e-23	9.41493e-19	8.86561e-109	0.782249	4.54483e-06	6.47053e-94	3.72571e-67
gi|332430992|gb|JI898049.1|	PsCam053592	none	84.62	1e-06	117	464	NA	gi|332430992|gb|JI898049.1| TSA: Pisum sativum Ps_contig_mira-ass_1202 mRNA sequence	transcriptome	standard	0.099	0.119	29.39	14.22	14.158	1.88	-7.94822	-7.16628	-6.90082	-8.21368	-6.89451	-3.9817	1.05371	3.96652	2.91281	-0.265461	-1.0474	5.01804e-58	3.63044e-33	0.00015764	5.51166e-14	1.58037e-54	6.57298e-23	7.07747e-40	0.897902	1.6568e-15	8.66623e-38	1.27564e-61	1.77581e-56	9.00297e-32	0.000656815	1.2901e-12	1.09429e-52	4.39808e-21	1.58591e-38	0.934857	1.72619e-14	2.25129e-36	5.9307e-60
noHitAssembly_c17536_g1_i1	PsCam023889	AT1G76290.1 : AMP-dependent synthetase and ligase family protein	79.55	1e-14	441	654	NA	uncharacterized RNA	blast_assembly	standard	0.298	0.119	28.571	18.791	14.249	3.356	-7.90745	-5.97859	-7.30294	-6.5831	-6.90376	-4.81771	1.00369	3.08974	2.08605	1.32435	-0.60451	1.13976e-56	2.37007e-33	1.25185e-07	1.05387e-12	6.16028e-44	3.09814e-16	1.183e-54	0.392219	9.88721e-07	3.80168e-48	1.67729e-67	3.93211e-55	5.91837e-32	7.95632e-07	2.22955e-11	3.3572e-42	1.44317e-14	3.54984e-53	0.533837	5.12785e-06	1.24246e-46	8.61289e-66
gi|377671088|gb|JR950819.1|	PsCam023960	Glyma15g15590.1|PACid:16298892 : PF00407,AT1G24020.1,MLP423,MLP423,(MLP-LIKE,PROTEIN,423)	98.08	3e-45	104	640	NA	gi|377671088|gb|JR950819.1| TSA: Pisum sativum contig00065.PisaPYK9 mRNA sequence	transcriptome	standard	0.496	0.119	27.547	42.661	8.622	7.116	-7.85479	-6.42643	-8.48581	-5.79541	-6.17899	-5.90203	1.6758	1.95276	0.276956	2.05938	0.631023	5.80778e-55	2.11674e-21	5.58266e-15	2.63165e-25	8.04583e-26	0.248206	2.03867e-120	0.130181	5.17662e-10	4.85796e-96	2.61321e-66	1.94045e-53	3.51829e-20	6.27558e-14	1.15343e-23	2.39359e-24	0.540991	1.30927e-118	0.219706	3.68298e-09	3.4939e-94	1.30947e-64
noHitAssembly_c18302_g1_i13	PsCam047136	Medtr3g046580.1 : Non-specific lipid-transfer protein (AHRD V1 *-*- A9NJW5_PICSI); contains Interpro domain(s) IPR013770 Plant lipid transfer protein and hydrophobic protein, helical chr03_pseudomolecule_IMGAG_V3.5 13577639-13581627 H EGN_Mt100125 20100825	86.81	3e-24	174	597	NA	uncharacterized RNA	blast_assembly	standard	0.595	0.119	27.137	39.976	6.262	11.412	-7.83316	-6.0701	-8.39203	-5.51123	-5.71759	-6.58345	2.11557	1.24971	-0.865856	2.32193	0.558873	2.82278e-54	4.87248e-16	1.0456e-22	1.55339e-33	4.75619e-14	0.00017753	5.1773e-114	0.0740746	6.88112e-08	4.98818e-91	3.22226e-65	9.30222e-53	6.17435e-15	1.68464e-21	9.21031e-32	7.52895e-13	0.00198582	3.16213e-112	0.135699	4.03843e-07	3.3869e-89	1.58702e-63
noHitAssembly_c11982_g1_i1	PsCam023696	C.cajan_04363 : C6TLY1_SOYBN Putative uncharacterized protein OS=Glycine max PE=2 SV=1	86.71	2e-51	182	1008	NA	uncharacterized RNA	blast_assembly	standard	0.397	0.238	52.738	5.079	25.775	14.768	-7.79174	-3.67733	-4.41551	-7.05356	-6.75887	-5.95537	1.03287	1.83637	0.803498	0.738177	-3.37623	4.20476e-104	2.31695e-59	2.23674e-29	3.79917e-23	3.17364e-44	1.25206e-07	1.18991e-13	0.541735	8.92685e-117	4.07369e-14	5.27306e-120	2.71779e-102	1.01392e-57	4.56282e-28	1.50865e-21	1.74148e-42	2.59394e-06	1.0512e-12	0.670354	6.60873e-115	4.10898e-13	5.16847e-118
noHitAssembly_Contig2229	PsCam033673	Glyma08g26100.1|PACid:16272498 : PTHR23241,KOG2886,AT1G22600.1,unknown,protein	84.85	0.19	638	1831	NA	uncharacterized RNA	blast_assembly	standard	0.198	0.119	25.908	15.018	16.79	11.815	-7.76629	-6.24505	-6.97959	-7.03175	-7.1405	-6.63351	0.625795	1.13278	0.506983	0.734539	-0.786705	3.34278e-52	1.87374e-38	2.10276e-23	6.31516e-06	9.52925e-12	0.004596	7.9623e-44	0.666127	4.19461e-09	1.22693e-39	5.23153e-60	1.06044e-50	5.32091e-37	3.4768e-22	5.95306e-05	1.25324e-10	0.031717	1.95119e-42	0.782249	2.76297e-08	3.35479e-38	2.36267e-58
gi|332434883|gb|JI901940.1|	PsCam007247	C.cajan_29354 : C6SVV7_SOYBN Putative uncharacterized protein OS=Glycine max PE=2 SV=1	97.06	1e-93	257	828	NA	gi|332434883|gb|JI901940.1| TSA: Pisum sativum Ps_contig_mira-ass_5113 mRNA sequence	transcriptome	standard	0.198	0.119	25.499	75.599	30.586	19.736	-7.74334	-8.57672	-9.31126	-7.0088	-8.00577	-7.37372	-0.262431	0.369611	0.632042	0.734539	1.56793	1.659e-51	5.31532e-64	2.19825e-36	0.0284392	0.0118299	3.07442e-06	1.84662e-179	0.666127	2.28923e-68	9.68566e-153	3.60976e-59	5.16685e-50	2.48368e-62	5.45673e-35	0.0940982	0.0371481	5.05732e-05	1.76234e-177	0.782249	9.77146e-67	1.25806e-150	1.60345e-57
noHitAssembly_c18323_g1_i1	PsCam001831	Glyma10g03840.1|PACid:16278491 : PF00538,PTHR11467,AT1G06760.1,histone,H1,,putative	98	2e-15	211	1103	NA	uncharacterized RNA	blast_assembly	standard	1.092	0.119	23.348	9.069	9.893	4.162	-7.61619	-3.05397	-6.25191	-4.41825	-6.37737	-5.12824	1.23882	2.48795	1.24913	3.19794	-1.36428	8.1676e-48	3.42472e-24	2.90214e-09	2.33004e-14	2.83228e-29	2.44897e-06	4.64716e-20	0.00422904	2.0826e-18	2.40049e-25	5.03908e-53	2.35981e-46	6.34415e-23	2.17198e-08	5.5869e-13	9.71735e-28	4.09281e-05	5.68269e-19	0.0111152	2.52852e-17	4.19117e-24	1.99053e-51
gi|377673837|gb|JR953568.1|	PsCam051013	Glyma13g18950.2|PACid:16290778 : PF01370,PTHR12126,KOG2865,1.6.99.3,K03953,	97.01	1e-58	134	1583	NA	gi|377673837|gb|JR953568.1| TSA: Pisum sativum contig02864.PisaPYK9 mRNA sequence	transcriptome	standard	0.595	0.119	23.143	30.036	14.612	8.055	-7.60347	-5.65766	-7.97959	-5.28154	-6.94005	-6.08085	0.663422	1.52262	0.859197	2.32193	0.376117	1.85073e-47	4.32628e-34	1.0109e-16	6.95214e-06	5.97617e-16	2.50317e-05	2.49654e-86	0.0740746	0.00116212	9.50324e-72	1.37181e-55	5.29929e-46	1.10323e-32	1.25316e-15	6.5263e-05	1.07205e-14	0.000346151	1.16776e-84	0.135699	0.00378486	4.85436e-70	5.72304e-54
gi|377673976|gb|JR953707.1|	PsCam050097	Glyma04g00420.1|PACid:16254338 : PF00202,PTHR11986,KOG1401,5.4.3.8,K01845,AT3G48730.1,GSA2,GSA2,(glutamate-1-semialdehyde,2,1-aminomutase,2);,catalytic/,glutamate-1-semialdehyde,2,1-aminomutase/,pyridoxal,phosphate,binding,/,transaminase	88.95	2e-65	248	1639	NA	gi|377673976|gb|JR953707.1| TSA: Pisum sativum contig03007.PisaPYK9 mRNA sequence	transcriptome	standard	0.198	0.119	22.836	22.201	11.436	13.426	-7.5842	-6.80898	-7.54352	-6.84967	-6.58648	-6.81792	0.997727	0.76628	-0.231447	0.734539	-0.0406853	6.33046e-47	1.67187e-27	3.77384e-26	2.33476e-10	4.00977e-06	0.224923	1.50166e-62	0.666127	0.745278	1.49629e-55	1.1814e-53	1.79858e-45	3.49309e-26	6.89938e-25	3.9578e-09	2.8041e-05	0.50515	5.18069e-61	0.782249	0.857501	5.71718e-54	4.74021e-52
gi|377676662|gb|JR956393.1|	PsCam037258	Glyma02g06070.1|PACid:16247140 : PF03492,AT1G19640.1,JMT,JMT,(JASMONIC,ACID,CARBOXYL,METHYLTRANSFERASE);,jasmonate,O-methyltransferase	96.9	7e-103	227	1484	NA	gi|377676662|gb|JR956393.1| TSA: Pisum sativum contig05715.PisaPYK9 mRNA sequence	transcriptome	standard	0.298	0.833	146.029	19.444	32.764	21.079	-7.45372	-6.02787	-4.54486	-8.93673	-5.29765	-4.66135	2.15607	2.79238	0.636305	-1.483	-2.90886	8.31864e-293	2.22607e-76	1.33845e-39	1.35646e-176	1.53591e-196	1.18388e-06	1.87475e-56	0.118793	2.55168e-279	4.08624e-50	5.60329e-275	1.54926e-290	1.24613e-74	3.6174e-38	5.08927e-174	4.7839e-194	2.0965e-05	5.81758e-55	0.203741	4.4892e-277	1.39453e-48	1.43616e-272
noHitAssembly_Contig1489	PsCam006846	Medtr5g092140.1 : Genomic DNA chromosome 5 P1 clone MBG8 (AHRD V1 ***- Q9FFU3_ARATH) chr05_pseudomolecule_IMGAG_V3.5 39198614-39203641 E EGN_Mt100125 20100825	94.92	7e-19	180	1887	NA	uncharacterized RNA	blast_assembly	standard	0.595	0.119	20.481	20.822	11.799	2.685	-7.42718	-5.12908	-7.451	-5.10525	-6.63156	-4.49589	0.795622	2.93129	2.13567	2.32193	0.0238225	8.8492e-43	2.85374e-28	3.08649e-06	7.17426e-07	1.70625e-30	4.50004e-14	1.16559e-59	0.0740746	0.855336	1.37698e-52	4.46293e-49	2.28556e-41	6.11057e-27	1.66554e-05	7.92834e-06	6.11031e-29	1.79595e-12	3.81585e-58	0.135699	0.896733	4.96344e-51	1.63144e-47
noHitAssembly_Contig201	PsCam044920	Glyma10g31190.2|PACid:16280548 : PF00515,PF07719,PF01535,PF07721,PF07720,PTHR23083,KOG4626,	89.26	3e-116	376	3919	MTR_5g004660	tr|A0A072UCY8|A0A072UCY8_MEDTR Superkiller-like protein OS=Medicago truncatula GN=MTR_5g004660 PE=4 SV=1	blast_assembly	standard	0.099	0.238	39.835	10.883	4.81	4.699	-7.38693	-6.78043	-5.51497	-8.65239	-4.337	-4.30332	3.04993	3.08361	0.0336831	-1.26546	-1.87196	9.70383e-82	7.23617e-12	1.01322e-09	7.0433e-72	1.88973e-60	0.91277	1.34641e-31	0.461336	8.44125e-47	3.24003e-30	4.53423e-79	4.87995e-80	7.03232e-11	7.9202e-09	9.67866e-70	1.48737e-58	0.958615	2.43354e-30	0.602315	2.45723e-45	6.73158e-29	2.81245e-77
gi|377682534|gb|JR962265.1|	PsCam051396	AT1G01240.2 : unknown protein; BEST Arabidopsis thaliana protein match is: unknown protein (TAIR:AT2G46550.1); Has 35333 Blast hits to 3	77.61	7e-06	161	1644	NA	gi|377682534|gb|JR962265.1| TSA: Pisum sativum contig11643.PisaPYK9 mRNA sequence	transcriptome	standard	0.099	0.119	19.662	18.646	0	3.491	-7.3683	-7.55722	-7.29176	-7.63377	inf	-4.87461	inf	2.4937	-inf	-0.265461	-0.0765439	2.57636e-41	nan	6.64467e-08	3.06201e-41	5.65626e-25	3.93831e-09	2.66031e-50	0.897902	0.573277	7.95655e-48	4.66787e-44	6.41936e-40	nan	4.35692e-07	2.32271e-39	1.63276e-23	9.96296e-08	7.42177e-49	0.934857	0.718149	2.57631e-46	1.49498e-42
gi|332436347|gb|JI903404.1|	PsCam000466	Medtr2g010160.1 : Unknown Protein (AHRD V1); contains Interpro domain(s) IPR000270 Octicosapeptide/Phox/Bem1p chr02_pseudomolecule_IMGAG_V3.5 2359257-2357544 F EGN_Mt100125 20100825	95.38	3e-22	136	1755	NA	gi|332436347|gb|JI903404.1| TSA: Pisum sativum Ps_contig_mira-ass_6588 mRNA sequence	transcriptome	standard	0.298	0.238	36.968	40.629	16.881	15.305	-7.27917	-7.09105	-7.4154	-6.95482	-6.14829	-6.0069	1.13088	1.27227	0.141397	0.324351	0.136233	1.38887e-76	2.43721e-40	2.29159e-30	4.23757e-19	4.57135e-19	0.398612	4.77773e-111	0.803499	0.153765	4.07939e-101	3.41694e-85	6.5288e-75	7.32733e-39	4.81469e-29	1.38826e-17	9.76445e-18	0.676348	2.84282e-109	0.892307	0.264797	3.12657e-99	2.29585e-83
noHitAssembly_Contig2411	PsCam054781	Glyma17g07630.2|PACid:16304771 : PF05703,	86.86	2e-115	534	975	MTR_3g087278	tr|A0A072UZT9|A0A072UZT9_MEDTR C2 domain protein OS=Medicago truncatula GN=MTR_3g087278 PE=4 SV=1	blast_assembly	standard	4.268	0.119	18.023	71.028	12.615	2.282	-7.24273	-4.05676	-9.22128	-2.07821	-6.72803	-4.26127	0.514699	2.98147	2.46677	5.16453	1.97855	2.37871e-38	5.52946e-30	2.17931e-05	0.00159034	1.86015e-27	1.74595e-17	1.32558e-180	8.25521e-11	3.74371e-88	2.64781e-145	2.06287e-21	5.46596e-37	1.25079e-28	0.000104492	0.00860397	5.91805e-26	8.74394e-16	1.27831e-178	5.49155e-10	2.06585e-86	3.28458e-143	3.14043e-20
gi|377678650|gb|JR958381.1|	PsCam034917	Medtr5g022790.1 : ATP synthase subunit a chloroplastic (AHRD V1 *-*- B7ZIN4_KETDA); contains Interpro domain(s) IPR006630 RNA-binding protein Lupus La chr05_pseudomolecule_IMGAG_V3.5 8775984-8769148 E EGN_Mt100125 20100825	99	2e-43	462	1001	NA	gi|377678650|gb|JR958381.1| TSA: Pisum sativum contig07720.PisaPYK9 mRNA sequence	transcriptome	standard	3.176	0.119	17.921	63.701	9.53	3.088	-7.23455	-4.32603	-9.06421	-2.49637	-6.32344	-4.69764	0.911103	2.53691	1.6258	4.73818	1.82966	3.65924e-38	2.11765e-23	4.47678e-07	1.94865e-07	2.53789e-23	1.70579e-08	6.41316e-168	3.10492e-08	1.49559e-71	3.9764e-133	3.48817e-26	8.36363e-37	3.82174e-22	2.68457e-06	2.34929e-06	6.79486e-22	3.98324e-07	5.74613e-166	1.66274e-07	6.67641e-70	4.41535e-131	6.49264e-25
gi|332475271|gb|JI942308.1|	PsCam059403	Glyma13g04220.1|PACid:16289605 : PF02458,AT2G19070.1,SHT,SHT,(SPERMIDINE,HYDROXYCINNAMOYL,TRANSFERASE);,N-acyltransferase/,hydroxycinnamoyltransferase/,spermidine:caffeoyl,CoA,N-acyltransferase/,spermidine:coumaroyl,CoA,N-acyltransferase/,spermidine:feruloyl,CoA,N-acyltransferase/,spermidine:sinapoyl,CoA,N-acyl	93.85	4e-101	284	1917	NA	gi|332475271|gb|JI942308.1| TSA: Pisum sativum Ps_contig_mira-ass_47952 mRNA sequence	transcriptome	standard	0.496	0.357	52.943	7.981	0.635	41.083	-7.21237	-4.00816	-4.48257	-6.73796	-0.830833	-6.84647	6.38154	0.365898	-6.01564	0.474416	-2.7298	2.34457e-109	0.38043	2.50724e-76	3.26115e-130	0.000326688	3.69714e-91	1.06691e-21	0.645664	3.14272e-96	1.94338e-21	1.34223e-122	1.59767e-107	0.556375	1.24583e-74	8.74994e-128	0.00160094	1.03012e-88	1.39623e-20	0.771052	1.89959e-94	2.88636e-20	1.34517e-120
noHitAssembly_Contig103	PsCam049947	Medtr5g099280.1 : UDP-N-acetylglucosamine transporter (AHRD V1 **** Q6AXR5); contains Interpro domain(s) IPR007271 Nucleotide-sugar transporter chr05_pseudomolecule_IMGAG_V3.5 42487703-42493026 F EGN_Mt100125 20100825	95.83	0.028	344	1463	NA	uncharacterized RNA	blast_assembly	standard	0.298	0.238	35.227	4.208	16.155	6.847	-7.20958	-3.81975	-4.1441	-6.88523	-6.08488	-4.84644	1.1247	2.36314	1.23844	0.324351	-3.06548	2.04492e-73	1.00334e-38	4.12999e-14	3.97472e-18	6.81941e-41	2.21131e-09	7.72595e-12	0.803499	2.35983e-72	1.30173e-11	1.372e-81	9.11095e-72	2.86738e-37	4.42477e-13	1.22535e-16	3.36636e-39	5.78178e-08	6.12205e-11	0.892307	1.06996e-70	1.10087e-10	8.77873e-80
gi|377673345|gb|JR953076.1|	PsCam051525	Glyma10g38080.1|PACid:16281363 : PF03766,PF03763,AT5G23750.1,remorin,family,protein	98.4	2e-55	124	1097	NA	gi|377673345|gb|JR953076.1| TSA: Pisum sativum contig02368.PisaPYK9 mRNA sequence	transcriptome	standard	0.496	0.119	17.409	4.498	15.974	3.893	-7.19273	-3.18087	-5.24025	-5.13335	-7.06862	-5.03185	0.124108	2.16088	2.03677	2.05938	-1.95248	3.17532e-37	7.86503e-37	1.00823e-08	0.42317	4.89765e-19	1.6283e-17	4.68402e-11	0.130181	1.54758e-22	2.51902e-13	4.9673e-42	7.10427e-36	2.15559e-35	7.19237e-08	0.651774	1.04461e-17	8.18662e-16	3.50943e-10	0.219706	2.25178e-21	2.40636e-12	1.49707e-40
noHitAssembly_c1401_g1_i1	PsCam011142	Glyma09g15970.1|PACid:16275728 : PF00560,PTHR23125,AT3G58530.1,F-box,family,protein-related	82.01	5e-34	199	1528	NA	uncharacterized RNA	blast_assembly	standard	0.099	0.119	17.204	38.815	11.163	4.162	-7.17564	-8.61497	-8.34951	-7.4411	-6.55162	-5.12824	0.624019	2.0474	1.42338	-0.265461	1.17387	7.56204e-37	6.33567e-27	2.90214e-09	0.000242418	1.09212e-17	3.11734e-08	1.03757e-92	0.897902	1.05797e-23	7.73987e-89	2.3742e-39	1.67251e-35	1.29638e-25	2.17198e-08	0.00164418	2.16894e-16	7.03305e-07	5.25258e-91	0.934857	1.61691e-22	5.09198e-87	6.66983e-38
noHitAssembly_Contig2852	PsCam053761	Glyma15g42510.1|PACid:16300842 : PF00590,PTHR21091,2.1.1.107,K02302,AT5G40850.1,UPM1,UPM1,(UROPHORPHYRIN,METHYLASE,1);,uroporphyrin-III,C-methyltransferase	100	0.19	659	809	NA	uncharacterized RNA	blast_assembly	standard	0.099	0.238	33.486	12.842	17.789	14.634	-7.13645	-7.01923	-5.75376	-8.40191	-6.22388	-5.94222	0.912573	1.19423	0.281661	-1.26546	-1.38269	3.22715e-70	2.41676e-42	3.96078e-29	1.05152e-12	6.50425e-16	0.0920364	1.66046e-36	0.461336	3.31851e-26	2.03246e-35	1.3067e-68	1.37177e-68	7.58387e-41	8.01724e-28	2.22509e-11	1.16344e-14	0.294954	3.40191e-35	0.602315	5.54523e-25	4.95009e-34	6.84788e-67
gi|377673472|gb|JR953203.1|	PsCam051405	Medtr3g083100.1 : Unknown Protein (AHRD V1); contains Interpro domain(s) IPR000010 Proteinase inhibitor I25, cystatin chr03_pseudomolecule_IMGAG_V3.5 26775687-26776475 H EGN_Mt100125 20100825	93.1	7e-17	129	922	NA	gi|377673472|gb|JR953203.1| TSA: Pisum sativum contig02497.PisaPYK9 mRNA sequence	transcriptome	standard	0.099	0.119	16.692	1.959	2.904	4.431	-7.13205	-4.30655	-4.04108	-7.39751	-4.60901	-5.2186	2.52304	1.91345	-0.609591	-0.265461	-3.09097	6.67697e-36	6.72763e-08	8.42954e-10	7.12002e-26	7.08165e-16	0.0856746	1.31894e-06	0.897902	1.77042e-35	4.55435e-06	2.35904e-38	1.43787e-34	4.60685e-07	6.63221e-09	3.18236e-24	1.26234e-14	0.281129	6.68284e-06	0.934857	3.94592e-34	2.27666e-05	6.40922e-37
gi|332444571|gb|JI911628.1|	PsCam023597	Medtr3te106370.1 : none	95.8	4e-106	238	1074	NA	gi|332444571|gb|JI911628.1| TSA: Pisum sativum Ps_contig_mira-ass_15067 mRNA sequence	transcriptome	standard	0.695	0.357	49.461	74.946	49.645	46.051	-7.11422	-6.75269	-7.71378	-6.15313	-7.11958	-7.01116	-0.00535702	0.103059	0.108416	0.961089	0.59956	5.85786e-103	2.7549e-110	1.55106e-84	0.952627	0.305813	0.264141	4.19004e-207	0.312253	3.60157e-15	2.07782e-180	4.6063e-117	3.74771e-101	2.20249e-108	8.58156e-83	0.966371	0.486312	0.560626	4.6928e-205	0.449352	3.68031e-14	3.34257e-178	4.40836e-115
gi|377674678|gb|JR954409.1|	PsCam050764	Glyma08g24280.1|PACid:16272318 : PTHR10366,KOG1203,AT1G16720.1,HCF173,HCF173,(high,chlorophyll,fluorescence,phenotype,173);,binding,/,catalytic/,transcription,repressor	97.79	8e-61	136	2004	NA	gi|377674678|gb|JR954409.1| TSA: Pisum sativum contig03711.PisaPYK9 mRNA sequence	transcriptome	standard	0.595	0.238	32.667	34.607	13.16	9.801	-7.10073	-5.86203	-7.18396	-5.7788	-5.78905	-5.3639	1.31167	1.73683	0.425159	1.32193	0.0832299	1.05842e-68	6.00355e-32	5.80063e-20	3.84089e-21	4.36001e-26	0.0328428	3.4442e-99	0.226278	0.41694	7.60334e-88	2.73627e-78	4.41999e-67	1.4348e-30	8.38333e-19	1.39981e-19	1.31134e-24	0.143691	1.85771e-97	0.351314	0.564444	4.945e-86	1.67971e-76
noHitAssembly_c17945_g1_i1	PsCam057513	Medtr8g021860.1 : Male meiotic MMD1 (AHRD V1 ***- Q7X6Y7_ARATH) chr08_pseudomolecule_IMGAG_V3.5 5359700-5359178 H EGN_Mt100125 20100825	94.2	5e-23	270	2473	NA	tr|I1MBT6|I1MBT6_SOYBN Uncharacterized protein OS=Glycine max PE=4 SV=2	blast_assembly	standard	0.198	0.238	32.565	29.746	9.62	21.75	-7.09622	-7.23105	-6.96559	-7.36168	-5.337	-6.51391	1.75921	0.582307	-1.17691	-0.265461	-0.130627	1.63923e-68	1.14461e-23	7.00991e-42	1.37661e-31	1.56355e-05	2.62764e-11	4.28333e-81	0.856006	0.220435	8.24603e-77	2.56253e-73	6.82274e-67	2.08205e-22	1.9981e-40	7.71685e-30	9.96987e-05	8.40658e-10	1.88505e-79	0.925202	0.352577	4.5698e-75	1.45583e-71
gi|332471372|gb|JI938409.1|	PsCam046388	C.cajan_28958 : Q06QY9_9LAMI 50S ribosomal protein L20 OS=Jasminum abyssinicum GN=rpl20 PE=3 SV=1	94.12	7e-23	119	818	NA	gi|332471372|gb|JI938409.1| TSA: Pisum sativum Ps_contig_mira-ass_43325 mRNA sequence	transcriptome	standard	0.496	0.595	80.695	79.299	36.939	16.917	-7.08345	-7.32082	-7.05827	-7.346	-5.95611	-4.82944	1.12733	2.25401	1.12667	-0.26255	-0.0251766	4.78649e-167	2.20779e-86	1.67147e-32	1.46237e-39	2.11068e-86	4.87002e-17	1.6967e-211	0.774178	0.704964	2.33292e-200	5.763e-179	5.02096e-165	1.38465e-84	3.74909e-31	1.0536e-37	2.42432e-84	2.37552e-15	1.97956e-209	0.874348	0.831452	4.41615e-198	9.04984e-177
gi|332441487|gb|JI908544.1|	PsCam046265	Glyma18g47570.1|PACid:16310744 : PF00462,PTHR10293,KOG1752,AT3G54900.1,CXIP1,CXIP1,(CAX,INTERACTING,PROTEIN,1);,antiporter/,glutathione,disulfide,oxidoreductase	100	1e-10	217	972	NA	gi|332441487|gb|JI908544.1| TSA: Pisum sativum Ps_contig_mira-ass_11824 mRNA sequence	transcriptome	standard	0.198	0.119	15.463	16.759	1.724	5.102	-7.02171	-6.40329	-7.13783	-6.28718	-3.85673	-5.42203	3.16499	1.59969	-1.5653	0.734539	0.116116	1.31189e-33	7.32183e-05	3.97982e-11	6.44347e-30	7.10609e-12	5.97193e-05	1.76927e-48	0.666127	0.433183	1.30729e-43	9.85157e-38	2.66732e-32	0.000331773	3.51567e-10	3.40514e-28	9.45495e-11	0.000758682	4.76802e-47	0.782249	0.584151	3.90268e-42	2.62302e-36
gi|332503892|gb|JI970466.1|	PsCam042155	Glyma13g35800.1|PACid:16292754 : PF00504,PTHR21649,K08914,AT5G54270.1,LHCB3,LHCB3,(LIGHT-HARVESTING,CHLOROPHYLL,B-BINDING,PROTEIN,3);,structural,molecule	100	2e-25	135	1199	NA	gi|332503892|gb|JI970466.1| TSA: Pisum sativum Ps_contig_mira-ass_98897 mRNA sequence	transcriptome	standard	0.099	0.357	45.468	41.427	20.511	8.861	-6.99278	-8.70893	-6.8585	-8.84321	-5.84433	-4.63347	1.14845	2.35931	1.21086	-1.85042	-0.13428	1.62607e-95	8.01305e-49	1.49076e-17	1.15649e-23	3.59341e-52	3.5532e-11	8.98657e-98	0.232738	0.136847	7.30454e-107	5.05073e-88	9.58043e-94	2.88644e-47	1.93179e-16	4.70398e-22	2.37184e-50	1.12636e-09	4.81337e-96	0.35221	0.241931	6.01894e-105	3.5113e-86
noHitAssembly_c14562_g1_i1	PsCam050707	Glyma02g31460.1|PACid:16248925 : PF03763,AT2G41870.1,remorin,family,protein	95.83	0.031	382	1544	NA	uncharacterized RNA	blast_assembly	standard	0.794	0.952	120.121	34.462	52.549	229.984	-6.97931	-5.43972	-5.1779	-7.24113	-5.78656	-7.91636	1.19275	-0.937045	-2.1298	-0.261823	-1.80141	3.09083e-249	3.44056e-122	0	2.51272e-63	1.33698e-67	1.48613e-242	1.78769e-98	0.716664	1.87115e-130	5.15168e-91	2.28154e-267	4.9221e-247	3.0835e-120	0	2.95834e-61	1.19405e-65	1.09628e-239	9.61423e-97	0.823517	1.52695e-128	3.49531e-89	5.56016e-265
noHitAssembly_c16776_g1_i1	PsCam025176	none	76.36	0.005	222	654	NA	uncharacterized RNA	blast_assembly	standard	0.198	0.119	14.951	8.779	1.271	6.444	-6.97314	-5.47048	-6.20502	-6.2386	-3.41693	-5.75892	3.55621	1.21421	-2.34199	0.734539	-0.768113	1.21195e-32	0.00113597	1.02791e-13	8.74921e-32	4.5082e-08	3.59973e-09	2.09236e-26	0.666127	1.22685e-05	1.2935e-24	1.38127e-36	2.38496e-31	0.00411528	1.07806e-12	4.929e-30	4.07404e-07	9.15145e-08	3.25218e-25	0.782249	5.57405e-05	2.19916e-23	3.54847e-35
noHitAssembly_c14384_g1_i1	PsCam029709	PTB3-AT1G43190.2 : symbols:PTB3; polypyrimidine tract-binding protein 3	91.79	2e-72	275	666	NA	uncharacterized RNA	blast_assembly	standard	0.099	0.119	14.849	18.791	5.718	1.208	-6.96326	-7.5684	-7.30294	-7.22872	-5.58648	-3.34359	1.37678	3.61967	2.24289	-0.265461	0.339676	1.89381e-32	9.1813e-15	0.00448424	4.02247e-11	9.06632e-27	6.14314e-08	1.23649e-50	0.897902	0.019543	3.80168e-48	1.03524e-34	3.70191e-31	1.07801e-13	0.0135462	7.36706e-10	2.79799e-25	1.32516e-06	3.46688e-49	0.934857	0.0463851	1.24246e-46	2.53121e-33
gi|332438053|gb|JI905110.1|	PsCam017334	Medtr4g007300.1 : Chaperone protein dnaJ (AHRD V1 --*- A7NS65); contains Interpro domain(s) IPR001623 Heat shock protein DnaJ, N-terminal chr04_pseudomolecule_IMGAG_V3.5 1184110-1180706 E EGN_Mt100125 20100825	85.93	2e-57	216	888	NA	gi|332438053|gb|JI905110.1| TSA: Pisum sativum Ps_contig_mira-ass_8308 mRNA sequence	transcriptome	standard	1.489	1.189	138.554	186.603	64.348	43.634	-6.86456	-6.96948	-7.29408	-6.53996	-5.75807	-5.19763	1.10648	1.66692	0.560443	0.324595	0.429524	4.59743e-289	3.55329e-149	1.40494e-82	9.98353e-65	3.71166e-99	1.23189e-09	0	0.57795	5.1431e-20	0	0	8.3846e-287	3.87412e-147	7.56461e-81	1.20201e-62	4.90719e-97	3.32131e-08	0	0.701498	6.72045e-19	0	0
gi|332433141|gb|JI900198.1|	PsCam005718	AT2G02780.1 : Leucine-rich repeat protein kinase family protein	95	3e-38	225	610	NA	gi|332433141|gb|JI900198.1| TSA: Pisum sativum Ps_contig_mira-ass_3364 mRNA sequence	transcriptome	standard	4.069	0.238	27.24	65.877	17.063	4.028	-6.83862	-4.01703	-8.11267	-2.74298	-6.16377	-4.08103	0.674855	2.75759	2.08274	4.09564	1.27405	1.80345e-58	9.65797e-41	2.507e-08	7.38437e-07	1.06662e-37	4.21104e-19	1.12739e-166	1.41269e-09	3.30797e-44	4.55292e-153	5.88997e-43	6.44308e-57	2.93711e-39	1.71566e-07	8.14461e-06	4.80958e-36	2.29683e-17	1.00138e-164	8.50424e-09	9.11883e-43	5.95622e-151	1.83051e-41
noHitAssembly_c13259_g1_i1	PsCam010646	AT2G43880.1 : Pectin lyase-like superfamily protein	71.43	0.006	265	318	NA	uncharacterized RNA	blast_assembly	standard	0.298	0.238	27.035	39.033	13.342	7.25	-6.82772	-7.03324	-7.35759	-6.50337	-5.80887	-4.92895	1.01885	1.89878	0.879922	0.324351	0.529866	4.4571e-58	2.30163e-32	6.38974e-15	2.288e-12	1.68488e-24	3.96344e-05	3.80138e-107	0.803499	3.79081e-07	1.22547e-97	3.55905e-64	1.5808e-56	5.57806e-31	7.15396e-14	4.69543e-11	4.77082e-23	0.000525554	2.19124e-105	0.892307	2.05363e-06	9.0276e-96	1.71641e-62
noHitAssembly_c25266_g1_i1	PsCam015947	AT4G15070.1 : Cysteine/Histidine-rich C1 domain family protein	79.73	2e-09	312	455	NA	uncharacterized RNA	blast_assembly	standard	0.298	0.357	38.504	3.41	23.416	12.083	-6.75294	-3.51639	-3.25578	-7.01355	-6.03543	-5.08091	0.717514	1.67203	0.954516	-0.260612	-3.49716	3.04579e-82	2.21682e-55	5.23688e-24	5.21828e-10	5.98416e-29	5.53879e-09	2.26602e-09	0.824125	3.36037e-88	2.35537e-08	2.39561e-88	1.5414e-80	9.02458e-54	8.88443e-23	8.4878e-09	2.03794e-27	1.37168e-07	1.49706e-08	0.904483	1.85542e-86	1.52035e-07	1.67196e-86
noHitAssembly_c17986_g1_i1	PsCam015289	Medtr4g132560.1 : F-box protein At4g12560 (AHRD V1 ***- Q9SU30); contains Interpro domain(s) IPR006527 F-box associated chr04_pseudomolecule_IMGAG_V3.5 46873699-46874478 H EGN_Mt100125 20100825	78.33	0.003	488	419	NA	uncharacterized RNA	blast_assembly	standard	0.298	0.119	12.801	9.94	9.348	1.745	-6.74915	-5.05986	-6.38421	-5.4248	-6.29562	-3.87419	0.453527	2.87496	2.42143	1.32435	-0.364939	1.61737e-28	5.28801e-23	0.000306485	0.017805	2.55269e-19	4.25764e-13	2.67025e-29	0.392219	0.0392659	1.61303e-27	1.21879e-31	2.77577e-27	9.4266e-22	0.00120896	0.064774	5.52472e-18	1.584e-11	4.51583e-28	0.533837	0.0847937	3.07484e-26	2.72387e-30
noHitAssembly_c23502_g1_i1	PsCam043296	Glyma13g38310.1|PACid:16293031 : PF00141,1.11.1.7,K00430,AT1G05260.1,RCI3,RCI3,(RARE,COLD,INDUCIBLE,GENE,3);,peroxidase	79.49	5e-26	151	1388	NA	uncharacterized RNA	blast_assembly	standard	0.198	0.119	12.698	12.697	14.068	7.518	-6.7375	-6.00284	-6.73738	-6.00296	-6.88531	-5.98132	-0.147816	0.75618	0.903996	0.734539	-0.00011362	2.56001e-28	5.56385e-33	9.9133e-16	0.393408	0.000677568	1.58166e-05	1.72527e-37	0.666127	0.999132	3.32265e-34	1.82175e-31	4.36289e-27	1.37329e-31	1.16276e-14	0.619418	0.00308981	0.000227058	3.62896e-36	0.782249	0.999424	7.77123e-33	4.03755e-30
gi|332493086|gb|JI960123.1|	PsCam039636	Glyma08g07480.1|PACid:16270301 : AT2G14095.1,unknown,protein	95.96	5e-85	197	1015	NA	gi|332493086|gb|JI960123.1| TSA: Pisum sativum Ps_contig_mira-ass_74580 mRNA sequence	transcriptome	standard	0.298	0.119	12.289	8.706	1.361	0.269	-6.69026	-4.86863	-6.19298	-5.36591	-3.51563	-1.17664	3.17463	5.51362	2.33899	1.32435	-0.497286	1.61754e-27	0.000655472	0.493154	3.56891e-24	1.13132e-26	0.00668522	1.30822e-25	0.392219	0.00716022	1.97342e-24	2.11419e-30	2.69299e-26	0.00249548	0.651276	1.4926e-22	3.47791e-25	0.0427911	1.98181e-24	0.533837	0.01952	3.3281e-23	4.53742e-29
noHitAssembly_c14910_g1_i1	PsCam042753	Medtr8g069390.1 : Inorganic phosphate transporter 2-1, chloroplastic (AHRD V1 ***- Q38954); contains Interpro domain(s) IPR001204 Phosphate transporter chr08_pseudomolecule_IMGAG_V3.5 18010352-18015470 E EGN_Mt100125 20100825	100	0.19	201	2111	NA	uncharacterized RNA	blast_assembly	standard	0.099	0.238	23.758	25.176	13.251	6.579	-6.64131	-7.9904	-6.72494	-7.90677	-5.799	-4.78883	0.842312	1.85247	1.01016	-1.26546	0.0836357	1.02503e-51	3.71643e-32	1.44043e-13	2.07048e-08	4.57031e-21	4.28127e-06	8.37695e-65	0.461336	0.486779	3.95219e-66	1.22133e-51	3.21631e-50	8.94399e-31	1.49697e-12	2.84345e-07	1.08845e-19	6.87294e-05	2.99181e-63	0.602315	0.628466	1.81837e-64	4.67639e-50
noHitAssembly_Contig2025	PsCam044430	AGB1-AT4G34460.4 : symbols:AGB1,ELK4,ATAGB1; GTP binding protein beta 1	97.44	2e-10	267	1256	NA	uncharacterized RNA	blast_assembly	standard	0.099	0.238	22.939	11.028	19.604	27.389	-6.5907	-6.79953	-5.53407	-7.85616	-6.36404	-6.84649	0.226654	-0.255794	-0.482449	-1.26546	-1.05663	4.20882e-50	2.64296e-46	1.70425e-51	0.0991407	0.065551	0.000542729	5.75901e-32	0.461336	1.37007e-12	1.32269e-30	3.7972e-50	1.27402e-48	8.9961e-45	5.81169e-50	0.245463	0.153619	0.00528151	1.05015e-30	0.602315	1.18713e-11	2.78267e-29	1.41239e-48
gi|332443267|gb|JI910324.1|	PsCam050775	Glyma08g08690.1|PACid:16270443 : PF03399,PF10075,PTHR12387,KOG3151,K03031,AT1G64520.1,RPN12a,RPN12a,(Regulatory,Particle,non-ATPase,12a);,peptidase	97.01	1e-58	134	1397	NA	gi|332443267|gb|JI910324.1| TSA: Pisum sativum Ps_contig_mira-ass_13635 mRNA sequence	transcriptome	standard	0.496	0.357	34.408	49.48	11.889	13.023	-6.59068	-6.64036	-7.11478	-6.11626	-5.05756	-5.18899	1.53312	1.40168	-0.131434	0.474416	0.524101	3.05567e-74	1.42076e-28	7.3529e-26	1.23529e-27	1.80786e-20	0.49001	3.62551e-138	0.645664	1.49455e-08	2.47655e-125	4.37898e-82	1.38387e-72	3.0749e-27	1.3299e-24	5.97618e-26	4.16613e-19	0.774623	2.68745e-136	0.771052	9.35318e-08	2.54509e-123	2.82622e-80
gi|332511898|gb|JI978444.1|	PsCam007138	Medtr2g013440.1 : REF/SRPP-like protein At3g05500 (AHRD V1 ***- Q9MA63); contains Interpro domain(s) IPR008802 Rubber elongation factor chr02_pseudomolecule_IMGAG_V3.5 3806854-3808141 F EGN_Mt100125 20100825	97.65	5e-35	85	1050	NA	gi|332511898|gb|JI978444.1| TSA: Pisum sativum Ps_contig_mira-ass_125623 mRNA sequence	transcriptome	standard	0.099	0.119	11.367	13.64	2.723	5.236	-6.57775	-7.1062	-6.84074	-6.84321	-4.51616	-5.45943	2.06158	1.11831	-0.943268	-0.265461	0.262992	1.06585e-25	1.94409e-07	2.17449e-11	1.55125e-14	7.95879e-06	0.0063294	1.82412e-38	0.897902	0.118604	1.97001e-36	1.40798e-27	1.65405e-24	1.26596e-06	1.95857e-10	3.76244e-13	5.33e-05	0.041107	3.94245e-37	0.934857	0.212882	4.96398e-35	2.75405e-26
noHitAssembly_c14419_g1_i1	PsCam033879	none	80.9	1e-14	425	638	NA	uncharacterized RNA	blast_assembly	standard	0.099	0.238	22.222	2.467	15.429	6.847	-6.54488	-4.63919	-3.37372	-7.81034	-6.01854	-4.84644	0.526344	1.69844	1.1721	-1.26546	-3.17116	1.10634e-48	4.23343e-37	4.12999e-14	0.000345576	9.72181e-18	2.18937e-08	3.39295e-08	0.461336	1.01085e-47	1.42519e-06	7.85065e-49	3.2499e-47	1.16813e-35	4.42477e-13	0.00225399	1.93426e-16	5.03797e-07	2.01535e-07	0.602315	3.02535e-46	7.60243e-06	2.84998e-47
gi|377674151|gb|JR953882.1|	PsCam027353	Medtr6g034580.1 : Unknown Protein (AHRD V1); contains Interpro domain(s) IPR006501 Pectinesterase inhibitor chr06_pseudomolecule_IMGAG_V3.5 6991854-6991299 E EGN_Mt100125 20100825	97.86	1e-62	249	918	NA	gi|377674151|gb|JR953882.1| TSA: Pisum sativum contig03182.PisaPYK9 mRNA sequence	transcriptome	standard	2.183	0.952	88.682	59.638	57.813	32.893	-6.54154	-4.77185	-5.96913	-5.34426	-5.92429	-5.11068	0.617247	1.43086	0.813613	1.19728	-0.572409	1.19953e-188	3.86771e-134	1.7079e-62	1.54837e-16	1.18113e-51	1.22448e-15	6.10234e-164	0.032083	2.20944e-16	1.23047e-157	5.75217e-208	1.40406e-186	3.83442e-132	6.9829e-61	4.2619e-15	7.72617e-50	5.47978e-14	5.31289e-162	0.0658027	2.4131e-15	1.67219e-155	1.07336e-205
noHitAssembly_c13360_g1_i2	PsCam049655	Glyma13g23430.1|PACid:16291296 : PF00097,PTHR22765,AT5G45290.1,zinc,finger,(C3HC4-type,RING,finger),family,protein	98.25	2e-49	113	2290	NA	uncharacterized RNA	blast_assembly	standard	0.198	0.119	10.957	12.406	8.894	2.819	-6.52475	-5.96939	-6.70393	-5.79021	-6.2238	-4.56615	0.300949	1.9586	1.65765	0.734539	0.179185	6.98501e-25	5.27675e-22	1.61744e-06	0.135193	3.15787e-11	3.31246e-08	1.097e-36	0.666127	0.303466	1.63136e-33	2.02753e-27	1.05275e-23	8.99502e-21	9.07357e-06	0.303348	3.98079e-10	7.44525e-07	2.25728e-35	0.782249	0.453796	3.7387e-32	3.94085e-26
noHitAssembly_Contig29	PsCam011854	SNZ-AT2G39250.1 : symbols:SNZ; Integrase-type DNA-binding superfamily protein	77.94	2e-37	412	634	NA	uncharacterized RNA	blast_assembly	standard	0.198	0.119	10.855	10.955	5.355	0.94	-6.51125	-5.78995	-6.52448	-5.77672	-5.49185	-2.9817	1.0194	3.52956	2.51015	0.734539	0.0132298	1.11968e-24	6.63444e-14	0.0173341	8.68815e-06	1.18006e-19	2.14576e-08	1.25221e-32	0.666127	0.94117	5.14872e-30	3.52878e-27	1.67361e-23	7.40141e-13	0.0438952	7.99006e-05	2.59731e-18	4.94202e-07	2.32006e-31	0.782249	0.961079	1.06268e-28	6.77975e-26
gi|332514293|gb|JI980839.1|	PsCam057752	none	96.61	5e-78	177	1726	NA	gi|332514293|gb|JI980839.1| TSA: Pisum sativum Ps_contig_mira-ass_128227 mRNA sequence	transcriptome	standard	0.397	0.952	86.634	6.022	14.249	5.236	-6.50783	-3.92303	-2.66121	-7.76965	-3.90376	-2.45943	2.60407	4.0484	1.44432	-1.26182	-3.84662	1.38526e-184	2.50965e-30	3.93279e-07	2.26986e-131	5.6009e-159	2.58295e-10	1.48209e-16	0.140671	6.70725e-210	1.7744e-11	1.68046e-185	1.58763e-182	5.7392e-29	2.37022e-06	6.20063e-129	1.33208e-156	7.56199e-09	1.53192e-15	0.233724	8.69313e-208	1.48782e-10	2.78086e-183
noHitAssembly_c9634_g1_i1	PsCam057983	Glyma08g21980.1|PACid:16272037 : PF00225,PTHR16012,KOG0242,AT3G16060.1,kinesin,motor,family,protein	100	0.88	260	3483	NA	uncharacterized RNA	blast_assembly	standard	0.198	0.119	10.445	24.523	3.358	4.565	-6.45571	-6.95249	-7.68703	-5.72117	-4.81857	-5.26158	1.63714	1.19413	-0.443013	0.734539	1.23132	7.44905e-24	4.85176e-09	4.55804e-10	3.07403e-10	6.41018e-06	0.191816	2.30313e-68	0.666127	1.18914e-16	1.84662e-60	3.26064e-26	1.07867e-22	3.72472e-08	3.67119e-09	5.143e-09	4.35335e-05	0.469752	8.63667e-67	0.782249	1.31803e-15	7.76263e-59	6.07421e-25
gi|332431178|gb|JI898235.1|	PsCam010141	Medtr1g079940.1 : Unknown Protein (AHRD V1) chr01_pseudomolecule_IMGAG_V3.5 20041926-20042351 H EGN_Mt100125 20100825	92.8	9e-47	126	624	NA	gi|332431178|gb|JI898235.1| TSA: Pisum sativum Ps_contig_mira-ass_1391 mRNA sequence	transcriptome	standard	0.397	0.476	40.655	27.642	14.975	24.569	-6.41633	-6.12158	-5.85976	-6.67815	-4.97545	-5.68973	1.44088	0.726594	-0.714283	-0.261823	-0.556571	5.82683e-88	2.07726e-35	9.00523e-48	1.19342e-29	4.26974e-09	3.17577e-06	2.35813e-79	0.797469	5.97864e-08	3.57122e-74	7.34032e-95	3.16568e-86	5.47393e-34	2.87335e-46	6.24475e-28	4.35042e-08	5.21593e-05	1.00986e-77	0.892388	3.5224e-07	1.8916e-72	5.5579e-93
gi|332444053|gb|JI911110.1|	PsCam001349	LjChr4t4095 : RAG1-activating protein-1-related; IPR004316:RAG1-activating protein-1-related;	92.5	4e-26	124	1157	NA	gi|332444053|gb|JI911110.1| TSA: Pisum sativum Ps_contig_mira-ass_14478 mRNA sequence	transcriptome	standard	8.237	4.163	354.832	655.579	265.469	125.934	-6.41337	-6.31451	-7.299	-5.42887	-5.99478	-4.9189	0.418593	1.49447	1.07588	0.984495	0.885634	0	0	1.91548e-231	4.71807e-31	2.47388e-214	4.06882e-104	0	0.000385536	8.45293e-235	0	0	0	0	2.73264e-229	2.60444e-29	8.66086e-212	1.33155e-101	0	0.00124657	1.24362e-232	0	0
noHitAssembly_Contig1688	PsCam036121	Glyma08g20050.3|PACid:16271804 : PF00464,PTHR11680,KOG2467,2.1.2.1,K00600,	88.89	0.18	193	2326	NA	uncharacterized RNA	blast_assembly	standard	0.595	0.119	9.933	10.157	5.264	2.819	-6.3832	-4.09344	-6.41537	-4.06127	-5.46713	-4.56615	0.91607	1.81705	0.900976	2.32193	0.0321729	8.10045e-23	1.09061e-13	1.61744e-06	9.93064e-05	1.85632e-09	0.00846094	1.70415e-27	0.0740746	0.863835	4.67069e-28	1.44366e-22	1.12696e-21	1.19922e-12	9.07357e-06	0.000737458	1.97389e-08	0.0515661	2.73419e-26	0.135699	0.904659	9.07837e-27	2.31888e-21
noHitAssembly_c8303_g1_i1	PsCam009798	ANNAT1-AT1G35720.1 : symbols:ANNAT1,OXY5,ATOXY5; annexin 1	93.55	0.0009	439	1178	NA	uncharacterized RNA	blast_assembly	standard	0.099	0.119	9.728	7.908	6.444	2.551	-6.35311	-6.31974	-6.05428	-6.61857	-5.75892	-4.42203	0.594187	1.93108	1.33689	-0.265461	-0.29883	2.11605e-22	1.84536e-16	5.90544e-06	0.0082396	5.72289e-10	6.09344e-05	7.95981e-24	0.897902	0.136585	2.13423e-22	4.37616e-24	2.8877e-21	2.40578e-15	3.07001e-05	0.0346612	6.40027e-09	0.000772972	1.12892e-22	0.934857	0.24157	3.30964e-21	7.52954e-23
noHitAssembly_c5598_g1_i1	PsCam044241	PTB-AT3G01150.2 : symbols:PTB; polypyrimidine tract-binding protein 1	91.3	0.51	161	1730	NA	uncharacterized RNA	blast_assembly	standard	0.496	0.119	9.421	12.189	4.266	3.625	-6.30685	-4.6191	-6.67847	-4.24747	-5.16385	-4.92895	1.143	1.3779	0.234903	2.05938	0.371628	8.98989e-22	2.77949e-11	3.53557e-08	5.42628e-06	1.66951e-06	0.488037	1.46723e-34	0.130181	0.0407946	5.40393e-33	5.4012e-22	1.19681e-20	2.58634e-10	2.38832e-07	5.1824e-05	1.23413e-05	0.77204	2.87183e-33	0.219706	0.0877204	1.21716e-31	8.42754e-21
gi|332438034|gb|JI905091.1|	PsCam017058	Medtr7g021870.1 : Eukaryotic translation initiation factor 3 subunit H (AHRD V1 ***- Q9C5Z2); contains Interpro domain(s) IPR000555 Mov34/MPN/PAD-1 chr07_pseudomolecule_IMGAG_V3.5 5362272-5368228 E EGN_Mt100125 20100825	89.76	5e-44	127	1575	NA	gi|332438034|gb|JI905091.1| TSA: Pisum sativum Ps_contig_mira-ass_8289 mRNA sequence	transcriptome	standard	0.099	0.119	9.319	17.195	7.805	8.995	-6.29114	-7.44034	-7.17488	-6.5566	-6.03537	-6.24009	0.255777	0.0510519	-0.204725	-0.265461	0.883742	1.45847e-21	1.42478e-19	1.96644e-18	0.238052	0.824471	0.377447	6.0562e-47	0.897902	1.23597e-07	1.36693e-44	3.38762e-23	1.92402e-20	2.17144e-18	2.66274e-17	0.451232	0.921503	0.648345	1.58511e-45	0.934857	7.05941e-07	4.15566e-43	5.60435e-22
gi|332462821|gb|JI929878.1|	PsCam021797	C.cajan_00498 : B9SBW2_RICCO TMV resistance protein N, putative OS=Ricinus communis GN=RCOM_1045320 PE=4 SV=1	86.51	9e-33	295	615	NA	gi|332462821|gb|JI929878.1| TSA: Pisum sativum Ps_contig_mira-ass_33915 mRNA sequence	transcriptome	standard	2.779	0.476	37.275	12.406	7.351	8.324	-6.2911	-2.1584	-4.70393	-3.74557	-3.94891	-4.12824	2.3422	2.16286	-0.179336	2.54553	-1.58717	4.02025e-81	1.57695e-16	9.12594e-16	3.14344e-51	6.12697e-39	0.455265	8.41887e-19	4.74215e-05	3.42365e-35	4.98339e-33	5.49414e-76	2.00227e-79	2.0641e-15	1.07194e-14	2.97623e-49	2.86765e-37	0.741958	9.73746e-18	0.00017698	7.54344e-34	1.12481e-31	3.24536e-74
noHitAssembly_Contig1972	PsCam000800	C.cajan_31628 : Q7X7A6_SOYBN Cysteine proteinase OS=Glycine max GN=CysP2 PE=2 SV=1	98.28	5e-21	180	1542	NA	uncharacterized RNA	blast_assembly	standard	1.389	0.357	27.752	35.841	12.615	9.398	-6.28052	-4.68949	-6.64954	-4.32047	-5.14307	-4.71836	1.13745	1.56217	0.424715	1.96005	0.369019	6.89176e-61	2.49986e-30	1.22093e-18	7.63838e-15	1.76718e-19	0.0368484	1.05128e-98	0.0142067	0.000491418	1.12424e-93	5.10706e-62	2.54546e-59	5.72048e-29	1.67043e-17	1.8969e-13	3.86092e-18	0.156783	5.66041e-97	0.0326959	0.00172061	7.88633e-92	2.38245e-60
noHitAssembly_c17013_g1_i1	PsCam042169	C.cajan_25357 : A5BMC8_VITVI Putative uncharacterized protein OS=Vitis vinifera GN=VITISV_041406 PE=4 SV=1	99.14	2e-52	221	4685	NA	uncharacterized RNA	blast_assembly	standard	0.397	0.119	9.216	4.643	4.992	3.759	-6.27511	-3.54785	-5.28602	-4.53693	-5.39058	-4.98132	0.884523	1.29379	0.409269	1.73818	-0.989083	2.36818e-21	4.87615e-13	1.8858e-08	0.000272297	6.37958e-06	0.204758	2.58625e-12	0.227172	2.09563e-05	1.00177e-13	3.42627e-22	3.10639e-20	5.13315e-12	1.30744e-07	0.00182352	4.33358e-05	0.478206	2.11594e-11	0.349707	9.15476e-05	9.85344e-13	5.40705e-21
gi|377674453|gb|JR954184.1|	PsCam050817	Glyma15g19370.1|PACid:16299310 : PF07876,AT2G31670.1,unknown,protein	97.06	2e-25	193	1563	NA	gi|377674453|gb|JR954184.1| TSA: Pisum sativum contig03484.PisaPYK9 mRNA sequence	transcriptome	standard	0.198	0.238	18.126	14.293	13.16	6.981	-6.25096	-6.17366	-5.9082	-6.51642	-5.78905	-4.8744	0.461901	1.37655	0.914654	-0.265461	-0.342752	2.04202e-40	6.00355e-32	2.21487e-14	0.00413181	3.1759e-11	2.47554e-05	7.31423e-42	0.856006	0.0207421	3.318e-39	1.32602e-43	4.98414e-39	1.4348e-30	2.40883e-13	0.0196104	4.00064e-10	0.000342593	1.71867e-40	0.925202	0.0489561	8.98068e-38	4.19337e-42
noHitAssembly_Contig2403	PsCam017041	Glyma08g05600.1|PACid:16270091 : PF04882,PTHR22950,KOG4444,AT1G48635.1,PEX3,peroxin-3,family,protein	92	1e-12	273	1500	NA	uncharacterized RNA	blast_assembly	standard	0.397	0.357	26.728	21.113	23.688	6.31	-6.22628	-5.73285	-5.88606	-6.07307	-6.05209	-4.14364	0.174195	2.08264	1.90844	0.153215	-0.34022	8.61333e-59	5.45709e-56	2.45405e-12	0.167448	3.771e-27	2.84059e-23	2.95903e-61	0.888208	0.00528951	4.44911e-57	3.15534e-64	3.09295e-57	2.25484e-54	2.35933e-11	0.357851	1.18382e-25	1.92501e-21	9.94101e-60	0.947291	0.0147869	1.74989e-55	1.52377e-62
gi|377672422|gb|JR952153.1|	PsCam043335	Glyma20g05640.1|PACid:16315581 : PF00970,PF00175,PTHR19370,KOG0534,AT5G17770.1,ATCBR,ATCBR,(ARABIDOPSIS,THALIANA,NADH:CYTOCHROME,B5,REDUCTASE,1);,cytochrome-b5,reductase	97.35	8e-68	151	1322	NA	gi|377672422|gb|JR952153.1| TSA: Pisum sativum contig01436.PisaPYK9 mRNA sequence	transcriptome	standard	0.198	0.238	17.409	21.911	21.419	0.537	-6.19273	-6.79001	-6.52455	-6.45819	-6.49179	-1.17396	-0.299058	5.01877	5.31783	-0.265461	0.331822	6.10239e-39	3.30272e-50	0.332465	0.0378479	1.6675e-36	3.48184e-48	8.14283e-62	0.856006	0.0136538	2.70404e-58	4.88149e-42	1.42915e-37	1.22414e-48	0.491294	0.117428	7.2465e-35	5.05406e-46	2.76889e-60	0.925202	0.0344491	1.09232e-56	1.47295e-40
noHitAssembly_c15624_g1_i1	PsCam003282	none	94.24	6e-144	372	493	NA	uncharacterized RNA	blast_assembly	standard	0.099	0.119	8.704	8.489	4.447	0.94	-6.19265	-6.42202	-6.15656	-6.45811	-5.2238	-2.9817	0.968846	3.21095	2.2421	-0.265461	-0.0360839	2.7083e-20	1.00456e-11	0.0173341	0.000134371	5.75463e-15	1.79517e-06	2.241e-25	0.897902	0.858246	7.03093e-24	7.51308e-22	3.38726e-19	9.6465e-11	0.0438952	0.000969425	9.697e-14	3.07877e-05	3.36093e-24	0.934857	0.899315	1.15713e-22	1.16413e-20
gi|332431546|gb|JI898603.1|	PsCam029586	Medtr7g100020.1 : Ras-like protein (Fragment) (AHRD V1 *-*- Q8SAF8_9STRA); contains Interpro domain(s) IPR003579 Ras small GTPase, Rab type chr07_pseudomolecule_IMGAG_V3.5 31383830-31386934 E EGN_Mt100125 20100825	100	0.0008	137	935	NA	gi|332431546|gb|JI898603.1| TSA: Pisum sativum Ps_contig_mira-ass_1761 mRNA sequence	transcriptome	standard	0.794	0.119	8.602	3.99	5.536	2.148	-6.17564	-2.32918	-5.06736	-3.43746	-5.53981	-4.17396	0.635828	2.00168	1.36585	2.73818	-1.10828	4.42099e-20	2.46292e-14	4.20345e-05	0.00832091	2.41347e-09	0.000158398	1.43311e-07	0.0236875	6.4499e-06	6.52198e-12	9.58998e-18	5.47594e-19	2.8196e-13	0.000192502	0.0349512	2.53248e-08	0.00179582	8.00906e-07	0.0514402	3.03923e-05	5.62934e-11	1.22389e-16
gi|377676051|gb|JR955782.1|	PsCam031102	Glyma08g01920.1|PACid:16269630 : PF01433,PF11940,PTHR11533,KOG1046,AT1G63770.1,peptidase,M1,family,protein	98.52	7e-62	136	3401	NA	gi|377676051|gb|JR955782.1| TSA: Pisum sativum contig05096.PisaPYK9 mRNA sequence	transcriptome	standard	2.68	0.476	34.101	37.654	23.053	16.514	-6.16271	-3.8125	-6.3057	-3.66951	-5.59785	-5.11658	0.56486	1.04612	0.481265	2.4932	0.142989	1.30596e-74	1.30669e-54	2.96575e-32	2.29155e-06	2.33887e-13	0.00154515	5.25403e-93	7.87751e-05	0.149913	1.40498e-99	1.09289e-68	5.94514e-73	5.23506e-53	6.60407e-31	2.3373e-05	3.50522e-12	0.0128519	2.67004e-91	0.000284758	0.259579	1.06339e-97	5.73077e-67
noHitAssembly_c30656_g1_i1	PsCam023775	C.cajan_00835 : C0M0P7_SOYBN With no lysine kinase OS=Glycine max GN=WNK6 PE=2 SV=1	85.71	0.54	168	732	NA	uncharacterized RNA	blast_assembly	standard	0.198	0.119	8.397	2.249	1.634	2.551	-6.14084	-3.50571	-4.24025	-5.4063	-3.77937	-4.42203	2.36147	1.71881	-0.642655	0.734539	-1.90059	1.18129e-19	0.000126472	5.90544e-06	6.88939e-13	1.0534e-07	0.171298	1.25839e-06	0.666127	2.67644e-11	6.37658e-07	2.62119e-21	1.43448e-18	0.000551552	3.07001e-05	1.48037e-11	9.15924e-07	0.437163	6.39921e-06	0.782249	2.11158e-10	3.5383e-06	3.97445e-20
noHitAssembly_c15511_g1_i1	PsCam046459	Medtr7g076940.1 : 60S ribosomal protein L2 (AHRD V1 ***- B6TGT0_MAIZE); contains Interpro domain(s) IPR002171 Ribosomal protein L2 chr07_pseudomolecule_IMGAG_V3.5 21247962-21249644 F EGN_Mt100125 20100825	77.55	4e-50	312	1033	NA	uncharacterized RNA	blast_assembly	standard	0.992	0.714	50.178	126.966	19.785	47.125	-6.13499	-6.99989	-7.4743	-5.66057	-4.79234	-6.04442	1.34265	0.0905624	-1.25209	0.474416	1.33932	5.97804e-109	1.02412e-45	9.08756e-90	1.07761e-32	0.36372	6.74574e-25	0	0.515532	4.50831e-90	0	3.51202e-119	4.05165e-107	3.45181e-44	5.34297e-88	6.2782e-31	0.562595	4.888e-23	0	0.650427	2.5439e-88	0	3.41981e-117
noHitAssembly_Contig2185	PsCam046590	Medtr4te022740.1 : none	85.8	3e-48	463	752	NA	uncharacterized RNA	blast_assembly	standard	0.992	0.119	8.295	40.847	8.985	2.282	-6.12321	-5.36375	-8.42312	-3.06383	-6.23849	-4.26127	-0.115277	1.86194	1.97722	3.05938	2.29992	1.93367e-19	3.32595e-22	2.17931e-05	0.592371	2.35315e-08	3.71063e-10	3.78219e-116	0.00751525	7.52167e-62	1.15977e-92	1.14873e-15	2.32133e-18	5.72018e-21	0.000104492	0.787228	2.20014e-07	1.06216e-08	2.3426e-114	0.0185452	2.92337e-60	8.0426e-91	1.3069e-14
gi|332432425|gb|JI899482.1|	PsCam007132	Glyma17g00560.1|PACid:16303927 : PTHR12664,KOG3026,AT2G02570.1,nucleic,acid,binding	97.2	2e-62	158	1153	NA	gi|332432425|gb|JI899482.1| TSA: Pisum sativum Ps_contig_mira-ass_2644 mRNA sequence	transcriptome	standard	0.893	0.238	16.487	19.516	17.516	14.097	-6.11422	-4.44985	-6.35755	-4.20652	-6.20157	-5.88828	-0.0873444	0.225941	0.313285	1.9077	0.243328	4.96759e-37	9.60879e-42	3.92367e-28	0.569334	0.204606	0.0643534	1.86896e-53	0.0535018	0.083026	1.99843e-52	4.567e-37	1.10565e-35	2.97773e-40	7.67049e-27	0.774088	0.362524	0.234718	5.49828e-52	0.103883	0.157993	7.18077e-51	1.19109e-35
gi|332441454|gb|JI908511.1|	PsCam001306	Medtr4g010330.1 : Unknown Protein (AHRD V1) chr04_pseudomolecule_IMGAG_V3.5 2068013-2062241 E EGN_Mt100125 20100825	98.73	1e-31	115	1107	NA	gi|332441454|gb|JI908511.1| TSA: Pisum sativum Ps_contig_mira-ass_11791 mRNA sequence	transcriptome	standard	0.099	0.119	8.192	10.302	2.904	1.88	-6.10518	-6.70128	-6.43582	-6.37064	-4.60901	-3.9817	1.49617	2.12348	0.627309	-0.265461	0.330637	3.16822e-19	6.72763e-08	0.00015764	1.78247e-07	1.45243e-09	0.152991	4.10588e-30	0.897902	0.0919153	2.04924e-28	1.02251e-20	3.76608e-18	4.60685e-07	0.000656815	2.15772e-06	1.55977e-08	0.412331	7.11319e-29	0.934857	0.17222	4.02346e-27	1.5101e-19
noHitAssembly_c13165_g1_i3	PsCam005433	Glyma12g34550.1|PACid:16288876 : PF03181,AT5G25610.1,RD22,RD22;,nutrient,reservoir	83.93	2e-06	182	711	NA	uncharacterized RNA	blast_assembly	standard	0.099	0.119	7.68	12.479	8.531	3.491	-6.01207	-6.97786	-6.7124	-6.27753	-6.16368	-4.87461	-0.151609	1.13747	1.28907	-0.265461	0.700324	3.79527e-18	3.36842e-21	6.64467e-08	0.495584	0.000197396	7.27539e-06	1.31299e-35	0.897902	0.000228828	1.09527e-33	1.42977e-19	4.28023e-17	5.53916e-20	4.35692e-07	0.706922	0.00101876	0.000111562	2.63073e-34	0.934857	0.000847031	2.52375e-32	1.99762e-18
gi|332432055|gb|JI899112.1|	PsCam021132	Medtr3g052330.1 : Unknown Protein (AHRD V1); contains Interpro domain(s) IPR007608 Protein of unknown function DUF584 chr03_pseudomolecule_IMGAG_V3.5 16471574-16473145 E EGN_Mt100125 20100825	96.55	2e-05	141	1035	NA	gi|332432055|gb|JI899112.1| TSA: Pisum sativum Ps_contig_mira-ass_2272 mRNA sequence	transcriptome	standard	0.198	0.238	15.258	12.116	2.541	1.074	-6.00246	-5.93527	-5.66981	-6.26792	-3.41636	-2.17396	2.5861	3.8285	1.2424	-0.265461	-0.332652	1.85596e-34	4.17365e-06	0.0328682	2.07093e-24	1.63837e-28	0.0173873	7.01803e-36	0.856006	0.039113	1.66896e-33	2.82811e-37	3.8679e-33	2.30093e-05	0.0750728	8.75425e-23	5.48355e-27	0.0894062	1.41429e-34	0.925202	0.0844972	3.82391e-32	7.44219e-36
gi|377675274|gb|JR955005.1|	PsCam050243	AT5G06130.1 : chaperone protein dnaJ-related	83.46	2e-36	142	1358	NA	gi|377675274|gb|JR955005.1| TSA: Pisum sativum contig04311.PisaPYK9 mRNA sequence	transcriptome	standard	0.496	0.119	7.476	4.788	2.814	1.477	-5.97323	-3.27101	-5.33039	-3.91385	-4.56359	-3.63364	1.40964	2.3396	0.929953	2.05938	-0.642843	1.03185e-17	1.14287e-07	0.00116717	1.8404e-06	8.65765e-10	0.0480179	6.2474e-12	0.130181	0.00820303	3.99695e-14	5.13289e-17	1.13736e-16	7.63976e-07	0.00408212	1.90759e-05	9.51581e-09	0.187745	4.97093e-11	0.219706	0.0217925	4.0356e-13	6.29317e-16
gi|332497090|gb|JI964127.1|	PsCam051702	Glyma01g43480.1|PACid:16246182 : AT4G10970.1,unknown,protein	96.61	1e-19	139	942	NA	gi|332497090|gb|JI964127.1| TSA: Pisum sativum Ps_contig_mira-ass_82451 mRNA sequence	transcriptome	standard	0.198	0.119	7.476	14.51	4.901	1.477	-5.97323	-6.1954	-6.92994	-5.23869	-5.36404	-3.63364	0.60919	2.3396	1.73041	0.734539	0.956709	1.03185e-17	8.05068e-13	0.00116717	0.017897	8.65765e-10	2.36363e-05	1.87791e-42	0.666127	2.06562e-07	1.83362e-38	4.68085e-19	1.13736e-16	8.34414e-12	0.00408212	0.064844	9.51581e-09	0.000327914	4.46263e-41	0.782249	1.15246e-06	4.85264e-37	6.3805e-18
noHitAssembly_c15570_g1_i1	PsCam059215	Glyma09g33610.1|PACid:16277068 : AT5G65660.1,hydroxyproline-rich,glycoprotein,family,protein	73.87	1e-08	433	283	NA	uncharacterized RNA	blast_assembly	standard	0.099	0.119	7.476	7.11	5.99	2.282	-5.97323	-6.16628	-5.90082	-6.23869	-5.65352	-4.26127	0.319711	1.71197	1.39226	-0.265461	-0.072417	1.03185e-17	2.10568e-15	2.17931e-05	0.191454	5.67167e-07	6.7053e-05	1.15656e-21	0.897902	0.742633	2.4786e-20	4.13941e-19	1.13736e-16	2.57544e-14	0.000104492	0.39626	4.47632e-06	0.000841163	1.51066e-20	0.934857	0.854879	3.48705e-19	5.66366e-18
gi|332434831|gb|JI901888.1|	PsCam057854	Glyma06g11910.1|PACid:16262608 : PF03798,KOG4474,AT1G21790.1,unknown,protein	95.59	7e-24	149	1266	NA	gi|332434831|gb|JI901888.1| TSA: Pisum sativum Ps_contig_mira-ass_5061 mRNA sequence	transcriptome	standard	5.062	5.591	345.104	458.238	416.491	251.331	-5.94778	-6.50025	-6.35685	-6.09118	-6.21904	-5.49034	-0.271254	0.457443	0.728697	-0.143399	0.409066	0	0	0	7.03341e-17	1.47733e-29	6.86892e-85	0	0.622109	7.49962e-43	0	0	0	0	0	1.97688e-15	5.1208e-28	1.78663e-82	0	0.747523	1.99889e-41	0	0
noHitAssembly_c10411_g1_i1	PsCam024871	Medtr2g039430.1 : Unknown Protein (AHRD V1) chr02_pseudomolecule_IMGAG_V3.5 14622749-14622206 I EGN_Mt100125 20100825	97.3	2e-09	282	864	NA	uncharacterized RNA	blast_assembly	standard	0.298	0.119	7.168	3.7	3.54	1.88	-5.91254	-3.63414	-4.95849	-4.58819	-4.89472	-3.9817	1.01782	1.93084	0.913017	1.32435	-0.954045	4.66121e-17	1.71047e-09	0.00015764	0.000306074	1.03639e-07	0.0289508	2.87874e-10	0.392219	0.000271238	4.26767e-11	1.09341e-17	4.96569e-16	1.36951e-08	0.000656815	0.00202734	9.01755e-07	0.131334	2.04204e-09	0.533837	0.000996064	3.48518e-10	1.39096e-16
noHitAssembly_c25683_g1_i1	PsCam035737	Medtr8g020840.1 : Nodulation signaling pathway 1 protein (AHRD V1 ***- A1DQP9_LOTJA); contains Interpro domain(s) IPR005202 GRAS transcription factor chr08_pseudomolecule_IMGAG_V3.5 5029723-5031832 E EGN_Mt100125 20100825	89.29	0.041	159	2069	NA	uncharacterized RNA	blast_assembly	standard	0.695	0.357	21.3	33.737	8.531	3.625	-5.89879	-5.60117	-6.56226	-4.9377	-4.57872	-3.34399	1.32007	2.5548	1.23473	0.961089	0.663478	1.82446e-47	2.47045e-20	8.55086e-07	1.89524e-14	1.29092e-27	1.44597e-05	1.10633e-96	0.312253	7.59854e-09	1.27784e-88	1.50756e-50	5.22748e-46	3.90213e-19	4.95685e-06	4.56007e-13	4.12806e-26	0.000209416	5.87456e-95	0.449352	4.88685e-08	8.39463e-87	5.64513e-49
gi|332463220|gb|JI930277.1|	PsCam046428	none	97.1	1e-25	298	1183	NA	gi|332463220|gb|JI930277.1| TSA: Pisum sativum Ps_contig_mira-ass_34340 mRNA sequence	transcriptome	standard	5.955	1.546	91.857	27.787	20.784	32.356	-5.89278	-2.22224	-4.1678	-3.94722	-3.74886	-4.38742	2.14392	1.50536	-0.63856	1.94556	-1.72498	1.93577e-198	2.54251e-42	2.47098e-58	4.75683e-111	1.69064e-57	1.27737e-06	1.71909e-41	4.44634e-07	1.78457e-94	5.84446e-68	7.05051e-191	2.40685e-196	7.97287e-41	9.43673e-57	1.0465e-108	1.24554e-55	2.25055e-05	4.00529e-40	2.12419e-06	1.05658e-92	2.80818e-66	1.18879e-188
gi|332435687|gb|JI902744.1|	PsCam001035	C.cajan_04915 : C6SX56_SOYBN Putative uncharacterized protein OS=Glycine max PE=2 SV=1	93.97	1e-44	116	876	NA	gi|332435687|gb|JI902744.1| TSA: Pisum sativum Ps_contig_mira-ass_5923 mRNA sequence	transcriptome	standard	0.198	0.119	6.656	5.877	3.812	0.94	-5.80562	-4.89151	-5.62605	-5.07108	-5.00151	-2.9817	0.804107	2.82392	2.01982	0.734539	-0.179576	5.87694e-16	3.61512e-10	0.0173341	0.00434661	1.34012e-10	3.488e-05	8.02333e-18	0.666127	0.449723	4.48968e-17	4.97403e-17	5.91598e-15	3.07716e-09	0.0438952	0.0203311	1.59429e-09	0.000467331	8.85228e-17	0.782249	0.600968	5.39841e-16	6.11057e-16
noHitAssembly_c18305_g1_i4	PsCam003287	Glyma09g38890.1|PACid:16277692 : PF02453,PTHR10994,KOG1792,AT4G23630.1,BTI1,BTI1,(VIRB2-INTERACTING,PROTEIN,1)	75	2e-07	234	447	NA	uncharacterized RNA	blast_assembly	standard	2.58	1.665	92.676	261.912	85.132	24.166	-5.7986	-6.66557	-7.29742	-5.16675	-5.67611	-3.85938	0.122494	1.93922	1.81672	0.631849	1.49881	2.83916e-200	1.21027e-196	5.01709e-41	0.0681069	5.17474e-82	3.43039e-74	0	0.175283	2.55298e-217	0	6.07861e-216	3.54512e-198	1.73547e-194	1.40001e-39	0.182137	5.65429e-80	7.89568e-72	0	0.282001	3.42892e-215	0	1.17866e-213
noHitAssembly_c15942_g1_i1	PsCam018140	Glyma07g38600.1|PACid:16269172 : PF01595,PF00571,PTHR12064,KOG2118,AT4G14240.1,unknown,protein	80.58	1e-29	233	512	NA	uncharacterized RNA	blast_assembly	standard	0.198	0.119	6.554	1.959	1.724	0.806	-5.78334	-3.30655	-4.04108	-5.0488	-3.85673	-2.75982	1.92662	3.02352	1.09691	0.734539	-1.74226	9.7882e-16	7.32183e-05	0.0341045	2.40196e-08	4.34483e-11	0.0758301	1.00887e-05	0.666127	2.91205e-08	4.55435e-06	8.94727e-17	9.72459e-15	0.000331773	0.077282	3.27234e-07	5.4116e-10	0.25539	4.59658e-05	0.782249	1.76732e-07	2.27666e-05	1.081e-15
noHitAssembly_c18295_g2_i1	PsCam059251	Glyma14g03730.1|PACid:16294255 : PF00234,AT4G33355.1,lipid,binding	94.29	1e-07	137	264	NA	uncharacterized RNA	blast_assembly	standard	0.496	1.427	78.032	6.892	52.095	41.217	-5.77301	-3.79651	-2.27194	-7.29758	-5.19009	-4.85218	0.582921	0.920826	0.337905	-1.52457	-3.50107	5.8636e-169	7.28837e-120	9.19627e-77	1.91894e-13	2.03254e-23	0.0006129	2.35429e-18	0.0372006	7.20765e-177	5.09369e-11	9.74671e-174	6.22512e-167	6.39763e-118	4.59867e-75	4.30441e-12	5.46356e-22	0.00585516	2.66884e-17	0.0751543	7.88411e-175	4.12882e-10	1.48102e-171
noHitAssembly_Contig1422	PsCam031692	Glyma05g21190.1|PACid:16259172 : AT2G01050.1,nucleic,acid,binding,/,zinc,ion,binding	81.55	2e-18	361	541	NA	uncharacterized RNA	blast_assembly	standard	0.298	0.238	12.801	15.526	7.533	12.217	-5.74915	-5.70323	-6.02758	-5.4248	-4.98419	-5.68178	0.76496	0.0673665	-0.697594	0.324351	0.27843	3.19775e-29	1.25374e-18	1.32425e-24	0.000152336	0.732333	0.00128971	1.6177e-45	0.803499	0.0786527	2.20469e-42	1.21879e-31	5.62591e-28	1.82645e-17	2.29141e-23	0.00108694	0.863915	0.0110389	4.10483e-44	0.892307	0.154386	6.40121e-41	2.72387e-30
noHitAssembly_c15891_g1_i1	PsCam038227	Medtr3g083920.1 : Chalcone synthase (AHRD V1 ***- D3G7Y0_9FABA); contains Interpro domain(s) IPR011141 Polyketide synthase, type III chr03_pseudomolecule_IMGAG_V3.5 27141266-27139665 E EGN_Mt100125 20100825	90.97	5e-52	157	1571	NA	uncharacterized RNA	blast_assembly	standard	0.595	0.833	44.444	5.369	52.821	75.856	-5.73753	-3.17369	-2.68827	-6.22296	-5.98665	-6.5088	-0.249123	-0.771275	-0.522152	-0.485427	-3.04926	4.41361e-97	1.19864e-122	1.72168e-141	0.00614085	2.88895e-17	6.12891e-10	6.8988e-13	0.545376	2.39034e-90	1.73618e-10	3.19836e-105	2.66103e-95	1.0764e-120	1.50708e-139	0.0272277	5.58414e-16	1.7082e-08	5.83298e-12	0.668099	1.35209e-88	1.35148e-09	2.73254e-103
noHitAssembly_Contig1704	PsCam027230	Medtr3g022740.1 : CC-NBS-LRR (AHRD V1 *--- Q69AB3_HELAN); contains Interpro domain(s) IPR001611 Leucine-rich repeat chr03_pseudomolecule_IMGAG_V3.5 6412300-6419167 E EGN_Mt100125 20100825	80	0.032	387	1514	NA	uncharacterized RNA	blast_assembly	standard	0.198	0.119	6.349	7.255	2.45	0.671	-5.7375	-5.1954	-5.92994	-5.00296	-4.36375	-2.49535	1.37375	3.24214	1.8684	0.734539	0.192446	2.72438e-15	9.64713e-07	0.0670309	1.63311e-05	2.12575e-11	0.0016283	6.07926e-22	0.666127	0.399078	1.03836e-20	2.90265e-16	2.64655e-14	5.78576e-06	0.13566	0.000142576	2.71708e-10	0.0134515	8.02513e-21	0.782249	0.553073	1.48761e-19	3.41672e-15
noHitAssembly_Contig2106	PsCam013787	LjChr3t3942 : Protein of unknown function DUF966; IPR010369:Protein of unknown function DUF966;	80	1e-62	326	432	NA	uncharacterized RNA	blast_assembly	standard	0.099	0.119	6.247	7.11	2.995	2.014	-5.71413	-6.16628	-5.90082	-5.97959	-4.65352	-4.08103	1.06061	1.6331	0.572492	-0.265461	0.186686	4.55294e-15	3.96563e-08	8.12941e-05	0.000492379	9.75587e-06	0.181406	1.15656e-21	0.897902	0.417409	2.4786e-20	2.69888e-16	4.36262e-14	2.78325e-07	0.000355265	0.00308744	6.39406e-05	0.454993	1.51066e-20	0.934857	0.565061	3.48705e-19	3.18106e-15
gi|332512455|gb|JI979001.1|	PsCam007138	Medtr2g013440.1 : REF/SRPP-like protein At3g05500 (AHRD V1 ***- Q9MA63); contains Interpro domain(s) IPR008802 Rubber elongation factor chr02_pseudomolecule_IMGAG_V3.5 3806854-3808141 F EGN_Mt100125 20100825	97.18	3e-27	128	1050	NA	gi|332512455|gb|JI979001.1| TSA: Pisum sativum Ps_contig_mira-ass_126217 mRNA sequence	transcriptome	standard	0.198	0.476	24.987	28.731	7.624	12.083	-5.71407	-7.18096	-5.9155	-6.97953	-4.00151	-4.66587	1.71256	1.0482	-0.664359	-1.26546	0.201431	2.15956e-55	3.27018e-17	2.02338e-23	8.9418e-24	3.33142e-10	0.0021714	1.17986e-78	0.297514	0.079517	5.4365e-77	4.06956e-58	7.2595e-54	4.43825e-16	3.34875e-22	3.66841e-22	3.80399e-09	0.0170789	5.00394e-77	0.43152	0.15336	3.022e-75	1.77716e-56
gi|332432045|gb|JI899102.1|	PsCam043462	Glyma13g04050.1|PACid:16289588 : PF00736,PTHR11595,KOG1668,K03232,AT5G19510.1,elongation,factor,1B,alpha-subunit,2,(eEF1Balpha2)	92.81	8e-52	241	1014	NA	gi|332432045|gb|JI899102.1| TSA: Pisum sativum Ps_contig_mira-ass_2262 mRNA sequence	transcriptome	standard	0.397	0.952	46.901	102.588	42.203	46.185	-5.62251	-8.01351	-6.75168	-6.88434	-5.47024	-5.60032	0.152273	0.0221943	-0.130079	-1.26182	1.12917	2.7977e-102	3.01233e-98	3.96285e-88	0.108493	0.827514	0.197995	2.17005e-257	0.140671	2.38087e-56	4.28953e-263	5.28498e-108	1.77632e-100	2.1667e-96	2.29553e-86	0.261515	0.92448	0.4675	3.07159e-255	0.233724	8.42544e-55	1.11591e-260	4.66265e-106
noHitAssembly_Contig1038	PsCam037246	Glyma15g39090.3|PACid:16300485 : PF00067,PTHR19383,KOG0157,	80.95	0.023	283	1889	NA	uncharacterized RNA	blast_assembly	standard	0.198	0.238	11.572	5.151	5.355	1.611	-5.60353	-4.70128	-4.43582	-5.86899	-4.49185	-2.75892	1.11168	2.84461	1.73293	-0.265461	-1.16771	1.48684e-26	3.09461e-13	0.00273112	8.30184e-07	1.91307e-17	9.74298e-06	1.27507e-15	0.856006	4.85793e-08	2.52454e-14	7.4009e-29	2.38636e-25	3.29839e-12	0.00877075	9.08121e-06	3.74497e-16	0.00014581	1.25665e-14	0.925202	2.8899e-07	2.57855e-13	1.50989e-27
noHitAssembly_c16985_g1_i1	PsCam040775	Glyma18g47330.1|PACid:16310719 : PF00781,PTHR12358,K07029,AT2G46090.1,diacylglycerol,kinase,family,protein	96.86	3e-102	283	728	NA	uncharacterized RNA	blast_assembly	standard	1.092	0.119	5.632	8.996	6.262	2.685	-5.56461	-3.04231	-6.24025	-2.36667	-5.71759	-4.49589	-0.152976	1.06873	1.2217	3.19794	0.675636	1.01666e-13	4.87248e-16	3.08649e-06	0.555813	0.00244219	0.000229154	7.59734e-20	0.00422904	0.00243206	3.65441e-25	8.69651e-09	8.92935e-13	6.17435e-15	1.66554e-05	0.769002	0.00953296	0.00248664	9.20185e-19	0.0111152	0.00740632	6.3307e-24	5.93985e-08
gi|377681299|gb|JR961030.1|	PsCam044473	Glyma06g46560.3|PACid:16265387 : PF04690,	95.24	0.37	124	962	NA	gi|377681299|gb|JR961030.1| TSA: Pisum sativum contig10389.PisaPYK9 mRNA sequence	transcriptome	standard	0.099	0.119	5.53	4.426	3.177	0.671	-5.53825	-5.48243	-5.21697	-5.80371	-4.73863	-2.49535	0.799614	3.04289	2.24328	-0.265461	-0.321276	1.7133e-13	1.38342e-08	0.0670309	0.0096821	1.26357e-09	5.44188e-05	4.33506e-14	0.897902	0.229343	3.99949e-13	1.29084e-14	1.48338e-12	1.0179e-07	0.13566	0.039499	1.36179e-08	0.000698492	3.92841e-13	0.934857	0.362821	3.76804e-12	1.37673e-13
noHitAssembly_Contig741	PsCam038323	Medtr6g086510.1 : Nudix hydrolase 20, chloroplastic (AHRD V1 ***- Q8VXZ0); contains Interpro domain(s) IPR000086 NUDIX hydrolase domain chr06_pseudomolecule_IMGAG_V3.5 20247478-20253017 E EGN_Mt100125 20100825	87.5	1e-31	269	1471	NA	uncharacterized RNA	blast_assembly	standard	0.099	0.119	5.53	4.063	0.454	0	-5.53825	-5.35897	-5.09351	-5.80371	-1.93173	inf	3.60652	inf	inf	-0.265461	-0.444734	1.7133e-13	0.154958	nan	7.3294e-13	9.13497e-13	0.0862676	5.0346e-13	0.897902	0.103441	4.08679e-12	1.29084e-14	1.48338e-12	0.27772	nan	1.56821e-11	1.30545e-11	0.280857	4.2894e-12	0.934857	0.191108	3.57764e-11	1.37673e-13
gi|332479692|gb|JI946729.1|	PsCam045529	Glyma17g13460.1|PACid:16305451 : PF01490,PTHR22950,KOG1303,AT2G39890.1,PROT1,PROT1,(PROLINE,TRANSPORTER,1);,L-proline,transmembrane,transporter/,amino,acid,transmembrane,transporter	94.24	2e-103	243	1757	NA	gi|332479692|gb|JI946729.1| TSA: Pisum sativum Ps_contig_mira-ass_53650 mRNA sequence	transcriptome	standard	0.198	0.238	10.957	48.61	6.716	0.269	-5.52475	-7.93961	-7.67415	-5.79021	-4.81857	-0.176645	0.706179	5.3481	4.64192	-0.265461	2.1494	3.30475e-25	1.27133e-16	0.903547	0.00108307	7.01273e-24	1.09287e-15	6.08916e-124	0.856006	1.49664e-67	4.05187e-118	2.02753e-27	5.04392e-24	1.67349e-15	0.96366	0.00616541	1.92557e-22	4.903e-14	4.04863e-122	0.925202	6.30114e-66	3.80341e-116	3.94085e-26
gi|377672115|gb|JR951846.1|	none	none					NA	gi|377672115|gb|JR951846.1| TSA: Pisum sativum contig01116.PisaPYK9 mRNA sequence	transcriptome	standard	0.099	0.238	10.957	16.034	8.35	4.028	-5.52475	-7.33949	-6.07403	-6.79021	-5.13274	-4.08103	0.392005	1.44372	1.05171	-1.26546	0.549282	3.30475e-25	1.29275e-20	2.507e-08	0.0553755	8.74109e-08	0.000161818	3.22966e-44	0.461336	0.000771001	1.11055e-43	1.02979e-26	5.04392e-24	2.06854e-19	1.71566e-07	0.157089	7.65889e-07	0.00183171	7.97261e-43	0.602315	0.00261029	3.31969e-42	1.94643e-25
gi|332432608|gb|JI899665.1|	PsCam043504	Glyma16g33230.1|PACid:16303716 : PF07650,PF00189,PTHR11760,KOG3181,K02985,AT5G35530.1,40S,ribosomal,protein,S3,(RPS3C)	97.63	2e-77	169	1130	NA	gi|332432608|gb|JI899665.1| TSA: Pisum sativum Ps_contig_mira-ass_2828 mRNA sequence	transcriptome	standard	0.496	0.476	21.812	47.014	2.814	3.222	-5.51802	-6.56661	-6.62599	-5.45864	-2.56359	-2.75892	2.95443	2.75909	-0.195334	0.0593785	1.10797	1.70536e-48	2.52369e-05	2.2585e-05	5.12576e-39	1.53671e-30	0.613091	8.51491e-132	0.949755	5.37761e-26	2.12623e-122	9.93449e-53	4.98867e-47	0.000123551	0.000107834	3.64364e-37	5.50768e-29	0.859971	6.01696e-130	0.961466	8.90877e-25	2.09068e-120	3.89754e-51
gi|332480810|gb|JI947847.1|	PsCam043500	Glyma17g03360.1|PACid:16304267 : PF00407,AT1G24020.1,MLP423,MLP423,(MLP-LIKE,PROTEIN,423)	98.48	6e-26	66	881	NA	gi|332480810|gb|JI947847.1| TSA: Pisum sativum Ps_contig_mira-ass_55247 mRNA sequence	transcriptome	standard	0.198	0.357	15.77	5.151	7.261	3.222	-5.46511	-4.70128	-3.85086	-6.31554	-4.34617	-3.17396	1.11894	2.29115	1.17221	-0.850424	-1.61426	1.63685e-35	3.64574e-17	5.71418e-06	7.30829e-09	1.42085e-18	0.000123516	1.27507e-15	0.515396	3.62543e-16	2.45005e-13	2.03373e-38	3.49666e-34	4.93599e-16	2.97758e-05	1.0536e-07	2.96866e-17	0.00144551	1.25665e-14	0.653967	3.91159e-15	2.34551e-12	5.54058e-37
gi|332457518|gb|JI924575.1|	PsCam058844	Glyma18g01810.1|PACid:16307615 : AT2G46550.1,unknown,protein	92.31	4e-42	224	512	NA	gi|332457518|gb|JI924575.1| TSA: Pisum sativum Ps_contig_mira-ass_28379 mRNA sequence	transcriptome	standard	25.606	4.639	201.02	183.701	46.378	6.713	-5.43738	-2.84281	-5.3074	-2.97279	-3.32155	-0.533144	2.11583	4.90424	2.78841	2.4646	-0.12998	0	4.1855e-84	0.082214	1.11148e-236	0	3.79844e-68	0	7.96858e-34	0.00244064	0	0	0	2.57279e-82	0.161021	5.61453e-234	0	7.73403e-66	0	1.39882e-32	0.00743194	0	0
gi|332434456|gb|JI901513.1|	PsCam027163	C.cajan_26855 : B9RA79_RICCO Serine carboxypeptidase, putative OS=Ricinus communis GN=RCOM_1504170 PE=4 SV=1	93.19	8e-116	297	1517	NA	gi|332434456|gb|JI901513.1| TSA: Pisum sativum Ps_contig_mira-ass_4685 mRNA sequence	transcriptome	standard	1.588	0.238	10.24	7.328	3.086	1.477	-5.42711	-2.20621	-4.94439	-2.68893	-3.6967	-2.63364	1.73041	2.79347	1.06307	2.73818	-0.482724	1.26482e-23	1.71818e-07	0.00513191	9.00067e-11	2.34103e-15	0.020701	5.27439e-12	0.0013782	0.0168466	1.75317e-20	7.6724e-17	1.81347e-22	1.12448e-06	0.0152752	1.58705e-09	4.03811e-14	0.102807	4.23175e-11	0.00403153	0.0412529	2.48721e-19	9.32852e-16
noHitAssembly_Contig255	PsCam027784	Medtr5g005570.1 : Gibberellin 2-beta-dioxygenase 8 (AHRD V1 **** O49561); contains Interpro domain(s) IPR005123 Oxoglutarate and iron-dependent oxygenase chr05_pseudomolecule_IMGAG_V3.5 271078-268212 E EGN_Mt100125 20100825	88	5e-19	423	665	NA	uncharacterized RNA	blast_assembly	standard	0.099	0.119	5.018	15.961	3.721	0.537	-5.39808	-7.33291	-7.06745	-5.66354	-4.96666	-2.17396	0.431422	3.22412	2.7927	-0.265461	1.66937	2.37355e-12	6.06134e-10	0.131364	0.156582	2.85833e-09	7.61128e-07	4.7959e-44	0.897902	4.48678e-17	8.45131e-42	2.13606e-13	1.89438e-11	5.05777e-09	0.236951	0.340169	2.97449e-08	1.389e-05	1.17932e-42	0.934857	5.08894e-16	2.42212e-40	2.10398e-12
gi|332442816|gb|JI909873.1|	PsCam003125	Medtr7g010150.1 : 60S ribosomal protein L34 (AHRD V1 ***- B6T098_MAIZE); contains Interpro domain(s) IPR018065 Ribosomal protein L34e, conserved site chr07_pseudomolecule_IMGAG_V3.5 1900677-1898493 F EGN_Mt100125 20100825	93.55	1e-33	136	681	NA	gi|332442816|gb|JI909873.1| TSA: Pisum sativum Ps_contig_mira-ass_13173 mRNA sequence	transcriptome	standard	0.695	1.071	44.853	69.505	28.589	5.773	-5.38817	-6.64396	-6.02009	-6.01205	-4.73843	-2.43036	0.649744	2.95781	2.30807	-0.623874	0.631912	1.59931e-97	5.23914e-65	1.22584e-07	8.07672e-10	2.89934e-65	7.00547e-35	3.2513e-193	0.388042	2.00184e-15	2.93931e-183	1.33359e-106	9.66237e-96	2.49226e-63	7.80741e-07	1.29165e-08	2.46847e-63	7.42596e-33	3.37897e-191	0.536062	2.0761e-14	4.83961e-181	1.15261e-104
gi|377671731|gb|JR951462.1|	PsCam005061	LjChr5t3153 : Translation elongation/initiation factor/Ribosomal, beta-barrel; IPR009000:Translation elongation/initiation factor/Ribosomal, beta-barrel;	95	4e-10	199	1544	NA	gi|377671731|gb|JR951462.1| TSA: Pisum sativum contig00726.PisaPYK9 mRNA sequence	transcriptome	standard	0.496	0.238	9.831	32.866	11.436	3.625	-5.3683	-6.05011	-7.10949	-4.30893	-5.58648	-3.92895	-0.218172	1.43936	1.65753	1.05938	1.74119	1.02864e-22	5.92925e-28	1.73432e-07	0.261738	4.26473e-07	3.75936e-10	4.13971e-94	0.354258	2.15239e-35	6.2867e-84	4.86855e-23	1.42421e-21	1.25343e-26	1.08514e-06	0.479522	3.41611e-06	1.07474e-08	2.13371e-92	0.499117	4.77884e-34	3.86507e-82	7.99135e-22
noHitAssembly_c9026_g1_i1	PsCam051782	Medtr1g082500.1 : none	81.82	0.004	166	852	NA	uncharacterized RNA	blast_assembly	standard	0.198	0.119	4.915	1.814	1.18	0.269	-5.36816	-3.1956	-3.93014	-4.63362	-3.30975	-1.17664	2.0584	4.19151	2.13311	0.734539	-1.43802	4.03098e-12	0.00196952	0.493154	4.4711e-07	1.01822e-10	0.0170262	2.84505e-05	0.666127	2.91652e-05	1.22308e-05	1.21223e-12	3.16463e-11	0.00675375	0.651276	5.11096e-06	1.22507e-09	0.0881413	0.000121638	0.782249	0.000124925	5.78993e-05	1.13564e-11
gi|377677940|gb|JR957671.1|	PsCam050471	Medtr7g081220.1 : 2-dehydro-3-deoxyphosphooctonate aldolase (AHRD V1 ***- B4F7V1_MAIZE); contains Interpro domain(s) IPR006269 3-deoxy-8-phosphooctulonate synthase chr07_pseudomolecule_IMGAG_V3.5 23423811-23414272 E EGN_Mt100125 20100825	96.67	9e-35	139	1899	NA	gi|377677940|gb|JR957671.1| TSA: Pisum sativum contig07003.PisaPYK9 mRNA sequence	transcriptome	standard	0.099	0.119	4.915	3.99	1.634	2.954	-5.36816	-5.33282	-5.06736	-5.63362	-3.77937	-4.63364	1.58878	0.734522	-0.854262	-0.265461	-0.300803	4.03098e-12	0.000126472	8.49833e-07	2.36981e-05	0.039165	0.0592979	8.24724e-13	0.897902	0.287045	6.52198e-12	3.76158e-13	3.16463e-11	0.000551552	4.93368e-06	0.000199533	0.100336	0.22002	6.94795e-12	0.934857	0.437614	5.62934e-11	3.64629e-12
noHitAssembly_c18198_g1_i1	PsCam059532	none	80.93	5e-67	253	1005	NA	uncharacterized RNA	blast_assembly	standard	0.496	1.665	68.099	139.59	30.223	78.004	-5.35404	-8.13664	-6.38953	-7.10115	-4.18205	-5.54995	1.17199	-0.195914	-1.3679	-1.74711	1.03549	6.51622e-147	6.50747e-65	2.09774e-147	1.05107e-35	0.0161712	9.67181e-46	0	0.0130885	2.81947e-66	0	6.43176e-154	6.02322e-145	3.08578e-63	1.92408e-145	6.71171e-34	0.0487497	1.33296e-43	0	0.030451	1.16792e-64	0	8.60091e-152
gi|377678806|gb|JR958537.1|	PsCam007051	Medtr2g028660.1 : Unknown Protein (AHRD V1); contains Interpro domain(s) IPR005606 Sec20 chr02_pseudomolecule_IMGAG_V3.5 9512806-9518243 F EGN_Mt100125 20100825	95.86	1e-72	170	1281	NA	gi|377678806|gb|JR958537.1| TSA: Pisum sativum contig07879.PisaPYK9 mRNA sequence	transcriptome	standard	0.298	0.238	9.626	8.706	5.173	3.625	-5.3379	-4.86863	-5.19298	-5.01355	-4.44197	-3.92895	0.895935	1.40896	0.51302	0.324351	-0.144926	2.94425e-22	8.83168e-13	1.73432e-07	0.000169809	8.47711e-07	0.111785	1.30822e-25	0.803499	0.460934	2.64634e-24	7.27833e-24	4.00114e-21	9.1309e-12	1.08514e-06	0.00119847	6.52429e-06	0.333523	1.98181e-24	0.892307	0.614172	4.43869e-23	1.24093e-22
noHitAssembly_c15074_g1_i1	PsCam055031	Glyma13g36600.1|PACid:16292842 : PF00069,PF07714,PTHR23258,KOG1187,AT3G58690.1,protein,kinase,family,protein	92.31	0.028	350	3253	NA	uncharacterized RNA	blast_assembly	standard	0.099	0.119	4.813	26.481	0.182	0.537	-5.3379	-8.06331	-7.79785	-5.60336	-0.612977	-2.17396	4.72493	3.16394	-1.56098	-0.265461	2.45995	6.85499e-12	0.721066	0.131364	5.07402e-13	8.0045e-09	0.192819	1.33567e-67	0.897902	6.24088e-44	1.58387e-64	6.63465e-13	5.27984e-11	0.848632	0.236951	1.10207e-11	7.90586e-08	0.46877	4.97038e-66	0.934857	1.70918e-42	7.09368e-63	6.31667e-12
gi|332432493|gb|JI899550.1|	PsCam042560	Glyma17g35890.1|PACid:16307185 : PF00076,PF00658,PTHR10432,KOG0123,AT1G49760.1,PAB8,PAB8,(POLY(A),BINDING,PROTEIN,8);,RNA,binding,/,translation,initiation,factor	95.52	7e-55	134	2378	NA	gi|332432493|gb|JI899550.1| TSA: Pisum sativum Ps_contig_mira-ass_2712 mRNA sequence	transcriptome	standard	0.794	0.714	27.854	163.677	29.224	35.847	-5.28582	-7.6875	-7.84071	-5.1326	-5.35509	-5.64978	-0.0692691	-0.363968	-0.294699	0.153215	2.5549	4.21547e-61	1.9375e-68	7.48309e-69	0.558769	0.00326214	0.0125287	0	0.842421	4.30614e-273	0	3.56889e-66	1.56157e-59	9.61475e-67	3.36739e-67	0.7724	0.0124039	0.0703743	0	0.919219	7.46236e-271	0	1.78534e-64
noHitAssembly_c13563_g1_i1	PsCam039919	Glyma19g01610.1|PACid:16311579 : AT3G52430.1,PAD4,PAD4,(PHYTOALEXIN,DEFICIENT,4);,lipase/,protein,binding,/,triacylglycerol,lipase	75.95	8e-05	165	712	NA	uncharacterized RNA	blast_assembly	standard	0.496	0.119	4.506	2.177	3.177	3.088	-5.24281	-2.13393	-4.19331	-3.18344	-4.73863	-4.69764	0.504182	0.545175	0.0409923	2.05938	-1.04951	3.39905e-11	1.38342e-08	4.47678e-07	0.121171	0.130048	0.914327	0.000232285	0.130181	0.0017827	1.0411e-06	1.87681e-09	2.4885e-10	1.0179e-07	2.68457e-06	0.281794	0.261755	0.958718	0.000861713	0.219706	0.00553511	5.62845e-06	1.35878e-08
noHitAssembly_c8911_g1_i1	PsCam024283	Medtr1g007590.1 : GTPase activating-like protein (AHRD V1 ***- Q9SG14_ARATH); contains Interpro domain(s) IPR000195 RabGAP/TBC chr01_pseudomolecule_IMGAG_V3.5 1018931-1014883 E EGN_Mt100125 20100825	87.14	2e-16	263	567	NA	uncharacterized RNA	blast_assembly	standard	0.198	0.119	4.506	7.691	2.45	0.134	-5.24281	-5.2796	-6.01414	-4.50827	-4.36375	-0.171271	0.879066	5.07154	4.19248	0.734539	0.771324	3.39905e-11	9.64713e-07	0.931714	0.0113796	1.29549e-10	2.28919e-06	3.15598e-23	0.666127	0.00164825	7.74901e-22	1.35488e-11	2.4885e-10	5.78576e-06	0.962164	0.0451172	1.54349e-09	3.85837e-05	4.36829e-22	0.782249	0.00519195	1.1697e-20	1.17215e-10
gi|332451550|gb|JI918607.1|	PsCam058844	Glyma18g01810.1|PACid:16307615 : AT2G46550.1,unknown,protein	100	2e-80	383	512	NA	gi|332451550|gb|JI918607.1| TSA: Pisum sativum Ps_contig_mira-ass_22254 mRNA sequence	transcriptome	standard	5.756	1.189	44.341	41.427	8.531	1.343	-5.22082	-2.84743	-5.12275	-2.9455	-2.84297	-0.175711	2.37785	5.04511	2.66726	2.27532	-0.09807	6.02134e-96	9.24044e-15	0.786413	1.17123e-61	2.55833e-90	2.68573e-13	5.13626e-80	4.18734e-08	0.280217	9.11975e-109	8.17209e-74	3.58608e-94	1.08439e-13	0.888228	1.34565e-59	3.05474e-88	1.01301e-11	2.22123e-78	2.22018e-07	0.428708	7.72439e-107	4.6725e-72
gi|332435968|gb|JI903025.1|	PsCam056044	Glyma19g44170.1|PACid:16314880 : PF00651,PF07707,PTHR23230,AT3G61600.1,ATPOB1,ATPOB1;,protein,binding	76.6	1e-58	404	1817	NA	gi|332435968|gb|JI903025.1| TSA: Pisum sativum Ps_contig_mira-ass_6205 mRNA sequence	transcriptome	standard	0.496	0.238	8.807	50.786	2.723	8.458	-5.20962	-6.67795	-7.73733	-4.15024	-3.51616	-5.15128	1.69345	0.0583341	-1.63512	1.05938	2.52771	2.02603e-20	1.44269e-06	2.49988e-17	3.19594e-09	0.805607	9.53928e-08	1.61522e-141	0.354258	4.0906e-85	1.18278e-122	2.00668e-20	2.55191e-19	8.45742e-06	3.20625e-16	4.81468e-08	0.903789	2.0049e-06	1.21884e-139	0.499117	2.1793e-83	1.17059e-120	2.92269e-19
noHitAssembly_Contig494	PsCam040554	Glyma08g10790.1|PACid:16270691 : PF02681,K09775,AT1G67600.1,unknown,protein	98.98	1e-42	220	808	NA	uncharacterized RNA	blast_assembly	standard	0.298	0.238	8.807	7.836	0.726	0.537	-5.20962	-4.71673	-5.04108	-4.88527	-1.60901	-1.17396	3.60061	4.03566	0.435047	0.324351	-0.168533	2.02603e-20	0.112922	0.332465	1.48227e-19	1.15541e-17	0.608611	5.57263e-23	0.803499	0.413855	6.74338e-22	8.04767e-22	2.55191e-19	0.214238	0.491294	4.96855e-18	2.28892e-16	0.856959	7.64162e-22	0.892307	0.562654	1.02103e-20	1.24534e-20
gi|332441180|gb|JI908237.1|	PsCam029959	Medtr3g039910.1 : Unknown Protein (AHRD V1) chr03_pseudomolecule_IMGAG_V3.5 12371522-12374551 H EGN_Mt100125 20100825	90.32	1e-15	156	561	NA	gi|332441180|gb|JI908237.1| TSA: Pisum sativum Ps_contig_mira-ass_11509 mRNA sequence	transcriptome	standard	1.687	0.238	8.602	18.356	5.264	3.759	-5.17564	-3.44372	-6.26915	-2.35021	-4.46713	-3.98132	0.708513	1.19432	0.485811	2.82543	1.09351	5.87239e-20	5.22654e-13	9.09626e-08	0.00368545	4.22309e-05	0.127074	4.96312e-43	0.000802991	7.07708e-11	1.53764e-49	1.43069e-12	7.23088e-19	5.48846e-12	5.86967e-07	0.0177495	0.0002488	0.357257	1.19747e-41	0.00244677	5.40893e-10	5.1921e-48	1.33414e-11
gi|332432864|gb|JI899921.1|	PsCam050599	Glyma20g22790.1|PACid:16316476 : PF02144,PTHR10870,KOG3194,3.1.11.2,K02830,AT4G17760.1,damaged,DNA,binding,/,exodeoxyribonuclease,III	95.45	0.15	162	1931	NA	gi|332432864|gb|JI899921.1| TSA: Pisum sativum Ps_contig_mira-ass_3087 mRNA sequence	transcriptome	standard	0.099	0.238	8.602	1.596	8.894	5.37	-5.17564	-4.01089	-2.74543	-6.4411	-5.2238	-4.49589	-0.0481603	0.67975	0.72791	-1.26546	-2.43021	5.87239e-20	6.27526e-22	4.18774e-11	0.82174	0.0108388	0.00437351	1.86957e-05	0.461336	3.62903e-15	0.000432503	1.26379e-21	7.23088e-19	1.06738e-20	3.6867e-10	0.946567	0.03426	0.0304042	8.21783e-05	0.602315	3.70551e-14	0.00159048	1.94001e-20
noHitAssembly_c17039_g1_i1	PsCam006796	Medtr3g014030.1 : Pre-mRNA splicing factor ATP-dependent RNA helicase-like protein (Fragment) (AHRD V1 *-*- A0MAQ6_9ERIC); contains Interpro domain(s) IPR011545 DNA/RNA helicase, DEAD/DEAH box type, N-terminal chr03_pseudomolecule_IMGAG_V3.5 3250392-3258275 E EGN_Mt100125 20100825	98.21	7e-20	222	5567	NA	uncharacterized RNA	blast_assembly	standard	13.299	4.282	154.631	126.24	42.475	4.431	-5.1744	-3.24678	-4.88174	-3.53944	-3.31026	-0.0493475	1.86414	5.12505	3.26091	1.63496	-0.29266	0	5.74082e-77	0.887456	6.33104e-155	0	2.39144e-72	3.56787e-271	2.20369e-11	5.94783e-09	0	2.12925e-296	0	3.22775e-75	0.955865	2.05918e-152	0	5.2621e-70	5.37142e-269	1.53332e-10	3.87015e-08	0	6.06769e-294
noHitAssembly_Contig2391	PsCam028566	Medtr8g013750.1 : Unknown Protein (AHRD V1) chr08_pseudomolecule_IMGAG_V3.5 2770206-2770914 E EGN_Mt100125 20100825	94.54	2e-102	238	457	NA	uncharacterized RNA	blast_assembly	standard	2.878	4.044	141.216	17.703	51.097	25.643	-5.12598	-2.62086	-2.13014	-5.61669	-3.65938	-2.66471	1.46659	2.46127	0.994674	-0.490716	-2.99584	5.17211e-300	1.1137e-99	8.45153e-32	3.31646e-101	6.13814e-166	4.977e-19	2.06873e-32	0.176831	5.1835e-278	4.72311e-24	0	9.86235e-298	8.10162e-98	1.85328e-30	6.519e-99	1.51332e-163	2.70314e-17	3.80844e-31	0.284239	9.0677e-276	7.8376e-23	0
noHitAssembly_c11061_g1_i1	PsCam023881	C.cajan_21574 : B7FIP1_MEDTR Putative uncharacterized protein OS=Medicago truncatula PE=2 SV=1	79.83	3e-50	253	711	NA	uncharacterized RNA	blast_assembly	standard	0.397	0.119	4.096	10.738	3.086	0.94	-5.10518	-4.75744	-6.49562	-3.367	-4.6967	-2.9817	0.408478	2.12348	1.71501	1.73818	1.39044	2.93139e-10	2.34069e-08	0.0173341	0.223451	1.88852e-05	0.000857471	5.69384e-31	0.227172	1.72612e-09	1.75057e-29	4.36199e-09	1.99832e-09	1.68158e-07	0.0438952	0.433531	0.00011855	0.0078126	1.00857e-29	0.349707	1.17929e-08	3.56385e-28	3.05943e-08
gi|377679990|gb|JR959721.1|	PsCam034730	Medtr5g021760.1 : GDP-mannose 4 6-dehydratase (AHRD V1 **** B7XH28_NICBE); contains Interpro domain(s) IPR006368 GDP-mannose 4,6-dehydratase chr05_pseudomolecule_IMGAG_V3.5 8221831-8219662 E EGN_Mt100125 20100825	86.21	0.11	123	1505	NA	gi|377679990|gb|JR959721.1| TSA: Pisum sativum contig09071.PisaPYK9 mRNA sequence	transcriptome	standard	0.198	0.238	8.192	7.11	5.899	3.222	-5.10518	-5.16628	-4.90082	-5.37064	-4.63144	-3.75892	0.473745	1.34626	0.872514	-0.265461	-0.204366	4.97181e-19	1.34811e-14	1.20559e-06	0.0484345	1.1452e-05	0.00666215	1.63615e-21	0.856006	0.342238	7.12527e-20	8.24935e-21	5.8554e-18	1.56656e-13	6.86625e-06	0.14304	7.45935e-05	0.0427103	2.127e-20	0.925202	0.498186	9.81498e-19	1.22287e-19
noHitAssembly_Contig2245	PsCam050849	Medtr8g098420.4 : Glutathione S-transferase theta-1 (AHRD V1 ***- Q64471); contains Interpro domain(s) IPR004045 Glutathione S-transferase, N-terminal chr08_pseudomolecule_IMGAG_V3.5 28494121-28495413 E EGN_Mt100125 20100825	83.51	6e-21	227	1067	NA	uncharacterized RNA	blast_assembly	standard	5.161	7.732	253.349	33.809	101.559	22.287	-5.03414	-2.71168	-2.12849	-5.61733	-3.71533	-1.52729	1.31881	3.50685	2.18804	-0.583191	-2.90565	0	2.73102e-198	2.22968e-14	1.66947e-153	0	6.89047e-112	1.69892e-62	0.0289684	0	2.27445e-44	0	0	3.96693e-196	2.42403e-13	5.31527e-151	0	2.40355e-109	5.85249e-61	0.060541	0	6.87104e-43	0
gi|332437075|gb|JI904132.1|	PsCam001536	Medtr5g038540.1 : 50S ribosomal protein L9 (AHRD V1 *-*- A1AM21); contains Interpro domain(s) IPR020070 Ribosomal protein L9, N-terminal chr05_pseudomolecule_IMGAG_V3.5 16503882-16499050 E EGN_Mt100125 20100825	98.48	1e-25	108	1005	NA	gi|332437075|gb|JI904132.1| TSA: Pisum sativum Ps_contig_mira-ass_7321 mRNA sequence	transcriptome	standard	0.198	0.119	3.891	4.063	2.995	4.833	-5.03111	-4.35897	-5.09351	-4.29657	-4.65352	-5.34389	0.377585	-0.312778	-0.690363	0.734539	0.0624044	8.68436e-10	3.96563e-08	1.34126e-10	0.270178	0.349046	0.0448846	2.80774e-12	0.666127	0.834683	4.08679e-12	5.19214e-10	5.69255e-09	2.78325e-07	1.13444e-09	0.489578	0.542212	0.180348	2.29338e-11	0.782249	0.881768	3.57764e-11	3.95772e-09
gi|332470792|gb|JI937829.1|	PsCam030202	CYP71B30P-AT3G53290.1 : symbols:CYP71B30P; cytochrome P450, family 71, subfamily B, polypeptide 30 pseudogene	68.12	1e-06	275	510	NA	gi|332470792|gb|JI937829.1| TSA: Pisum sativum Ps_contig_mira-ass_42647 mRNA sequence	transcriptome	standard	0.099	0.119	3.891	12.987	2.087	1.477	-5.03111	-7.03542	-6.76996	-5.29657	-4.1324	-3.63364	0.89871	1.39747	0.498761	-0.265461	1.73886	8.68436e-10	8.31959e-06	0.00116717	0.0165412	0.0018589	0.324526	7.28365e-37	0.897902	6.36285e-15	6.81088e-35	1.18203e-10	5.69255e-09	4.39659e-05	0.00408212	0.0612887	0.00761009	0.637444	1.50546e-35	0.934857	6.39603e-14	1.6326e-33	9.51799e-10
noHitAssembly_Contig1059	PsCam056399	none	87.5	0.14	485	1071	NA	uncharacterized RNA	blast_assembly	standard	0.099	0.119	3.891	3.773	3.267	3.356	-5.03111	-5.25214	-4.98668	-5.29657	-4.77893	-4.81771	0.252175	0.213398	-0.0387763	-0.265461	-0.0444289	8.68436e-10	8.1873e-09	1.25185e-07	0.451823	0.559768	0.916176	3.64852e-12	0.897902	0.883052	2.66477e-11	1.18203e-10	5.69255e-09	6.14876e-08	7.95632e-07	0.684044	0.732244	0.960158	2.95309e-11	0.934857	0.921068	2.20886e-10	9.51799e-10
noHitAssembly_Contig2407	PsCam033673	Glyma08g26100.1|PACid:16272498 : PTHR23241,KOG2886,AT1G22600.1,unknown,protein	92.59	0.15	532	1831	NA	uncharacterized RNA	blast_assembly	standard	2.58	0.357	11.469	31.633	2.178	6.31	-5.00567	-3.61599	-6.46936	-2.1523	-2.60901	-4.14364	2.39666	0.862028	-1.53464	2.85338	1.46369	6.97302e-26	0.000181803	2.45405e-12	2.54991e-17	0.000299918	1.08015e-05	1.35432e-75	3.10101e-05	6.38403e-27	1.63895e-83	9.25471e-15	1.08855e-24	0.000769381	2.35933e-11	7.40882e-16	0.00147574	0.000160095	5.56234e-74	0.000118185	1.0981e-25	1.00289e-81	9.93709e-14
gi|377675234|gb|JR954965.1|	PsCam001091	Glyma07g02370.1|PACid:16265903 : AT1G16080.1,unknown,protein	88.44	3e-56	193	1296	NA	gi|377675234|gb|JR954965.1| TSA: Pisum sativum contig04270.PisaPYK9 mRNA sequence	transcriptome	standard	0.099	0.357	11.469	14.365	4.175	5.505	-5.00567	-7.18091	-5.33049	-6.8561	-3.54778	-3.94675	1.45789	1.05893	-0.398966	-1.85042	0.324818	6.97302e-26	2.12314e-09	1.12725e-10	1.36393e-09	1.76561e-05	0.193348	3.15372e-40	0.232738	0.0503345	3.46125e-39	8.57924e-28	1.08855e-24	1.68367e-08	9.60725e-10	2.12962e-08	0.00011119	0.466672	7.13089e-39	0.35221	0.104852	9.36564e-38	1.68905e-26
gi|332454731|gb|JI921788.1|	PsCam012519	C.cajan_13861 : A5BXZ6_VITVI Putative uncharacterized protein OS=Vitis vinifera GN=VITISV_016158 PE=4 SV=1	95.1	1e-85	534	406	NA	gi|332454731|gb|JI921788.1| TSA: Pisum sativum Ps_contig_mira-ass_25514 mRNA sequence	transcriptome	standard	1.29	1.189	37.685	37.074	3.267	1.88	-4.98617	-4.84496	-4.96259	-4.86855	-1.45822	-0.660984	3.52795	4.32519	0.797234	0.117622	-0.0235826	5.54502e-81	0.00176924	0.265321	5.89751e-77	8.84326e-73	0.0614638	3.52292e-103	0.84582	0.808435	8.90107e-97	1.20143e-87	2.76011e-79	0.00612566	0.412391	8.6567e-75	8.62864e-71	0.226404	1.95855e-101	0.921269	0.863996	6.49928e-95	8.31353e-86
gi|377673159|gb|JR952890.1|	PsCam009696	Glyma04g02160.1|PACid:16254564 : PF01575,PTHR19410:SF4,KOG1206,AT1G76150.1,maoC-like,dehydratase,domain-containing,protein	98.52	7e-62	135	1233	NA	gi|377673159|gb|JR952890.1| TSA: Pisum sativum contig02181.PisaPYK9 mRNA sequence	transcriptome	standard	0.099	0.357	11.265	7.473	4.356	2.819	-4.97978	-6.23812	-4.38769	-6.8302	-3.60901	-2.98119	1.37077	1.99859	0.62782	-1.85042	-0.592088	2.04082e-25	7.41952e-10	3.76425e-05	9.95471e-09	9.02565e-12	0.0800806	1.19071e-22	0.232738	0.00256081	5.43081e-20	2.31258e-27	3.13799e-24	6.1436e-09	0.000174294	1.4195e-07	1.18924e-10	0.267141	1.6129e-21	0.35221	0.00775956	7.5167e-19	4.4749e-26
gi|332438337|gb|JI905394.1|	PsCam006938	Glyma20g38440.1|PACid:16318290 : PF02798,PF00043,PTHR11260,KOG1422,AT1G75270.1,DHAR2,DHAR2,(DEHYDROASCORBATE,REDUCTASE,2);,glutathione,binding,/,glutathione,dehydrogenase,(ascorbate)	98.61	4e-29	73	1050	NA	gi|332438337|gb|JI905394.1| TSA: Pisum sativum Ps_contig_mira-ass_8597 mRNA sequence	transcriptome	standard	0.397	0.357	11.06	4.353	4.175	6.981	-4.95328	-3.4548	-3.60801	-4.80007	-3.54778	-4.28944	1.4055	0.663846	-0.741658	0.153215	-1.34527	5.98298e-25	2.12314e-09	1.02148e-13	7.09157e-09	0.00466878	0.0102605	2.00286e-11	0.888208	2.53254e-09	4.79228e-11	7.64487e-27	9.05533e-24	1.68367e-08	1.0719e-12	1.02333e-07	0.0169946	0.0601857	1.54057e-10	0.947291	1.70743e-08	3.89143e-10	1.45051e-25
noHitAssembly_c16746_g1_i2	PsCam034756	Glyma0079s00280.1|PACid:16242784 : PF08246,PF00112,PTHR12411,KOG1543,AT5G45890.1,SAG12,SAG12,(SENESCENCE-ASSOCIATED,GENE,12);,cysteine-type,peptidase	78.26	3e-43	226	1436	NA	uncharacterized RNA	blast_assembly	standard	0.099	0.238	7.271	2.177	1.361	0.94	-4.93312	-4.45877	-3.19331	-6.19858	-2.51563	-1.9817	2.41749	2.95142	0.533934	-1.26546	-1.73981	6.31651e-17	0.0037319	0.0599953	1.25523e-11	6.7893e-12	0.397088	2.72696e-07	0.461336	5.32051e-09	9.74094e-06	1.20403e-18	6.68375e-16	0.0119518	0.124683	2.40384e-10	9.04445e-11	0.674748	1.48316e-06	0.602315	3.47736e-08	4.67286e-05	1.60169e-17
gi|332450114|gb|JI917171.1|	PsCam045780	Glyma10g03500.1|PACid:16278448 : PF05703,PF08458,AT3G63300.1,phosphoinositide,binding	83.33	3e-15	379	1810	NA	gi|332450114|gb|JI917171.1| TSA: Pisum sativum Ps_contig_mira-ass_20792 mRNA sequence	transcriptome	standard	0.198	0.357	10.855	29.674	6.444	6.176	-4.92629	-7.22756	-6.37713	-5.77672	-4.17396	-4.11268	0.752331	0.813615	0.0612837	-0.850424	1.45084	1.75694e-24	4.08573e-15	4.6404e-12	0.000586669	0.000814988	0.818687	6.39053e-81	0.515396	4.78743e-25	1.04704e-78	3.52878e-27	2.60554e-23	4.90189e-14	4.38198e-11	0.00360396	0.00364916	0.905793	2.80372e-79	0.653967	7.65955e-24	5.9622e-77	6.77975e-26
gi|332441469|gb|JI908526.1|	PsCam013214	AT3G03980.1 : NAD(P)-binding Rossmann-fold superfamily protein	97.81	3e-128	288	1119	NA	gi|332441469|gb|JI908526.1| TSA: Pisum sativum Ps_contig_mira-ass_11806 mRNA sequence	transcriptome	standard	1.588	0.595	17.818	34.68	7.714	4.565	-4.9043	-4.44882	-5.86507	-3.48805	-3.69652	-2.93965	1.20778	1.96465	0.756864	1.41625	0.960768	4.58893e-39	1.39218e-16	1.90553e-07	6.40954e-11	2.17155e-17	0.00602329	1.53538e-93	0.0374281	7.88471e-16	1.42374e-92	2.05166e-35	1.07916e-37	1.82786e-15	1.18761e-06	1.14785e-09	4.23297e-16	0.0395356	7.85889e-92	0.0755288	8.36276e-15	9.85067e-91	5.11167e-34
gi|332436137|gb|JI903194.1|	PsCam044191	Glyma08g13180.2|PACid:16270975 : PF00067,PTHR19383,KOG0157,	86.27	7e-09	273	2029	NA	gi|332436137|gb|JI903194.1| TSA: Pisum sativum Ps_contig_mira-ass_6376 mRNA sequence	transcriptome	standard	0.695	0.714	20.481	3.12	23.506	27.657	-4.84222	-2.16646	-2.12755	-4.88113	-5.04096	-5.27558	-0.198743	-0.433359	-0.234616	-0.0389111	-2.71467	1.79674e-44	9.12123e-55	3.68531e-53	0.141251	0.00236512	0.0776873	8.55143e-06	0.961245	4.02316e-38	2.1967e-05	1.64011e-48	4.82194e-43	3.66247e-53	1.29222e-51	0.313802	0.00930725	0.260597	3.92816e-05	0.969509	9.59296e-37	0.000100105	5.88928e-47
gi|377677438|gb|JR957169.1|	PsCam028250	Glyma07g00330.1|PACid:16265636 : PF00432,KOG0497,5.4.99.8,K01853,AT1G78950.1,beta-amyrin,synthase,,putative	91.81	5e-65	184	2726	NA	gi|377677438|gb|JR957169.1| TSA: Pisum sativum contig06496.PisaPYK9 mRNA sequence	transcriptome	standard	2.283	0.595	16.794	16.107	4.719	5.102	-4.81891	-2.81869	-4.75865	-2.87894	-2.98752	-3.1001	1.83139	1.71881	-0.112582	1.93997	-0.0602581	1.00458e-36	3.45875e-09	1.62848e-08	5.96115e-18	5.48762e-14	0.710794	7.01584e-32	0.00180385	0.680705	1.54843e-42	1.96307e-28	2.21321e-35	2.69677e-08	1.13777e-07	1.81545e-16	8.63758e-13	0.91344	1.27656e-30	0.00511221	0.808507	4.50728e-41	3.94716e-27
noHitAssembly_Contig2742	PsCam036641	C.cajan_17010 : B9VS06_9ERIC Polyphenoloxidase OS=Camellia nitidissima PE=2 SV=1	88.82	1e-109	439	1739	MTR_2g013030	tr|A2Q4Q4|A2Q4Q4_MEDTR Polyphenoloxidase OS=Medicago truncatula GN=MTR_2g013030 PE=4 SV=1	blast_assembly	standard	0.794	0.833	23.246	22.419	7.896	3.625	-4.80252	-4.81944	-4.75026	-4.8717	-3.24473	-2.12159	1.55779	2.68093	1.12314	-0.0691775	-0.0522606	4.17474e-50	2.05583e-15	0.000113291	1.31117e-19	1.61911e-31	0.000109252	4.93839e-63	0.926554	0.674401	1.7914e-58	8.7287e-55	1.26414e-48	2.51773e-14	0.000485426	4.40728e-18	5.97679e-30	0.00129654	1.71657e-61	0.943275	0.80891	7.24614e-57	3.57464e-53
noHitAssembly_c2124_g1_i1	PsCam000307	C.cajan_00554 : A7QEA9_VITVI Chromosome chr1 scaffold_84, whole genome shotgun sequence OS=Vitis vinifera GN=GSVIVT00036932001 PE=3 SV=1	96.43	8e-05	153	1919	NA	uncharacterized RNA	blast_assembly	standard	0.298	0.119	3.175	1.524	0.091	0.403	-4.73772	-2.35448	-3.67883	-3.41337	0.387023	-1.75982	5.12475	2.9779	-2.14684	1.32435	-1.05889	4.07885e-08	0.847633	0.255922	2.9128e-09	5.2578e-06	0.161504	0.00106668	0.392219	0.00825541	8.89329e-05	2.02221e-07	2.2869e-07	0.911406	0.40283	4.4028e-08	3.60628e-05	0.422595	0.00350755	0.533837	0.0219206	0.000368538	1.19936e-06
gi|377684460|gb|JR964191.1|	PsCam054920	Medtr2g104300.1 : S-RNase (Fragment) (AHRD V1 ***- B1NP04_PRUDU); contains Interpro domain(s) IPR001568 Ribonuclease T2 chr02_pseudomolecule_IMGAG_V3.5 34011354-34010761 H EGN_Mt100125 20100825	97.17	6e-97	222	1248	NA	gi|377684460|gb|JR964191.1| TSA: Pisum sativum contig13593.PisaPYK9 mRNA sequence	transcriptome	standard	0.198	0.357	9.524	101.863	2.178	1.745	-4.73757	-9.00691	-8.15649	-5.588	-2.60901	-2.28923	2.12856	2.44834	0.319777	-0.850424	3.41892	2.01074e-21	0.000181803	0.00499098	7.1386e-13	1.18222e-12	0.506251	3.69887e-229	0.515396	5.88639e-226	1.59922e-234	5.0629e-24	2.64246e-20	0.000769381	0.0149035	1.53028e-11	1.67727e-11	0.782162	4.68254e-227	0.653967	8.30375e-224	3.69575e-232	8.68267e-23
noHitAssembly_Contig871	PsCam055218	none	81.03	1e-39	491	557	NA	uncharacterized RNA	blast_assembly	standard	0.595	0.238	6.349	53.326	1.634	1.074	-4.7375	-6.48581	-7.80773	-3.41557	-2.77937	-2.17396	1.95812	2.56354	0.605414	1.32193	3.07024	8.46867e-15	0.000800993	0.0328682	2.80666e-08	2.57627e-09	0.299704	1.05889e-149	0.226278	1.05954e-108	6.81076e-128	1.98098e-13	7.97897e-14	0.00298557	0.0750728	3.80307e-07	2.69394e-08	0.616056	8.4243e-148	0.351314	7.26296e-107	7.18579e-126	1.95566e-12
noHitAssembly_c16272_g1_i1	PsCam040554	Glyma08g10790.1|PACid:16270691 : PF02681,K09775,AT1G67600.1,unknown,protein	92.96	2e-111	270	808	NA	uncharacterized RNA	blast_assembly	standard	0.298	0.476	12.596	14.148	1.724	0.94	-4.72586	-5.56914	-4.89349	-5.40151	-1.85673	-0.981699	2.86913	3.74416	0.875027	-0.675649	0.167632	8.69448e-28	0.00692048	0.267774	1.30437e-22	1.73849e-23	0.141166	1.37562e-41	0.536442	0.303017	6.65361e-38	3.81014e-31	1.4594e-26	0.0204793	0.414825	5.06621e-21	4.69769e-22	0.385812	3.2091e-40	0.670842	0.453191	1.73291e-36	8.37574e-30
noHitAssembly_Contig444	PsCam044258	Glyma05g23780.1|PACid:16259409 : PF11744,KOG4711,AT4G17970.1,unknown,protein	75.38	0.007	304	1834	NA	uncharacterized RNA	blast_assembly	standard	0.298	0.238	6.247	5.732	2.995	1.074	-4.71413	-4.26565	-4.59001	-4.38978	-3.65352	-2.17396	1.06061	2.54017	1.47956	0.324351	-0.124125	1.46431e-14	2.92543e-07	0.0328682	0.000492379	4.15026e-09	0.00316816	1.50973e-16	0.803499	0.60952	5.56341e-16	2.4509e-15	1.35788e-13	1.86448e-06	0.0750728	0.00308744	4.2336e-08	0.023192	1.5597e-15	0.892307	0.75076	6.28058e-15	2.7297e-14
noHitAssembly_c16732_g1_i1	PsCam023996	Medtr2g083200.1 : DDRGK domain-containing protein 1 (AHRD V1 *-*- Q94C53); contains Interpro domain(s) IPR019153 DDRGK domain chr02_pseudomolecule_IMGAG_V3.5 25282545-25289251 E EGN_Mt100125 20100825	75	4e-13	343	560	NA	uncharacterized RNA	blast_assembly	standard	0.298	0.238	6.042	20.097	3.993	1.343	-4.66599	-6.07552	-6.39987	-4.34164	-4.06844	-2.49643	0.597553	2.16957	1.57201	0.324351	1.73388	4.38664e-14	8.43653e-10	0.0095952	0.0364481	1.39563e-07	0.000365361	3.03027e-58	0.803499	3.6646e-22	7.37596e-54	8.20272e-15	3.94827e-13	6.95264e-09	0.0263009	0.113553	1.19567e-06	0.00373563	9.68333e-57	0.892307	5.25526e-21	2.72674e-52	8.84159e-14
noHitAssembly_c26493_g1_i1	PsCam003308	Glyma06g26590.1|PACid:16264034 : PF00022,PTHR11937,KOG0680,AT3G33520.1,ATARP6,ATARP6;,structural,constituent,of,cytoskeleton	71.53	3e-09	365	562	NA	uncharacterized RNA	blast_assembly	standard	0.198	0.357	9.012	13.567	1.997	0.403	-4.65785	-6.09846	-5.24803	-5.50827	-2.48384	-0.174856	2.17401	4.483	2.30898	-0.850424	0.590183	3.07456e-20	0.000489688	0.882013	1.49424e-12	5.63923e-19	0.00112464	6.95592e-40	0.515396	0.000963289	5.15707e-37	8.57089e-23	3.83797e-19	0.00191145	0.954278	3.11742e-11	1.19942e-17	0.00986293	1.55943e-38	0.653967	0.00316952	1.31419e-35	1.3906e-21
gi|377676630|gb|JR956361.1|	PsCam052574	Medtr8g087380.1 : Ferredoxin-6 (AHRD V1 *-*- B6STB1_MAIZE); contains Interpro domain(s) IPR010241 Ferredoxin [2Fe-2S], plant chr08_pseudomolecule_IMGAG_V3.5 24297255-24296388 E EGN_Mt100125 20100825	98.51	6e-26	186	791	NA	gi|377676630|gb|JR956361.1| TSA: Pisum sativum contig05683.PisaPYK9 mRNA sequence	transcriptome	standard	0.099	0.119	2.97	3.337	1.089	0.537	-4.64143	-5.07498	-4.80952	-4.90689	-3.19397	-2.17396	1.44746	2.46747	1.02001	-0.265461	0.168089	1.24282e-07	0.00341531	0.131364	0.00216657	6.69718e-05	0.183993	7.3559e-11	0.897902	0.615336	4.55757e-10	2.44453e-08	6.62844e-07	0.0110316	0.236951	0.0112843	0.000378569	0.458091	5.43801e-10	0.934857	0.757108	3.42587e-09	1.59724e-07
gi|332448584|gb|JI915641.1|	PsCam037704	Glyma11g13780.1|PACid:16283793 : PF00232,PTHR10353,KOG0626,3.2.1.21,K01188,AT2G44450.1,BGLU15,BGLU15,(BETA,GLUCOSIDASE,15);,catalytic/,cation,binding,/,hydrolase,,hydrolyzing,O-glycosyl,compounds	100	3e-28	146	1819	NA	gi|332448584|gb|JI915641.1| TSA: Pisum sativum Ps_contig_mira-ass_19233 mRNA sequence	transcriptome	standard	0.099	0.119	2.97	2.394	0.545	0.134	-4.64143	-4.59585	-4.33039	-4.90689	-2.19529	-0.171271	2.44613	4.47016	2.02402	-0.265461	-0.31104	1.24282e-07	0.0907883	0.931714	1.2991e-05	3.32033e-07	0.117724	5.70209e-08	0.897902	0.393381	2.39846e-07	2.44453e-08	6.62844e-07	0.179484	0.962164	0.000115303	2.69379e-06	0.345452	3.31943e-07	0.934857	0.546234	1.3961e-06	1.59724e-07
noHitAssembly_c5633_g1_i1	PsCam005433	Glyma12g34550.1|PACid:16288876 : PF03181,AT5G25610.1,RD22,RD22;,nutrient,reservoir	87.64	9e-24	551	711	NA	uncharacterized RNA	blast_assembly	standard	0.695	0.238	5.939	5.224	2.269	1.88	-4.64119	-2.91007	-4.45612	-3.09514	-3.25302	-2.9817	1.38816	1.65949	0.271324	1.54605	-0.185065	7.59994e-14	2.04513e-05	0.000764925	2.63706e-05	1.284e-05	0.561049	1.04149e-11	0.141882	0.462148	1.56505e-14	9.65596e-12	6.74447e-13	0.000101607	0.00278668	0.000220301	8.3023e-05	0.819358	8.1631e-11	0.234927	0.615089	1.61841e-13	8.44707e-11
gi|377671431|gb|JR951162.1|	PsCam026547	Medtr5g088450.1 : Cation proton exchanger (AHRD V1 **-- B9GX80_POPTR); contains Interpro domain(s) IPR006153 Cation/H+ exchanger chr05_pseudomolecule_IMGAG_V3.5 37354022-37350777 H EGN_Mt100125 20100825	100	9e-60	126	337	NA	gi|377671431|gb|JR951162.1| TSA: Pisum sativum contig00420.PisaPYK9 mRNA sequence	transcriptome	standard	35.232	17.723	437.78	418.044	337.077	234.952	-4.62651	-3.5687	-4.55996	-3.63525	-4.24938	-3.72867	0.377128	0.89784	0.520712	0.991264	-0.0665512	0	0	0	1.59848e-31	2.67083e-118	1.05271e-38	0	1.54586e-13	0.020586	0	0	0	0	0	8.94399e-30	4.45255e-116	1.22561e-36	0	1.2334e-12	0.0486337	0	0
noHitAssembly_c10970_g1_i1	PsCam052120	none	90.48	8e-24	153	887	NA	uncharacterized RNA	blast_assembly	standard	0.595	0.357	8.807	14.873	15.157	0.671	-4.62465	-4.64366	-5.38063	-3.88769	-5.40792	-0.910389	-0.783262	3.71427	4.49753	0.736966	0.755973	9.17861e-20	2.14498e-36	0.378783	2.59368e-05	8.33118e-17	5.66627e-33	7.10781e-42	0.454866	1.6967e-05	1.4552e-40	1.09143e-19	1.11961e-18	5.80515e-35	0.537185	0.000217269	1.56676e-15	5.70404e-31	1.67081e-40	0.603678	7.55121e-05	4.04205e-39	1.5315e-18
noHitAssembly_c17777_g1_i3	PsCam010274	AT1G47800.1 : F-box and associated interaction domains-containing protein	96.3	4e-44	344	430	NA	uncharacterized RNA	blast_assembly	standard	0.099	0.238	5.735	13.567	3.267	1.477	-4.59076	-7.09846	-5.833	-5.85622	-3.77893	-2.63364	0.811827	1.95712	1.1453	-1.26546	1.24224	2.2857e-13	5.92646e-08	0.00513191	0.00763196	1.5793e-06	0.0114482	2.74314e-38	0.461336	5.45599e-10	2.55652e-37	4.24518e-15	1.966e-12	4.07833e-07	0.0152752	0.032776	1.17041e-05	0.0653866	5.89077e-37	0.602315	3.87622e-09	6.56447e-36	4.6537e-14
noHitAssembly_c14203_g1_i1	PsCam040514	LjChr1t7385 : Polynucleotidyl transferase, ribonuclease H fold; IPR012337:Polynucleotidyl transferase, ribonuclease H fold;	77.61	0.0001	231	580	NA	uncharacterized RNA	blast_assembly	standard	7.344	1.308	30.721	32.286	6.535	2.417	-4.55379	-2.13627	-4.62547	-2.06459	-2.32082	-0.885855	2.23297	3.66794	1.43497	2.4892	0.0716835	2.33619e-64	1.35697e-09	0.103332	2.99123e-40	4.5452e-54	2.03806e-05	1.04351e-45	6.6254e-11	0.498898	1.41566e-82	4.71891e-35	9.1313e-63	1.0972e-08	0.197381	2.20609e-38	3.12497e-52	0.00028583	2.66175e-44	4.45069e-10	0.641579	8.5307e-81	1.16658e-33
noHitAssembly_c14649_g1_i1	PsCam043733	Glyma12g00730.1|PACid:16285875 : PF04043,AT5G62360.1,invertase/pectin,methylesterase,inhibitor,family,protein	87.5	9e-30	174	808	NA	uncharacterized RNA	blast_assembly	standard	0.595	0.833	18.74	23.507	13.342	4.162	-4.49166	-5.30406	-4.81863	-4.97709	-4.00151	-2.32089	0.490146	2.17077	1.68063	-0.485427	0.326969	9.9004e-40	6.36818e-29	1.23603e-05	0.00207112	1.75793e-20	8.34961e-12	1.54396e-67	0.545376	0.011763	1.63097e-61	8.88741e-45	2.37429e-38	1.39236e-27	6.14103e-05	0.0108431	4.05213e-19	2.80176e-10	5.7339e-66	0.668099	0.0301411	6.95566e-60	2.89523e-43
noHitAssembly_c16662_g1_i1	PsCam029415	Glyma09g15820.1|PACid:16275714 : PF00076,PTHR23147,KOG0131,AT1G55310.1,SR33,SR33;,RNA,binding,/,protein,binding	88.89	3e-31	257	1184	NA	uncharacterized RNA	blast_assembly	standard	2.283	2.141	47.823	30.254	6.353	2.551	-4.48135	-3.72812	-3.82077	-4.3887	-1.56915	-0.252778	2.91219	4.22857	1.31638	0.0926461	-0.660579	1.82654e-98	4.16452e-06	0.593996	3.04478e-82	8.39556e-91	8.36064e-05	5.67311e-74	0.837839	7.28859e-12	4.49247e-70	2.55911e-106	1.11812e-96	2.29653e-05	0.734054	4.88136e-80	1.00658e-88	0.00102461	2.28327e-72	0.915107	5.99756e-11	2.23646e-68	2.20541e-104
gi|332432586|gb|JI899643.1|	PsCam060263	none	84.78	0.0001	661	674	NA	gi|332432586|gb|JI899643.1| TSA: Pisum sativum Ps_contig_mira-ass_2806 mRNA sequence	transcriptome	standard	0.496	3.331	71.888	19.009	62.714	46.319	-4.43172	-5.2602	-2.51266	-7.17927	-4.23476	-3.79758	0.196963	0.634147	0.437183	-2.74754	-1.91907	2.72482e-146	1.52304e-133	3.55451e-76	0.0107694	4.30257e-12	1.75107e-06	6.8732e-55	3.48008e-06	9.67776e-86	5.71927e-31	1.54066e-161	2.50549e-144	1.49668e-131	1.76113e-74	0.0433115	5.83835e-11	3.00973e-05	2.07493e-53	1.5045e-05	5.20081e-84	1.21486e-29	2.16749e-159
noHitAssembly_c3371_g1_i1	PsCam054744	AT5G51795.1 : DNA/RNA-binding protein Kin17, conserved region	83.64	6e-07	183	1707	NA	uncharacterized RNA	blast_assembly	standard	0.496	0.238	5.12	7.4	2.904	0.403	-4.42711	-3.89911	-4.95849	-3.36773	-3.60901	-0.759818	0.818102	3.66729	2.84919	1.05938	0.531381	6.3143e-12	4.98044e-07	0.55973	0.0111459	2.60324e-10	1.01255e-05	6.48272e-20	0.354258	0.026607	1.09945e-20	5.28461e-11	4.88414e-11	3.09583e-06	0.7097	0.0443686	3.00903e-09	0.000150946	7.88079e-19	0.499117	0.060519	1.57401e-19	4.36466e-10
noHitAssembly_Contig1790	PsCam043515	Glyma07g03560.1|PACid:16266053 : PF00903,PTHR10374,KOG2944,AT1G80160.1,lactoylglutathione,lyase,family,protein,/,glyoxalase,I,family,protein	100	0.23	786	914	NA	uncharacterized RNA	blast_assembly	standard	0.496	0.952	20.174	41.572	11.254	2.685	-4.40539	-6.38913	-5.44851	-5.34601	-3.56333	-1.49589	0.842059	2.9095	2.06744	-0.940621	1.04311	2.82463e-42	6.98591e-23	0.00902201	2.41369e-07	7.46514e-30	5.2372e-13	1.52283e-117	0.245968	3.68785e-21	2.891e-110	8.90138e-49	7.20126e-41	1.23978e-21	0.0248882	2.86863e-06	2.61872e-28	1.93643e-11	9.53443e-116	0.367595	5.06116e-20	2.48801e-108	3.22813e-47
gi|332432010|gb|JI899067.1|	PsCam036846	C.cajan_01735 : B9H878_POPTR Predicted protein OS=Populus trichocarpa GN=POPTRDRAFT_860621 PE=4 SV=1	100	0.85	89	2224	NA	gi|332432010|gb|JI899067.1| TSA: Pisum sativum Ps_contig_mira-ass_2227 mRNA sequence	transcriptome	standard	0.198	0.238	4.813	5.079	4.084	2.551	-4.3379	-4.68097	-4.41551	-4.60336	-4.10095	-3.42203	0.236954	0.915874	0.67892	-0.265461	0.0776081	3.34648e-11	4.96426e-10	3.06223e-05	0.430595	0.0136891	0.0692384	2.12267e-15	0.856006	0.771964	4.07369e-14	2.21359e-12	2.45225e-10	4.18166e-09	0.000143802	0.662043	0.0421537	0.247009	2.0652e-14	0.925202	0.863925	4.10898e-13	2.03432e-11
gi|332434342|gb|JI901399.1|	PsCam044882	Glyma06g44540.1|PACid:16265165 : PF00176,PF02810,PTHR10799,AT1G03750.1,SWI2,SWI2,(SWITCH,2);,ATP,binding,/,DNA,binding,/,helicase/,nucleic,acid,binding	77.08	0.69	211	2962	NA	gi|332434342|gb|JI901399.1| TSA: Pisum sativum Ps_contig_mira-ass_4571 mRNA sequence	transcriptome	standard	7.146	8.683	173.883	199.082	119.801	46.319	-4.32378	-4.80008	-4.51903	-4.60484	-3.7863	-2.41534	0.537477	1.90844	1.37096	-0.281058	0.195246	0	1.29963e-236	2.20403e-50	1.92457e-24	5.27595e-149	1.63248e-69	0	0.239698	7.4833e-06	0	0	0	2.20181e-234	7.40194e-49	8.14317e-23	1.14017e-146	3.44874e-67	0	0.359641	3.50493e-05	0	0
noHitAssembly_Contig929	PsCam048441	Glyma19g22460.1|PACid:16312573 : PF00501,PTHR11968,KOG1176,AT5G63380.1,4-coumarate--CoA,ligase,family,protein,/,4-coumaroyl-CoA,synthase,family,protein	78.57	1e-41	218	2252	NA	uncharacterized RNA	blast_assembly	standard	0.198	0.476	9.524	17.63	3.54	2.014	-4.32253	-6.47639	-5.21093	-5.588	-2.89472	-2.08103	1.42782	2.2415	0.813686	-1.26546	0.888393	1.17898e-20	4.70783e-07	0.00448215	5.44045e-08	1.52953e-11	0.0477111	8.92098e-51	0.297514	7.50107e-08	1.62522e-47	5.0629e-24	1.50047e-19	2.93371e-06	0.013581	7.07145e-07	1.98324e-10	0.186748	2.50774e-49	0.43152	4.38724e-07	5.23637e-46	8.68267e-23
gi|332447032|gb|JI914089.1|	PsCam034740	Medtr8g077700.2 : Phosphatidylinositol transfer protein PDR17 (AHRD V1 **-* P53844); contains Interpro domain(s) IPR001251 Cellular retinaldehyde-binding/triple function, C-terminal chr08_pseudomolecule_IMGAG_V3.5 21568548-21564492 E EGN_Mt100125 20100825	98.92	2e-40	93	1298	NA	gi|332447032|gb|JI914089.1| TSA: Pisum sativum Ps_contig_mira-ass_17661 mRNA sequence	transcriptome	standard	0.099	0.119	2.355	1.524	2.632	0.134	-4.30669	-3.94429	-3.67883	-4.57215	-4.46713	-0.171271	-0.160432	4.13542	4.29585	-0.265461	-0.627864	3.65753e-06	3.3115e-07	0.931714	0.689525	8.33822e-06	8.23866e-07	3.18823e-05	0.897902	0.145756	8.89329e-05	9.38126e-07	1.64559e-05	2.0957e-06	0.962164	0.844706	5.54022e-05	1.49395e-05	0.000135454	0.934857	0.254049	0.000368538	5.1114e-06
noHitAssembly_c12174_g1_i1	PsCam033576	CYP71A22-AT3G48310.1 : symbols:CYP71A22; cytochrome P450, family 71, subfamily A, polypeptide 22	86.49	0.0004	208	1889	NA	uncharacterized RNA	blast_assembly	standard	2.283	1.427	27.956	23.724	12.343	16.379	-4.2921	-3.37734	-4.05529	-3.61416	-3.11264	-3.52079	1.17946	0.771311	-0.408154	0.677946	-0.236811	3.5443e-57	2.04049e-22	1.22301e-26	9.59151e-16	2.89157e-07	0.0218877	2.92106e-54	0.175123	0.0432658	2.07969e-57	4.96163e-56	1.22904e-55	3.54714e-21	2.27791e-25	2.52479e-14	2.36854e-06	0.107746	8.7185e-53	0.281839	0.0925994	8.22233e-56	2.09245e-54
noHitAssembly_c17791_g1_i1	PsCam040233	Medtr5g015530.1 : Adenylyl-sulfate kinase (AHRD V1 ***- C6TL96_SOYBN); contains Interpro domain(s) IPR002891 Adenylylsulphate kinase, C-terminal chr05_pseudomolecule_IMGAG_V3.5 5134672-5130149 E EGN_Mt100125 20100825	91.67	6e-27	194	749	NA	uncharacterized RNA	blast_assembly	standard	0.198	0.476	9.319	12.479	7.17	0.537	-4.29114	-5.97786	-4.7124	-5.5566	-3.91294	-0.173961	0.378202	4.11718	3.73898	-1.26546	0.421255	3.55163e-20	4.50158e-16	0.863927	0.0875655	8.4135e-19	6.17792e-15	6.90435e-37	0.297514	0.0199848	3.11556e-33	1.56623e-23	4.4203e-19	5.72135e-15	0.945297	0.221579	1.77611e-17	2.62506e-13	1.4293e-35	0.43152	0.0473088	7.08133e-32	2.62767e-22
gi|332458066|gb|JI925123.1|	PsCam041949	Medtr1te080530.1 : none	97.18	8e-27	282	441	NA	gi|332458066|gb|JI925123.1| TSA: Pisum sativum Ps_contig_mira-ass_28950 mRNA sequence	transcriptome	standard	2.878	2.379	45.775	12.914	6.625	2.282	-4.26613	-2.1658	-2.44051	-3.99142	-1.47757	0.0600565	2.78857	4.32619	1.53762	0.274711	-1.82562	3.73875e-92	6.88133e-06	0.899759	1.70348e-75	5.28343e-88	6.3208e-06	1.39455e-19	0.507766	8.89696e-52	6.56078e-21	8.9549e-97	2.12584e-90	3.68245e-05	0.967522	2.46052e-73	6.17385e-86	9.79588e-05	1.67076e-18	0.64906	2.88582e-50	9.51685e-20	6.96367e-95
noHitAssembly_c25006_g1_i1	PsCam047892	Glyma17g36510.2|PACid:16307249 : PF00069,PF07714,PTHR23258,KOG1187,	95.83	0.13	149	479	NA	uncharacterized RNA	blast_assembly	standard	0.397	0.119	2.253	2.394	0.635	0.269	-4.24281	-2.59221	-4.33039	-2.50464	-2.4158	-1.17664	1.82702	3.06617	1.23915	1.73818	0.0875758	6.46403e-06	0.0528907	0.493154	0.00159908	9.96386e-05	0.234359	1.46956e-05	0.227172	0.82202	2.39846e-07	0.000169833	2.82009e-05	0.115441	0.651276	0.00864636	0.000547111	0.520144	6.53298e-05	0.349707	0.87166	1.3961e-06	0.000669612
gi|377672076|gb|JR951807.1|	PsCam001237	ATGRP2-AT4G13850.1 : symbols:ATGRP2,GR-RBP2,GRP2; glycine-rich RNA-binding protein 2	98.01	7e-69	152	855	NA	gi|377672076|gb|JR951807.1| TSA: Pisum sativum contig01077.PisaPYK9 mRNA sequence	transcriptome	standard	0.695	0.714	13.21	28.585	7.351	7.921	-4.20956	-5.3621	-5.32319	-4.24847	-3.36394	-3.47169	0.845618	0.737876	-0.107742	-0.0389111	1.11363	1.15849e-27	7.34486e-15	1.4799e-13	2.74202e-05	0.000690407	0.657706	7.32953e-82	0.961245	1.50283e-16	3.4647e-76	3.43735e-30	1.93957e-26	8.66418e-14	1.53679e-12	0.000228174	0.00314165	0.886197	3.24734e-80	0.969509	1.65818e-15	1.89243e-74	7.32254e-29
gi|377671192|gb|JR950923.1|	PsCam051838	Glyma11g10360.1|PACid:16283361 : PF00230,PTHR19139,KOG0223,AT3G61430.1,PIP1A,PIP1A,(PLASMA,MEMBRANE,INTRINSIC,PROTEIN,1A);,water,channel	100	3e-06	94	923	NA	gi|377671192|gb|JR950923.1| TSA: Pisum sativum contig00174.PisaPYK9 mRNA sequence	transcriptome	standard	0.198	1.071	19.457	14.873	5.627	3.893	-4.18326	-6.23105	-3.79567	-6.61865	-2.39341	-1.86192	1.78985	2.32134	0.531484	-2.43539	-0.387594	8.18129e-40	1.01014e-08	0.000239748	5.82075e-20	7.08777e-23	0.0869042	1.96104e-43	0.0139157	0.00717857	3.33172e-35	1.7425e-46	1.96604e-38	7.52664e-08	0.000967578	1.99588e-18	1.85122e-21	0.280872	4.76761e-42	0.0321108	0.0195637	8.04881e-34	5.90736e-45
gi|332435365|gb|JI902422.1|	PsCam002678	Medtr4g121870.1 : 60S ribosomal protein L29 (AHRD V1 *-*- B6SKT2_MAIZE); contains Interpro domain(s) IPR002673 Ribosomal protein L29e chr04_pseudomolecule_IMGAG_V3.5 42063928-42069650 H EGN_Mt100125 20100825	89.93	7e-98	316	633	NA	gi|332435365|gb|JI902422.1| TSA: Pisum sativum Ps_contig_mira-ass_5600 mRNA sequence	transcriptome	standard	0.198	1.427	24.577	27.352	42.021	17.991	-4.10625	-7.11	-4.26059	-6.95566	-4.88005	-3.65622	-0.773802	0.450033	1.22384	-2.84941	0.154338	2.53918e-49	1.41576e-95	6.8476e-30	4.18133e-12	0.00300086	1.20224e-21	2.56892e-75	0.00197476	0.186278	1.05992e-67	2.8448e-57	7.55864e-48	9.90503e-94	1.41595e-28	8.35527e-11	0.011523	7.56621e-20	1.04995e-73	0.00556639	0.307357	5.06603e-66	1.22463e-55
gi|332432214|gb|JI899271.1|	PsCam023145	Glyma17g09740.1|PACid:16305011 : PF02670,PF08436,1.1.1.267,K00099,AT5G62790.1,DXR,DXR,(1-DEOXY-D-XYLULOSE,5-PHOSPHATE,REDUCTOISOMERASE);,1-deoxy-D-xylulose-5-phosphate,reductoisomerase	93.55	0.0002	111	1817	NA	gi|332432214|gb|JI899271.1| TSA: Pisum sativum Ps_contig_mira-ass_2431 mRNA sequence	transcriptome	standard	0.198	0.833	14.234	10.302	9.893	1.208	-4.09488	-5.70128	-3.62846	-6.1677	-3.57002	-0.536232	0.524861	3.55865	3.03379	-2.07282	-0.466417	3.01059e-29	2.46954e-20	0.457769	0.00427556	2.01764e-25	4.45905e-17	8.84434e-31	0.0493892	0.00634145	3.67881e-24	5.70175e-35	5.3014e-28	3.90206e-19	0.624542	0.0202279	5.91987e-24	2.18096e-15	1.5599e-29	0.0969662	0.01746	6.13149e-23	1.40508e-33
noHitAssembly_Contig1390	PsCam036641	C.cajan_17010 : B9VS06_9ERIC Polyphenoloxidase OS=Camellia nitidissima PE=2 SV=1	90	5e-40	196	1739	NA	uncharacterized RNA	blast_assembly	standard	8.833	10.467	176.955	152.069	70.519	36.115	-4.07946	-4.10568	-3.86081	-4.32434	-2.75216	-1.78675	1.3273	2.29271	0.965414	-0.244873	-0.218656	0	1.98505e-106	1.56162e-27	7.30622e-109	5.67451e-191	1.71076e-24	0	0.257734	2.4722e-06	0	0	0	1.52708e-104	2.98987e-26	1.55442e-106	1.71851e-188	1.21613e-22	0	0.383206	1.22603e-05	0	0
gi|332441528|gb|JI908585.1|	PsCam001576	LjChr1t6409 : Intracellular chloride channel; Glutathione S-transferase, N-terminal; Glutathione S-transferase, C-terminal-like; Thioredoxin-like fold; IPR002946:Intracellular chloride channel; IPR004045:Glutathione S-transferase, N-terminal; IPR010987:Glutathione S-transferase, C-terminal-like; IPR012336:Thioredoxin-like fold;	93.95	7e-90	217	1204	NA	gi|332441528|gb|JI908585.1| TSA: Pisum sativum Ps_contig_mira-ass_11865 mRNA sequence	transcriptome	standard	0.397	5.353	87.556	25.03	35.94	14.366	-4.03179	-5.97838	-2.22524	-7.78492	-2.74717	-1.42424	1.28462	2.60755	1.32293	-3.75314	-1.80655	4.52811e-169	4.64549e-55	5.86954e-09	3.42867e-52	1.91009e-110	5.86598e-21	3.4095e-72	1.46187e-11	5.52465e-96	4.2748e-35	3.36468e-187	4.8131e-167	1.87624e-53	4.28251e-08	3.30512e-50	2.88236e-108	3.54782e-19	1.34467e-70	1.0308e-10	3.32846e-94	1.02998e-33	5.62008e-185
noHitAssembly_c27546_g1_i1	PsCam033588	Medtr4g022540.1 : NBS-containing resistance-like protein (Fragment) (AHRD V1 *-*- C7A7J2_CORAV); contains Interpro domain(s) IPR002182 NB-ARC chr04_pseudomolecule_IMGAG_V3.5 6406629-6410305 E EGN_Mt100125 20100825	95.24	0.64	197	4086	NA	uncharacterized RNA	blast_assembly	standard	0.198	0.119	1.946	1.161	1.634	0.537	-4.03148	-2.5518	-3.28633	-3.29694	-3.77937	-2.17396	0.252104	1.85752	1.60541	0.734539	-0.745144	3.60317e-05	0.000126472	0.131364	0.594718	0.00693474	0.020698	0.00280363	0.666127	0.124474	0.00107185	6.13221e-05	0.000141647	0.000551552	0.236951	0.790044	0.0236701	0.102885	0.00845703	0.782249	0.222713	0.00363838	0.000260155
noHitAssembly_c18192_g3_i1	PsCam054014	AT1G33050.3 : unknown protein; FUNCTIONS IN: molecular_function unknown; INVOLVED IN: biological_process unknown; LOCATED IN: cellul	90.09	3e-36	183	531	NA	uncharacterized RNA	blast_assembly	standard	0.496	0.476	7.68	11.173	2.723	3.491	-4.01207	-4.49353	-4.55291	-3.95269	-2.51616	-2.87461	1.49591	1.13747	-0.358443	0.0593785	0.540838	2.46938e-16	4.11034e-05	6.66127e-06	4.30569e-07	0.000197396	0.348578	1.79191e-31	0.949755	0.00563863	1.50178e-29	1.53391e-17	2.53085e-15	0.000194604	3.43953e-05	4.9356e-06	0.00101876	0.65931	3.2261e-30	0.961466	0.0156685	3.06111e-28	1.9382e-16
gi|332433953|gb|JI901010.1|	PsCam057880	Glyma18g40760.1|PACid:16310089 : PF00248,PTHR11732,KOG1577,AT3G53880.1,aldo/keto,reductase,family,protein	96.23	2e-43	122	1368	NA	gi|332433953|gb|JI901010.1| TSA: Pisum sativum Ps_contig_mira-ass_4181 mRNA sequence	transcriptome	standard	0.099	0.357	5.735	8.343	4.356	2.014	-4.0058	-6.39699	-4.54657	-5.85622	-3.60901	-2.49607	0.39679	1.50973	1.11294	-1.85042	0.540773	1.44831e-12	7.41952e-10	0.00151291	0.161268	6.28336e-05	0.00432742	5.44985e-25	0.232738	0.0167246	1.81235e-22	4.24518e-15	1.17389e-11	6.1436e-09	0.00516391	0.346724	0.000357963	0.030149	8.05107e-24	0.35221	0.0409854	2.81889e-21	4.6537e-14
noHitAssembly_c18241_g1_i1	PsCam028381	none	96.94	2e-89	202	494	NA	uncharacterized RNA	blast_assembly	standard	12.406	4.877	77.93	80.315	20.058	29.94	-3.99811	-2.69463	-4.0416	-2.65114	-2.04011	-2.61801	1.958	1.3801	-0.577896	1.34697	0.0434906	5.99892e-150	1.12203e-22	3.54754e-36	2.77128e-84	2.82323e-43	2.03805e-05	7.17314e-145	2.17623e-08	0.515305	2.10297e-189	2.7707e-115	5.66418e-148	1.9756e-21	8.76828e-35	4.53127e-82	1.5012e-41	0.000285918	5.55825e-143	1.18562e-07	0.658578	3.6334e-187	2.60964e-113
noHitAssembly_c21383_g1_i1	PsCam031646	C.cajan_20690 : B9HSW2_POPTR Predicted protein OS=Populus trichocarpa GN=POPTRDRAFT_821811 PE=3 SV=1	100	0.49	155	617	NA	uncharacterized RNA	blast_assembly	standard	1.191	0.476	7.578	5.441	10.891	1.745	-3.99278	-2.1917	-3.51484	-2.66964	-4.51603	-1.87419	-0.523247	2.11859	2.64184	1.32314	-0.477945	4.29708e-16	2.25059e-25	0.013503	0.0127064	6.29819e-09	2.12879e-16	3.2152e-09	0.0870437	0.0417082	3.3288e-13	9.10868e-13	4.35605e-15	4.33769e-24	0.0357477	0.0496957	6.31428e-08	1.002e-14	2.09416e-08	0.156567	0.0895382	3.15871e-12	8.60827e-12
noHitAssembly_c5591_g1_i1	PsCam024798	Medtr5g029900.1 : RNA-binding protein 34 (AHRD V1 *-*- P42696); contains Interpro domain(s) IPR000504 RNA recognition motif, RNP-1 chr05_pseudomolecule_IMGAG_V3.5 12331052-12325370 E EGN_Mt100125 20100825	100	0.004	166	2057	NA	uncharacterized RNA	blast_assembly	standard	0.198	0.238	3.687	4.643	2.541	0.537	-3.95341	-4.55148	-4.28602	-4.21888	-3.41636	-1.17396	0.537051	2.77945	2.2424	-0.265461	0.33261	1.57731e-08	4.17365e-06	0.332465	0.137893	2.13403e-06	0.000306528	4.56647e-14	0.856006	0.25481	7.24217e-13	1.76156e-09	9.20613e-08	2.30093e-05	0.491294	0.307624	1.54803e-05	0.00319637	4.13162e-13	0.925202	0.393855	6.70681e-12	1.28331e-08
gi|332450331|gb|JI917388.1|	PsCam006837	Glyma05g00510.1|PACid:16257853 : PF00067,PTHR19383,KOG0156,AT5G07990.1,TT7,TT7,(TRANSPARENT,TESTA,7);,flavonoid,3\'-monooxygenase/,oxygen,binding	98.53	1e-26	141	1896	NA	gi|332450331|gb|JI917388.1| TSA: Pisum sativum Ps_contig_mira-ass_21012 mRNA sequence	transcriptome	standard	0.099	0.238	3.687	2.394	4.266	2.819	-3.95341	-4.59585	-3.33039	-5.21888	-4.16385	-3.56615	-0.210437	0.387264	0.5977	-1.26546	-0.623024	1.57731e-08	1.72069e-10	8.39962e-06	0.5078	0.317865	0.0975619	5.70209e-08	0.461336	0.0710462	2.30664e-06	3.81327e-10	9.20613e-08	1.50275e-09	4.28584e-05	0.714318	0.501663	0.305345	3.31943e-07	0.602315	0.140632	1.19877e-05	2.93287e-09
gi|332436062|gb|JI903119.1|	PsCam003485	none	92	0.3	104	563	NA	gi|332436062|gb|JI903119.1| TSA: Pisum sativum Ps_contig_mira-ass_6299 mRNA sequence	transcriptome	standard	0.397	0.476	7.373	4.063	5.082	2.148	-3.95322	-3.35533	-3.09351	-4.21504	-3.41636	-2.17396	0.536855	1.77926	1.2424	-0.261823	-0.859706	1.30142e-15	7.56627e-11	0.00254874	0.0358834	3.3311e-07	0.000769363	1.54108e-10	0.797469	0.00071743	2.58045e-09	1.71996e-17	1.28722e-14	6.81204e-10	0.00824581	0.111944	2.70177e-06	0.00710295	1.1138e-09	0.892388	0.00244268	1.8256e-08	2.16775e-16
gi|377673445|gb|JR953176.1|	PsCam048589	Glyma17g24150.1|PACid:16306379 : PF04969,PTHR22932,KOG3158,AT3G03773.1,unknown,protein	98.57	4e-27	505	730	NA	gi|377673445|gb|JR953176.1| TSA: Pisum sativum contig02470.PisaPYK9 mRNA sequence	transcriptome	standard	1.29	0.595	9.114	16.542	4.901	2.014	-3.93712	-3.68069	-4.7971	-2.82071	-3.04211	-1.7591	0.895008	2.17802	1.28301	1.11641	0.859977	6.88048e-19	1.25641e-09	0.0110738	0.000256342	9.01709e-11	0.0007064	6.76166e-41	0.119222	4.02162e-07	9.36309e-44	7.44522e-16	8.04936e-18	1.01916e-08	0.0298141	0.00172896	1.09111e-09	0.00659986	1.55285e-39	0.203932	2.17054e-06	2.8016e-42	8.57592e-15
gi|377679520|gb|JR959251.1|	PsCam050459	Glyma04g00200.1|PACid:16254308 : PF03071,PF00535,PTHR10468,KOG1413,2.4.1.101,K00726,AT4G38240.1,CGL1,CGL1,(COMPLEX,GLYCAN,LESS,1);,alpha-1,3-mannosylglycoprotein,2-beta-N-acetylglucosaminyltransferase/,protein,N-acetylglucosaminyltransferase/,transferase,,transferring,glycosyl,groups	87.88	6e-52	187	1792	NA	gi|377679520|gb|JR959251.1| TSA: Pisum sativum contig08598.PisaPYK9 mRNA sequence	transcriptome	standard	0.496	0.357	5.427	3.845	2.36	3.356	-3.92616	-2.95457	-3.42899	-3.45174	-2.72479	-3.23275	1.20137	0.693412	-0.507956	0.474416	-0.497171	7.6944e-12	6.6725e-05	3.03763e-06	0.000328534	0.0394315	0.204076	4.16757e-09	0.645664	0.0738971	1.35982e-09	8.77795e-12	5.89409e-11	0.00030533	1.64179e-05	0.00215417	0.100984	0.476946	2.69017e-08	0.771052	0.145834	9.8814e-09	7.69295e-11
noHitAssembly_c5497_g1_i1	PsCam002553	Medtr8g089260.1 : Lysine-specific demethylase 5A (AHRD V1 *-*- Q3UXZ9); contains Interpro domain(s) IPR013129 Transcription factor jumonji chr08_pseudomolecule_IMGAG_V3.5 25292684-25286117 E EGN_Mt100125 20100825	90.91	2e-08	230	729	NA	uncharacterized RNA	blast_assembly	standard	0.198	0.595	9.012	14.148	4.81	1.745	-3.92089	-6.15895	-4.57156	-5.50827	-3.01508	-1.55227	0.90581	2.36862	1.46281	-1.58739	0.650679	1.19552e-18	2.08567e-09	0.0305021	0.000240878	1.18843e-11	0.000209042	1.81378e-41	0.166754	0.000235688	5.00313e-37	8.57089e-23	1.38407e-17	1.65484e-08	0.0713355	0.0016346	1.55176e-10	0.00229889	4.22004e-40	0.271161	0.000871863	1.27604e-35	1.3906e-21
gi|377671413|gb|JR951144.1|	PsCam014194	Medtr5g030280.1 : Unknown Protein (AHRD V1); contains Interpro domain(s) IPR013024 Butirosin biosynthesis, BtrG-like chr05_pseudomolecule_IMGAG_V3.5 12483936-12485070 H EGN_Mt100125 20100825	78.35	8e-17	143	825	NA	gi|377671413|gb|JR951144.1| TSA: Pisum sativum contig00401.PisaPYK9 mRNA sequence	transcriptome	standard	6.054	2.26	33.691	62.177	8.078	1.611	-3.89797	-3.36042	-4.78199	-2.4764	-1.83768	0.488366	2.06029	4.38633	2.32604	1.42157	0.884018	6.73774e-65	6.5562e-09	0.351936	6.53005e-40	1.06621e-65	4.72929e-11	1.44404e-138	4.62811e-05	8.43279e-24	3.81312e-159	2.59893e-47	2.66914e-63	4.97696e-08	0.512889	4.78095e-38	9.13983e-64	1.48428e-09	1.07127e-136	0.000173025	1.29286e-22	5.22094e-157	9.04806e-46
noHitAssembly_c24609_g1_i1	PsCam006064	none	86.27	1e-41	159	471	NA	uncharacterized RNA	blast_assembly	standard	0.298	0.119	1.741	2.394	0.998	0.537	-3.87088	-3.00604	-4.33039	-2.54653	-3.06808	-2.17396	0.802804	1.69692	0.894118	1.32435	0.459507	0.000114164	0.00592154	0.131364	0.145586	0.0164383	0.254288	2.89554e-06	0.392219	0.269264	2.39846e-07	0.000846375	0.000417757	0.0179028	0.236951	0.320004	0.0494238	0.545835	1.40691e-05	0.533837	0.41395	1.3961e-06	0.00291386
noHitAssembly_c19434_g1_i1	PsCam026274	C.cajan_34639 : A7QHR2_VITVI Chromosome chr8 scaffold_99, whole genome shotgun sequence OS=Vitis vinifera GN=GSVIVT00038890001 PE=4 SV=1	86.18	3e-33	290	540	NA	uncharacterized RNA	blast_assembly	standard	0.198	0.119	1.741	58.332	0.272	0.269	-3.87088	-8.20264	-8.93718	-3.13634	-1.19265	-1.17664	2.67824	2.69424	0.0160005	0.734539	5.0663	0.000114164	0.438827	0.493154	0.000449643	0.00134456	0.987606	1.39335e-144	0.666127	3.96082e-161	5.49094e-124	0.000209039	0.000417757	0.601708	0.651276	0.00284621	0.00566408	0.99647	1.07786e-142	0.782249	3.95399e-159	5.52749e-122	0.000808187
gi|332476910|gb|JI943947.1|	PsCam024444	Medtr7g034620.1 : Protein regulator of cytokinesis 1 (AHRD V1 *-*- O43663); contains Interpro domain(s) IPR007145 MAP65/ASE1 chr07_pseudomolecule_IMGAG_V3.5 9908244-9914019 E EGN_Mt100125 20100825	74.05	3e-18	194	514	NA	gi|332476910|gb|JI943947.1| TSA: Pisum sativum Ps_contig_mira-ass_49995 mRNA sequence	transcriptome	standard	0.496	0.833	10.752	30.762	4.356	1.611	-3.69014	-5.95467	-5.20669	-4.43812	-2.38662	-0.951568	1.30353	2.73858	1.43505	-0.747976	1.51654	4.01375e-21	4.83772e-07	0.157274	7.13205e-08	9.46499e-16	0.000503611	2.56542e-88	0.372406	1.4884e-27	1.55381e-81	2.19512e-25	5.22206e-20	3.00994e-06	0.274495	9.13168e-07	1.67422e-14	0.00493822	1.22989e-86	0.518426	2.62706e-26	9.2469e-80	3.95782e-24
noHitAssembly_c13900_g1_i1	PsCam047883	LjChr4t2828 : none	75.93	0.24	248	495	NA	uncharacterized RNA	blast_assembly	standard	0.099	0.119	1.536	1.814	1.271	1.745	-3.69014	-4.1956	-3.93014	-3.95561	-3.41693	-3.87419	0.273214	-0.184049	-0.457263	-0.265461	0.239996	0.000363784	0.00113597	0.000306485	0.609241	0.734566	0.405198	3.79558e-06	0.897902	0.602381	1.22308e-05	0.000137682	0.00121704	0.00411528	0.00120896	0.800586	0.865831	0.683835	1.81889e-05	0.934857	0.746778	5.78993e-05	0.000551785
noHitAssembly_c5441_g1_i1	PsCam057795	Glyma03g40820.1|PACid:16254058 : PF06886,AT3G04630.1,WDL1,WDL1	100	3e-05	179	1494	NA	uncharacterized RNA	blast_assembly	standard	0.099	0.119	1.536	1.016	0.091	0.403	-3.69014	-3.35933	-3.09387	-3.95561	0.387023	-1.75982	4.07717	1.93033	-2.14684	-0.265461	-0.596278	0.000363784	0.847633	0.255922	8.14624e-05	0.0137864	0.161504	0.0013713	0.897902	0.262016	0.00290005	0.000137682	0.00121704	0.911406	0.40283	0.000615872	0.0423815	0.422595	0.00443798	0.934857	0.404127	0.00894149	0.000551785
gi|377678441|gb|JR958172.1|	PsCam059539	C.cajan_32552 : C6T435_SOYBN Putative uncharacterized protein OS=Glycine max PE=2 SV=1	96.05	2e-65	200	895	NA	gi|377678441|gb|JR958172.1| TSA: Pisum sativum contig07508.PisaPYK9 mRNA sequence	transcriptome	standard	0.496	0.952	12.084	13.857	1.271	1.074	-3.66599	-4.80413	-3.86351	-4.60661	-0.416931	-0.173961	3.24906	3.49203	0.24297	-0.940621	0.197517	1.95595e-23	0.504055	0.808498	2.90077e-24	1.56952e-21	0.696331	1.33911e-39	0.245968	0.23193	2.73214e-33	9.30166e-29	2.78419e-22	0.653122	0.906953	1.21768e-22	3.82964e-20	0.899167	2.97646e-38	0.367595	0.364821	6.22073e-32	1.88924e-27
noHitAssembly_Contig1658	PsCam005153	LjChr2t3832 : Polyketide synthase, type III; Thiolase-like; IPR011141:Polyketide synthase, type III; IPR016039:Thiolase-like;	93.4	7e-37	158	1378	NA	uncharacterized RNA	blast_assembly	standard	0.595	10.467	131.795	42.08	100.833	88.745	-3.65438	-6.1441	-2.00729	-7.79119	-3.26805	-3.08382	0.386328	0.570558	0.18423	-4.13681	-1.64709	1.93496e-237	4.49499e-178	4.65542e-122	5.59846e-11	1.43446e-17	0.00761283	9.61654e-120	2.1035e-22	2.67054e-126	6.07118e-51	1.36738e-280	2.90757e-235	5.79641e-176	3.62972e-120	1.00719e-09	2.82449e-16	0.0472336	6.14174e-118	2.56563e-21	2.12861e-124	2.11636e-49	3.59774e-278
noHitAssembly_c2120_g1_i1	PsCam024966	Medtr3g117600.1 : Unknown Protein (AHRD V1); contains Interpro domain(s) IPR000238 Ribosome-binding factor A chr03_pseudomolecule_IMGAG_V3.5 42823550-42821279 F EGN_Mt100125 20100825	97.14	1e-08	172	1078	NA	uncharacterized RNA	blast_assembly	standard	0.099	0.238	2.97	1.741	1.543	2.282	-3.64143	-4.13634	-2.87088	-4.90689	-2.6967	-3.26127	0.944725	0.380164	-0.564561	-1.26546	-0.770547	8.09978e-07	0.001342	0.000111373	0.0289782	0.378234	0.249111	6.45048e-06	0.461336	0.0507765	0.000169085	2.44453e-08	3.94247e-06	0.00474681	0.000477883	0.0957627	0.581403	0.541587	3.00578e-05	0.602315	0.105678	0.000669384	1.59724e-07
gi|377671962|gb|JR951693.1|	PsCam023413	Medtr7g079730.1 : Convicilin (Fragment) (AHRD V1 ***- B0BCJ4_PEA); contains Interpro domain(s) IPR014710 RmlC-like jelly roll fold chr07_pseudomolecule_IMGAG_V3.5 22531082-22533478 F EGN_Mt100125 20100825	85.93	2e-172	538	1302	NA	gi|377671962|gb|JR951693.1| TSA: Pisum sativum contig00960.PisaPYK9 mRNA sequence	transcriptome	standard	65.701	64.589	789.95	280.413	575.228	113.045	-3.6124	-2.09357	-2.11819	-3.58777	-3.15477	-0.807537	0.457627	2.80486	2.34724	0.0246268	-1.49421	0	0	6.90885e-25	1.12155e-78	0	0	0	0.767142	0	0	0	0	0	1.20782e-23	1.69868e-76	0	0	0	0.868014	0	0	0
gi|332475744|gb|JI942781.1|	PsCam035627	Glyma04g01910.1|PACid:16254532 : PF02042,PF00564,AT1G20640.1,RWP-RK,domain-containing,protein	100	2e-88	180	3134	NA	gi|332475744|gb|JI942781.1| TSA: Pisum sativum Ps_contig_mira-ass_48529 mRNA sequence	transcriptome	standard	0.198	0.119	1.434	1.524	0.182	0	-3.59101	-2.94429	-3.67883	-2.85647	-0.612977	inf	2.97803	inf	inf	0.734539	0.0878179	0.000650609	0.721066	nan	0.000766517	0.00040438	nan	0.000223174	0.666127	0.857588	8.89329e-05	0.00129842	0.002078	0.848632	nan	0.00455153	0.0019407	nan	0.000829667	0.782249	0.898798	0.000368538	0.00430075
noHitAssembly_c12760_g1_i1	PsCam035092	C.cajan_32676 : B9N8G6_POPTR Predicted protein OS=Populus trichocarpa GN=POPTRDRAFT_584730 PE=4 SV=1	93.81	4e-86	210	558	NA	uncharacterized RNA	blast_assembly	standard	0.099	0.833	10.036	10.447	7.987	2.551	-3.59072	-6.72144	-3.64863	-6.66354	-3.26127	-1.61467	0.329459	1.97605	1.64659	-3.07282	0.0579043	1.8649e-19	1.23325e-15	0.00712447	0.11935	1.64463e-10	1.88764e-07	1.74178e-30	0.0142298	0.754859	1.42717e-24	9.52286e-25	2.24353e-18	1.52968e-14	0.0205009	0.27859	1.93875e-09	3.78731e-06	3.04496e-29	0.0326397	0.864463	2.42438e-23	1.6788e-23
noHitAssembly_c13101_g1_i1	PsCam017687	Glyma14g25360.1|PACid:16296029 : PF07645,PF00069,PF07714,PTHR23258,KOG1187,AT1G21240.1,WAK3,WAK3,(wall,associated,kinase,3);,kinase/,protein,serine/threonine,kinase	85.71	0.007	313	582	NA	uncharacterized RNA	blast_assembly	standard	0.496	0.357	4.301	47.521	3.993	2.417	-3.59068	-6.58208	-7.0565	-3.11626	-3.48348	-2.75922	0.107199	0.831455	0.724256	0.474416	3.46582	3.51401e-09	6.0674e-09	0.000242617	0.730572	0.0317764	0.0571613	4.11237e-133	0.645664	1.20371e-107	6.79588e-121	6.12071e-09	2.17688e-08	4.61803e-08	0.000977945	0.882915	0.0845032	0.214972	2.92838e-131	0.771052	8.20263e-106	6.58976e-119	4.23256e-08
gi|377674304|gb|JR954035.1|	PsCam054611	Glyma13g06700.1|PACid:16289874 : PF00067,PTHR19383,KOG0157,AT3G30180.1,BR6OX2,BR6OX2,(BRASSINOSTEROID-6-OXIDASE,2);,monooxygenase/,oxygen,binding	90	0.001	83	279	NA	gi|377674304|gb|JR954035.1| TSA: Pisum sativum contig03335.PisaPYK9 mRNA sequence	transcriptome	standard	0.198	0.357	4.301	7.908	2.814	0.671	-3.59068	-5.31974	-4.46932	-4.4411	-2.97863	-0.910389	0.61205	2.68029	2.06824	-0.850424	0.878641	3.51401e-09	5.24031e-06	0.378783	0.0711758	5.09706e-07	0.000306798	7.23883e-24	0.515396	0.000358703	3.12537e-21	4.55294e-11	2.17688e-08	2.84894e-05	0.537185	0.188405	4.05003e-06	0.00319696	1.02919e-22	0.653967	0.00129056	4.6036e-20	3.7833e-10
noHitAssembly_Contig601	PsCam000120	Glyma03g34230.1|PACid:16253285 : PF06813,PTHR21576,AT2G39210.1,nodulin,family,protein	96	2e-26	210	2136	NA	uncharacterized RNA	blast_assembly	standard	0.595	0.476	5.632	3.41	3.812	3.088	-3.56461	-2.51881	-2.84074	-3.24269	-3.00151	-2.69764	0.563099	0.866975	0.303875	0.321928	-0.723876	1.59048e-11	1.0287e-07	4.13984e-05	0.0554261	0.0108938	0.401913	3.62508e-07	0.724923	0.0108062	1.64729e-07	1.26908e-11	1.19359e-10	6.89945e-07	0.000190175	0.157196	0.0344209	0.680084	1.94335e-06	0.829544	0.0278884	9.7697e-07	1.09941e-10
noHitAssembly_c18161_g1_i1	PsCam013588	Glyma15g39080.1|PACid:16300482 : PTHR19383,KOG0157,AT3G14630.1,CYP72A9,CYP72A9;,electron,carrier/,heme,binding,/,iron,ion,binding,/,monooxygenase/,oxygen,binding	88.6	7e-35	341	639	NA	uncharacterized RNA	blast_assembly	standard	5.26	2.379	27.956	122.395	3.903	0.94	-3.55473	-4.54034	-5.68505	-2.41002	-0.714228	1.33962	2.8405	4.89435	2.05385	1.14471	2.13031	7.57909e-51	0.0569052	0.0237549	1.11614e-47	3.65743e-57	2.30182e-05	0	0.0013367	2.56377e-165	0	2.17144e-38	2.32951e-49	0.122793	0.0576359	9.8556e-46	2.67874e-55	0.000320202	0	0.00392549	2.63612e-163	0	5.90494e-37
noHitAssembly_c18020_g1_i1	PsCam033403	Medtr5g054020.1 : 52 kDa repressor of the inhibitor of the protein kinase (AHRD V1 *--- O43422); contains Interpro domain(s) IPR006580 Zinc finger, TTF-type chr05_pseudomolecule_IMGAG_V3.5 21730933-21728466 H EGN_Mt100125 20100825	97.38	0	889	1155	MTR_7g025210	tr|G7KYW1|G7KYW1_MEDTR Uncharacterized protein OS=Medicago truncatula GN=MTR_7g025210 PE=4 SV=1	blast_assembly	standard	0.298	1.189	13.927	10.665	6.625	0.806	-3.55006	-5.16143	-3.16506	-5.54643	-2.47817	0.560897	1.07189	4.11096	3.03907	-1.99636	-0.385001	3.70605e-26	2.2815e-10	0.442644	1.53264e-07	2.7524e-27	5.92301e-12	1.8837e-31	0.0216301	0.0237978	1.8416e-22	2.39394e-34	5.84989e-25	1.97769e-09	0.607778	1.87728e-06	8.69984e-26	2.01835e-10	3.3907e-30	0.0474427	0.0553135	2.86293e-21	5.78979e-33
noHitAssembly_c11142_g1_i1	PsCam052454	none	94.12	6e-07	188	889	NA	uncharacterized RNA	blast_assembly	standard	0.397	0.714	8.295	31.778	6.625	0.403	-3.53825	-6.32275	-5.47596	-4.38503	-3.21392	0.825144	0.324322	4.36339	4.03907	-0.846785	1.93771	3.48429e-16	4.45858e-13	0.404293	0.163112	2.17679e-17	1.46978e-14	1.71232e-90	0.357631	2.17907e-39	8.73826e-85	7.5808e-20	3.54498e-15	4.70711e-12	0.564989	0.35014	4.24225e-16	6.0427e-13	8.39219e-89	0.501092	5.33752e-38	5.45704e-83	1.07363e-18
gi|332456410|gb|JI923467.1|	PsCam051409	Glyma17g08630.1|PACid:16304883 : PF00076,PTHR10432,KOG0107,AT5G61030.1,GR-RBP3,GR-RBP3,(glycine-rich,RNA-binding,protein,3);,ATP,binding,/,RNA,binding	76.15	1e-12	289	1157	NA	gi|332456410|gb|JI923467.1| TSA: Pisum sativum Ps_contig_mira-ass_27242 mRNA sequence	transcriptome	standard	0.496	0.952	10.957	120.219	23.143	12.755	-3.52475	-7.92111	-6.98049	-4.46537	-4.60347	-3.74396	-1.07872	-0.21921	0.859513	-0.940621	3.45574	8.02034e-21	2.06797e-52	5.15365e-22	1.03644e-11	0.278675	1.11745e-07	6.32451e-304	0.245968	1.39114e-268	4.30336e-304	6.62649e-26	1.02894e-19	8.00239e-51	8.07207e-21	2.00331e-10	0.45508	2.33278e-06	1.04977e-301	0.367595	2.35349e-266	1.32375e-301	1.22118e-24
noHitAssembly_c21840_g1_i1	PsCam047234	LjChr2t1119 : Transcription factor, FAR1-related; IPR004330:Transcription factor, FAR1-related;	75.47	3e-11	197	605	NA	uncharacterized RNA	blast_assembly	standard	0.298	0.595	6.759	3.41	3.54	0.94	-3.50585	-3.51639	-2.51881	-4.50343	-2.57279	-0.659771	0.93306	2.84608	1.91302	-0.997577	-0.987038	2.21446e-13	2.19532e-06	0.430903	0.00111114	8.1726e-11	0.000119089	2.26602e-09	0.334631	0.000275792	9.18019e-07	1.2059e-16	1.90565e-12	1.25622e-05	0.594351	0.0063069	9.93114e-10	0.00140034	1.49706e-08	0.477146	0.0010114	5.00404e-06	1.44902e-15
gi|332513333|gb|JI979879.1|	PsCam005006	Medtr4g007190.1 : Unknown Protein (AHRD V1); contains Interpro domain(s) IPR018962 Domain of unknown function DUF1995 chr04_pseudomolecule_IMGAG_V3.5 1118722-1125576 E EGN_Mt100125 20100825	98	4e-43	100	1436	NA	gi|332513333|gb|JI979879.1| TSA: Pisum sativum Ps_contig_mira-ass_127152 mRNA sequence	transcriptome	standard	0.099	0.238	2.663	1.451	1.18	2.014	-3.48402	-3.87348	-2.60801	-4.74948	-2.30975	-3.08103	1.17427	0.402989	-0.771277	-1.26546	-0.876005	4.38053e-06	0.0102131	0.000403154	0.0135174	0.3781	0.153784	5.44274e-05	0.461336	0.0389415	0.00109668	1.49959e-07	1.95472e-05	0.0289595	0.00155281	0.0525096	0.581359	0.413978	0.000222905	0.602315	0.0841914	0.00371123	9.01231e-07
gi|332475266|gb|JI942303.1|	PsCam009630	C.cajan_32929 : A7NSS8_VITVI Chromosome chr18 scaffold_1, whole genome shotgun sequence OS=Vitis vinifera GN=GSVIVT00014388001 PE=4 SV=1	96.39	7e-32	190	2025	NA	gi|332475266|gb|JI942303.1| TSA: Pisum sativum Ps_contig_mira-ass_47946 mRNA sequence	transcriptome	standard	0.695	0.357	3.994	5.006	0.998	0.134	-3.48384	-2.84857	-3.80966	-2.52275	-1.48312	1.41369	2.00072	4.89753	2.89681	0.961089	0.325824	1.85947e-08	0.079852	0.362539	7.98343e-06	1.71615e-09	0.00909705	4.49627e-11	0.312253	0.24642	6.39917e-13	4.97351e-07	1.07942e-07	0.161983	0.52302	7.38214e-05	1.82962e-08	0.0549406	3.37164e-10	0.449352	0.382577	5.94579e-12	2.8165e-06
noHitAssembly_c1267_g1_i1	PsCam044941	Glyma19g37610.1|PACid:16314110 : PF04818,PTHR15921,KOG2071,AT4G04885.1,PCFS4,PCFS4,(PCF11P-SIMILAR,PROTEIN,4);,zinc,ion,binding	80.85	0.028	346	3587	NA	uncharacterized RNA	blast_assembly	standard	0.198	0.119	1.331	34.317	0.363	0.269	-3.48348	-7.43728	-8.17182	-2.74894	-1.60901	-1.17664	1.87447	2.30683	0.432363	0.734539	4.68834	0.00116482	0.262329	0.493154	0.013528	0.0102284	0.717293	6.948e-92	0.666127	2.23726e-93	3.3393e-80	0.00237403	0.00354142	0.417156	0.651276	0.0524946	0.032975	0.912043	3.47917e-90	0.782249	1.3087e-91	1.94904e-78	0.00740779
noHitAssembly_Contig1205	PsCam059135	none	93.1	6e-17	337	346	NA	uncharacterized RNA	blast_assembly	standard	0.198	0.119	1.331	5.006	0.908	0.403	-3.48348	-4.66009	-5.39462	-2.74894	-2.93173	-1.75982	0.551746	1.72366	1.17191	0.734539	1.91115	0.00116482	0.0102612	0.255922	0.359914	0.0338204	0.174685	3.53551e-15	0.666127	2.42247e-07	1.01343e-14	0.00237403	0.00354142	0.0289826	0.40283	0.596651	0.0894615	0.443137	3.40071e-14	0.782249	1.33537e-06	1.06271e-13	0.00740779
noHitAssembly_c1416_g1_i1	PsCam043598	ATEXLA2-AT4G38400.1 : symbols:ATEXLA2,EXPL2,ATEXPL2,ATHEXPBETA2.2,EXLA2; expansin-like A2	85.29	0.15	164	1026	NA	uncharacterized RNA	blast_assembly	standard	0.198	0.119	1.331	1.814	1.815	1.343	-3.48348	-3.1956	-3.93014	-2.74894	-3.93094	-3.49643	-0.447459	-0.0129487	0.43451	0.734539	0.446664	0.00116482	4.24344e-05	0.00228553	0.378225	0.983796	0.41815	2.84505e-05	0.666127	0.349536	1.22308e-05	0.00237403	0.00354142	0.000200292	0.00748332	0.606685	0.986784	0.701224	0.000121638	0.782249	0.507804	5.78993e-05	0.00740779
noHitAssembly_c14234_g1_i1	PsCam015291	Glyma04g33410.1|PACid:16256628 : PF02701,AT3G47500.1,CDF3,CDF3,(CYCLING,DOF,FACTOR,3);,DNA,binding,/,protein,binding,/,transcription,factor	88.7	2e-59	250	646	NA	uncharacterized RNA	blast_assembly	standard	0.099	0.119	1.331	1.306	0.272	0	-3.48348	-3.72158	-3.45612	-3.74894	-1.19265	inf	2.29083	inf	inf	-0.265461	-0.0273557	0.00116482	0.438827	nan	0.00500057	0.000703469	nan	0.000159084	0.897902	0.957322	0.000395806	0.000489987	0.00354142	0.601708	nan	0.0228348	0.00319428	nan	0.000609552	0.934857	0.966033	0.00147164	0.0017721
gi|377676161|gb|JR955892.1|	PsCam051377	AT3G54150.1 : S-adenosyl-L-methionine-dependent methyltransferases superfamily protein	97.35	2e-86	337	1622	NA	gi|377676161|gb|JR955892.1| TSA: Pisum sativum contig05207.PisaPYK9 mRNA sequence	transcriptome	standard	0.397	1.546	17.204	8.126	4.447	4.968	-3.47613	-4.35533	-2.39401	-5.43746	-1.52429	-1.68412	1.95184	1.79201	-0.159833	-1.96133	-1.08213	1.98235e-31	0.000163364	0.000109657	7.48194e-20	4.68357e-15	0.606221	5.02519e-23	0.00967559	3.89648e-10	1.87344e-13	6.0306e-42	3.74668e-30	0.000697093	0.000470928	2.55193e-18	7.9365e-14	0.856508	6.90222e-22	0.0233019	2.81001e-09	1.80642e-12	1.81172e-40
noHitAssembly_c15532_g1_i1	PsCam005730	C.cajan_38510 : B9R7P8_RICCO Metalloendopeptidase, putative OS=Ricinus communis GN=RCOM_1593600 PE=4 SV=1	99.25	6e-62	358	2988	NA	tr|K7KSW0|K7KSW0_SOYBN Uncharacterized protein OS=Glycine max PE=4 SV=1	blast_assembly	standard	0.595	0.714	7.885	4.281	3.086	2.282	-3.46511	-2.84699	-2.58395	-3.72815	-2.11174	-1.6763	1.35337	1.78881	0.435439	-0.263034	-0.881163	3.11027e-15	8.47728e-05	0.00892847	2.03813e-06	1.17614e-07	0.291135	1.15064e-09	0.753294	0.000353295	2.43028e-08	2.46357e-17	3.01143e-14	0.000380561	0.024723	2.09632e-05	1.01538e-06	0.602481	7.77145e-09	0.855665	0.00127204	1.56682e-07	3.07627e-16
noHitAssembly_c14859_g1_i1	PsCam039733	Glyma05g33760.1|PACid:16260582 : AT1G18290.1,unknown,protein	85.71	0.11	375	839	MTR_8g099500	tr|A0A072U5W2|A0A072U5W2_MEDTR ECA1 gametogenesis related family OS=Medicago truncatula GN=MTR_8g099500 PE=4 SV=1	blast_assembly	standard	0.298	0.357	3.789	5.732	1.815	0.806	-3.40782	-4.26565	-4.00504	-3.66843	-2.34597	-1.17486	1.06185	2.23297	1.17112	-0.260612	0.597221	5.63363e-08	0.00130073	0.235237	0.00659673	2.1818e-05	0.054919	1.50973e-16	0.824125	0.0301636	5.26523e-15	5.26898e-09	3.12169e-07	0.00460994	0.378264	0.0289713	0.000135614	0.208482	1.5597e-15	0.904483	0.0676934	5.61107e-14	3.67506e-08
noHitAssembly_Contig2464	PsCam036641	C.cajan_17010 : B9VS06_9ERIC Polyphenoloxidase OS=Camellia nitidissima PE=2 SV=1	94.19	4e-110	554	1739	NA	uncharacterized RNA	blast_assembly	standard	31.263	39.848	415.046	524.115	226.896	109.152	-3.38069	-4.06736	-3.7173	-3.73074	-2.50945	-1.45376	0.87124	1.92693	1.05569	-0.350051	0.336612	0	8.30515e-306	1.10743e-59	1.62416e-128	0	1.30398e-86	0	0.00194297	2.17879e-34	0	0	0	1.80661e-303	4.33087e-58	4.28154e-126	0	3.48227e-84	0	0.00548515	4.69443e-33	0	0
noHitAssembly_Contig2143	PsCam002885	none	84.44	2e-21	210	609	NA	uncharacterized RNA	blast_assembly	standard	2.878	1.308	13.517	12.189	5.446	18.528	-3.36934	-2.08244	-3.22015	-2.23164	-2.05783	-3.82427	1.31151	-0.454932	-1.76644	1.1377	-0.149195	1.84403e-24	2.83601e-07	1.14692e-31	1.27597e-09	0.00927134	7.53545e-17	9.55927e-18	0.0182461	0.368417	8.26651e-26	7.69915e-18	2.73079e-23	1.81303e-06	2.50292e-30	1.99832e-08	0.0307061	3.61879e-15	1.05086e-16	0.040524	0.530165	1.47094e-24	9.84977e-17
gi|377677829|gb|JR957560.1|	PsCam016941	Medtr5g007640.1 : 4-coumarate CoA ligase (AHRD V1 **** C0LUU7_SOYBN); contains Interpro domain(s) IPR000873 AMP-dependent synthetase and ligase chr05_pseudomolecule_IMGAG_V3.5 1207155-1213155 E EGN_Mt100125 20100825	100	2e-56	120	2229	NA	gi|377677829|gb|JR957560.1| TSA: Pisum sativum contig06891.PisaPYK9 mRNA sequence	transcriptome	standard	1.092	0.714	7.271	5.441	2.541	4.968	-3.34816	-2.3169	-2.92988	-2.73518	-1.8314	-2.79867	1.51676	0.549489	-0.967269	0.612977	-0.418282	8.199e-14	0.00116327	1.15427e-07	6.76815e-07	0.052717	0.00663456	9.09188e-10	0.390664	0.0777956	1.86226e-11	1.35814e-12	7.26362e-13	0.00418937	7.38239e-07	7.50155e-06	0.128035	0.0428094	6.19851e-09	0.537137	0.152859	1.55934e-10	1.26741e-11
gi|332436268|gb|JI903325.1|	PsCam060235	Glyma02g19380.3|PACid:16248489 : PF00403,PTHR22814,KOG1603,	98.51	4e-26	124	990	NA	gi|332436268|gb|JI903325.1| TSA: Pisum sativum Ps_contig_mira-ass_6507 mRNA sequence	transcriptome	standard	13.597	7.137	71.581	166.724	94.207	16.782	-3.32619	-3.6161	-4.546	-2.39629	-3.72244	-1.23352	-0.396258	2.09266	2.48892	0.929899	1.21981	1.01624e-120	2.47389e-184	1.78476e-08	1.39612e-08	3.2067e-70	7.79835e-121	0	1.37014e-05	5.26006e-102	0	7.50464e-95	7.79517e-119	3.29932e-182	1.24393e-07	1.95687e-07	2.9953e-68	2.97381e-118	0	5.51801e-05	3.38267e-100	0	5.6775e-93
gi|377676319|gb|JR956050.1|	PsCam043693	Glyma04g00240.1|PACid:16254317 : PF00036,PTHR10183,KOG0037,AT4G04740.1,CPK23,CPK23;,ATP,binding,/,calcium,ion,binding,/,calmodulin-dependent,protein,kinase/,kinase/,protein,kinase/,protein,serine/threonine,kinase	95.06	8e-29	124	876	NA	gi|377676319|gb|JR956050.1| TSA: Pisum sativum contig05367.PisaPYK9 mRNA sequence	transcriptome	standard	0.099	1.308	13.005	11.753	7.351	8.19	-3.31363	-6.89138	-3.16759	-7.03742	-2.49058	-2.6465	0.823054	0.667131	-0.155923	-3.72379	-0.146037	2.73798e-23	2.10253e-11	3.93364e-11	4.77916e-05	0.0020553	0.518075	8.4925e-34	0.000875018	0.387826	1.31983e-24	5.58199e-31	3.87884e-22	1.97322e-10	3.47808e-10	0.000379729	0.00831997	0.777072	1.62637e-32	0.00265088	0.542046	2.24287e-23	1.21673e-29
noHitAssembly_c17747_g1_i1	PsCam040095	Medtr8g058500.1 : Pectinesterase/pectinesterase inhibitor (AHRD V1 *-*- Q42920); contains Interpro domain(s) IPR006501 Pectinesterase inhibitor chr08_pseudomolecule_IMGAG_V3.5 14173463-14174056 F EGN_Mt100125 20100825	97.49	0	414	924	MTR_7g108790	tr|G7LBZ5|G7LBZ5_MEDTR Plant invertase/pectin methylesterase inhibitor OS=Medicago truncatula GN=MTR_7g108790 PE=4 SV=1	blast_assembly	standard	2.183	3.45	33.896	14.075	16.518	4.028	-3.29645	-2.68875	-2.02847	-3.95673	-2.25937	-0.223467	1.03708	3.07298	2.0359	-0.660284	-1.26798	9.90399e-58	2.47537e-21	0.551384	1.57847e-15	1.51152e-51	4.713e-18	8.57222e-27	0.103392	2.13762e-23	2.27719e-18	9.06789e-72	3.47272e-56	4.10145e-20	0.704045	4.10366e-14	9.87999e-50	2.44045e-16	1.34725e-25	0.181466	3.22806e-22	2.92444e-17	5.05191e-70
noHitAssembly_c32150_g1_i1	PsCam036275	Glyma01g44760.1|PACid:16246335 : PF01535,PTHR10483,AT4G14820.1,pentatricopeptide,(PPR),repeat-containing,protein	82.86	0.27	276	2083	NA	uncharacterized RNA	blast_assembly	standard	1.29	1.189	11.572	12.189	3.267	3.625	-3.28282	-3.24014	-3.35776	-3.1652	-1.45822	-1.60823	1.8246	1.67459	-0.150015	0.117622	0.0749415	9.62125e-21	0.00176924	0.00138892	8.81025e-13	8.90672e-10	0.678827	9.03649e-28	0.84582	0.664031	1.07576e-26	7.67967e-22	1.22858e-19	0.00612566	0.00477903	1.87352e-11	9.78219e-09	0.900972	1.46e-26	0.921269	0.802898	1.99167e-25	1.18922e-20
gi|332439352|gb|JI906409.1|	PsCam045719	Glyma06g00690.1|PACid:16261251 : PF01490,PTHR22950,KOG1303,AT2G21050.1,amino,acid,permease,,putative	97.63	2e-98	241	1828	NA	gi|332439352|gb|JI906409.1| TSA: Pisum sativum Ps_contig_mira-ass_9639 mRNA sequence	transcriptome	standard	0.595	0.595	5.735	3.12	2.814	3.088	-3.26883	-2.39058	-2.39058	-3.26883	-2.24166	-2.37571	1.02717	0.893121	-0.13405	0	-0.878247	5.23628e-11	9.8169e-05	0.000134784	0.00114127	0.00843211	0.731359	2.33355e-06	0.998369	0.00238254	5.21394e-06	7.01993e-12	3.78564e-10	0.000436847	0.000567751	0.00644516	0.0281471	0.914927	1.14958e-05	0.99957	0.00726507	2.59322e-05	6.19759e-11
noHitAssembly_c18241_g1_i3	PsCam028381	none	95.93	1e-50	254	494	NA	uncharacterized RNA	blast_assembly	standard	1.489	2.141	20.481	14.728	4.084	7.518	-3.25793	-3.30615	-2.7822	-3.78187	-0.931698	-1.81206	2.32623	1.44587	-0.880366	-0.523941	-0.475725	3.1132e-35	0.0143936	5.46974e-07	1.05983e-28	2.42066e-13	0.00202462	9.10095e-34	0.296583	0.000855208	5.11919e-27	7.69048e-43	6.6103e-34	0.0387242	3.24051e-06	5.33873e-27	3.62407e-12	0.0160804	1.74181e-32	0.431974	0.00284813	9.58684e-26	2.38095e-41
noHitAssembly_Contig687	PsCam058177	Glyma08g41660.1|PACid:16273492 : PF01789,K02717,AT1G06680.1,PSBP-1,PSBP-1,(PHOTOSYSTEM,II,SUBUNIT,P-1);,poly(U),binding	96.83	1e-22	166	996	NA	uncharacterized RNA	blast_assembly	standard	0.198	0.238	2.253	3.337	0.726	0	-3.24281	-4.07498	-3.80952	-3.50827	-1.60901	inf	1.63381	inf	inf	-0.265461	0.566704	4.13234e-05	0.112922	nan	0.00351171	5.4917e-06	0.0162253	5.0254e-10	0.856006	0.114366	4.30586e-09	9.67649e-06	0.000161256	0.214238	nan	0.0170188	3.75905e-05	0.0850345	3.49771e-09	0.925202	0.206029	2.99258e-08	4.62252e-05
gi|377675033|gb|JR954764.1|	PsCam024566	none	100	1e-35	243	283	NA	gi|377675033|gb|JR954764.1| TSA: Pisum sativum contig04068.PisaPYK9 mRNA sequence	transcriptome	standard	2.283	3.212	30.005	45.417	23.597	26.18	-3.22366	-4.31423	-3.82169	-3.7162	-2.87706	-3.02692	0.346599	0.196738	-0.149862	-0.492541	0.598029	2.34493e-50	1.87236e-38	1.11974e-36	0.00473396	0.134297	0.265805	3.85248e-120	0.227171	9.88029e-10	2.89616e-104	3.39048e-61	7.13008e-49	5.3187e-37	2.80131e-35	0.0217613	0.266802	0.563513	2.46727e-118	0.35164	6.88521e-09	2.31114e-102	1.56448e-59
gi|332452512|gb|JI919569.1|	PsCam023141	Glyma09g12400.1|PACid:16275542 : PTHR23023,AT1G19250.1,FMO1,FMO1,(FLAVIN-DEPENDENT,MONOOXYGENASE,1);,FAD,binding,/,NADP,or,NADPH,binding,/,electron,carrier/,flavin-containing,monooxygenase/,monooxygenase/,oxidoreductase	98.18	4e-105	220	1947	NA	gi|332452512|gb|JI919569.1| TSA: Pisum sativum Ps_contig_mira-ass_23238 mRNA sequence	transcriptome	standard	0.794	0.357	3.277	8.416	1.089	0	-3.19838	-3.40592	-4.55914	-2.04516	-1.60901	inf	1.58937	inf	inf	1.15321	1.36076	8.8913e-07	0.0522024	nan	0.000558079	3.31888e-08	0.0018503	1.85617e-20	0.20976	1.56636e-07	1.12841e-22	6.07463e-05	4.30806e-06	0.11447	nan	0.00345698	3.05493e-07	0.0149768	2.31206e-19	0.330158	8.84816e-07	1.77374e-21	0.000258031
noHitAssembly_c18241_g1_i2	PsCam028381	none	90.65	3e-94	235	494	NA	uncharacterized RNA	blast_assembly	standard	20.643	14.393	128.927	89.094	39.752	77.198	-3.16312	-2.10968	-2.62996	-2.64283	-1.46566	-2.4232	1.69746	0.739919	-0.957536	0.520285	-0.533154	1.32432e-206	6.66679e-28	4.66075e-83	5.24109e-114	2.22436e-26	2.55264e-26	5.60886e-121	0.00128755	1.64106e-20	1.35926e-145	9.01804e-189	1.71956e-204	1.40752e-26	2.52523e-81	1.18475e-111	6.74809e-25	1.9736e-24	3.62482e-119	0.00378801	2.19583e-19	1.68845e-143	1.51196e-186
gi|377675770|gb|JR955501.1|	PsCam050665	Medtr1g115890.1 : Chalcone--flavonone isomerase 2 (AHRD V1 ***- Q8H0G1); contains Interpro domain(s) IPR003466 Chalcone isomerase, subgroup chr01_pseudomolecule_IMGAG_V3.5 33575929-33574215 E EGN_Mt100125 20100825	97.18	3e-27	114	1076	NA	gi|377675770|gb|JR955501.1| TSA: Pisum sativum contig04813.PisaPYK9 mRNA sequence	transcriptome	standard	1.092	0.595	5.223	10.012	4.266	4.431	-3.13392	-3.19669	-4.0727	-2.25791	-2.84192	-2.89667	0.291995	0.237246	-0.0547484	0.876011	0.93878	7.86061e-10	4.2635e-08	3.50821e-07	0.316167	0.454231	0.865099	7.49813e-23	0.241209	2.17402e-05	2.80476e-25	7.16824e-08	5.16645e-09	2.98146e-07	2.12726e-06	0.550704	0.624819	0.940755	1.02364e-21	0.361605	9.46771e-05	4.88156e-24	4.46145e-07
gi|332433448|gb|JI900505.1|	PsCam043175	Medtr4g059550.1 : Zinc finger CCCH domain-containing protein 24 (AHRD V1 ***- Q8L7S3); contains Interpro domain(s) IPR012677 Nucleotide-binding, alpha-beta plait chr04_pseudomolecule_IMGAG_V3.5 18259201-18246654 E EGN_Mt100125 20100825	95.45	0.18	197	1660	NA	gi|332433448|gb|JI900505.1| TSA: Pisum sativum Ps_contig_mira-ass_3673 mRNA sequence	transcriptome	standard	1.29	0.714	6.144	9.287	4.538	2.819	-3.10518	-2.84784	-3.70122	-2.25181	-2.66806	-1.98119	0.437122	1.12399	0.686873	0.853375	0.596034	3.13362e-11	4.53992e-08	0.00112323	0.112429	0.000977853	0.0531059	3.00219e-19	0.212474	0.00587812	3.10983e-22	5.45712e-09	2.30531e-10	3.16352e-07	0.00394497	0.269261	0.00431048	0.202625	3.53781e-18	0.333411	0.0162724	4.78103e-21	3.78468e-08
noHitAssembly_Contig1560	PsCam035228	AT4G39240.1 : Galactose oxidase/kelch repeat superfamily protein	90	0.074	268	426	NA	uncharacterized RNA	blast_assembly	standard	0.595	0.357	3.072	12.697	2.178	0.403	-3.10518	-4.41545	-5.15242	-2.36822	-2.60901	-0.174856	0.496174	2.93033	2.43415	0.736966	2.04724	2.66225e-06	0.000181803	0.882013	0.207416	8.77664e-06	0.000448269	2.91079e-35	0.454866	7.69392e-18	1.25266e-34	2.13883e-05	1.21663e-05	0.000769381	0.954278	0.407938	5.79917e-05	0.00446117	5.78691e-34	0.603678	9.08273e-17	2.97567e-33	9.75946e-05
noHitAssembly_c28397_g1_i1	PsCam033724	C.cajan_06524 : A5CAJ8_VITVI Putative uncharacterized protein OS=Vitis vinifera GN=VITISV_040411 PE=4 SV=1	97.56	1e-11	220	4061	NA	uncharacterized RNA	blast_assembly	standard	0.397	0.476	4.096	7.038	3.086	1.477	-3.10518	-4.14795	-3.88613	-3.367	-2.6967	-1.63364	0.408478	1.47155	1.06307	-0.261823	0.78095	5.90486e-08	5.75587e-06	0.0389544	0.223451	0.000903616	0.020701	1.10336e-19	0.797469	0.00234456	9.20505e-18	4.36199e-09	3.2656e-07	3.10493e-05	0.0861848	0.433531	0.00401682	0.102807	1.32898e-18	0.892388	0.00715645	1.14837e-16	3.05943e-08
noHitAssembly_c16982_g1_i2	PsCam007507	Glyma04g38400.1|PACid:16257159 : PTHR13683,KOG1339,AT2G03200.1,aspartyl,protease,family,protein	81.67	2e-07	167	810	NA	uncharacterized RNA	blast_assembly	standard	0.397	0.238	2.048	2.975	1.271	0.403	-3.10518	-2.90568	-3.64386	-2.367	-2.41693	-0.759818	0.688252	2.34536	1.65711	0.738177	0.538674	0.000126235	0.00618796	0.55973	0.166924	0.00130362	0.0368072	2.93645e-07	0.541735	0.154836	4.84524e-08	0.000520433	0.000456908	0.0185944	0.7097	0.356916	0.00550714	0.156868	1.59311e-06	0.670354	0.266537	3.03178e-07	0.00186287
noHitAssembly_c16825_g1_i1	PsCam058506	Glyma16g17470.1|PACid:16302286 : PF07719,PF00515,PTHR23083,KOG4162,AT2G43040.1,NPG1,NPG1,(no,pollen,germination,1);,calmodulin,binding	77.49	2e-33	185	656	NA	uncharacterized RNA	blast_assembly	standard	0.099	0.476	4.096	14.293	2.632	1.745	-3.10518	-7.17366	-4.9082	-5.37064	-2.46713	-1.87419	0.638056	1.23099	0.592932	-2.26546	1.80302	5.90486e-08	6.67606e-05	0.013503	0.0677079	0.00380595	0.196297	4.72351e-40	0.116277	4.96802e-17	2.62353e-38	3.69105e-11	3.2656e-07	0.000305235	0.0357477	0.181185	0.014154	0.464112	1.06218e-38	0.200925	5.62855e-16	6.90998e-37	3.09202e-10
noHitAssembly_c33103_g1_i1	PsCam059767	none	90	3e-18	189	578	NA	uncharacterized RNA	blast_assembly	standard	0.198	0.476	3.994	4.135	2.36	1.208	-3.0688	-4.38431	-3.11885	-4.33426	-2.30975	-1.34359	0.759047	1.72521	0.966166	-1.26546	0.050053	1.01458e-07	0.000280745	0.106148	0.0355938	0.00023713	0.061657	1.67515e-12	0.297514	0.864609	1.61874e-09	2.82205e-10	5.47242e-07	0.00114542	0.201336	0.111915	0.00120553	0.226865	1.38507e-11	0.43152	0.905342	1.16482e-08	2.19798e-09
noHitAssembly_c16531_g1_i1	PsCam058796	none	75.28	3e-09	390	546	NA	uncharacterized RNA	blast_assembly	standard	0.794	0.833	6.964	5.369	0	0	-3.06353	-2.75744	-2.68827	-3.13271	inf	inf	inf	inf	-inf	-0.0691775	-0.375263	2.14803e-12	0.00470039	0.0147873	7.81911e-18	1.69125e-15	nan	1.98142e-11	0.926554	0.118675	1.73618e-10	1.21007e-13	1.72181e-11	0.014629	0.0387406	2.36061e-16	2.94456e-14	nan	1.52459e-10	0.943275	0.212984	1.35148e-09	1.21116e-12
gi|377672537|gb|JR952268.1|	PsCam051542	Glyma19g45000.2|PACid:16314984 : PF08100,PF00891,PTHR11746,KOG3178,2.1.1.76,K05279,	100	1e-23	204	1445	NA	gi|377672537|gb|JR952268.1| TSA: Pisum sativum contig01552.PisaPYK9 mRNA sequence	transcriptome	standard	0.198	0.357	2.97	7.691	1.452	5.773	-3.05647	-5.2796	-4.42918	-3.90689	-2.02405	-4.01533	1.03242	-0.958858	-1.99128	-0.850424	1.37271	4.59775e-06	0.00868734	3.14389e-11	0.0187696	0.00501617	4.51037e-07	3.15598e-23	0.515396	4.48762e-07	1.30162e-20	1.29366e-07	2.04781e-05	0.0252016	2.79813e-10	0.0674007	0.0178584	8.52763e-06	4.36829e-22	0.653967	2.41346e-06	1.85499e-19	7.84765e-07
gi|377672689|gb|JR952420.1|	PsCam059841	none	100	2e-10	274	475	NA	gi|377672689|gb|JR952420.1| TSA: Pisum sativum contig01706.PisaPYK9 mRNA sequence	transcriptome	standard	5.459	7.018	57.654	33.084	49.645	23.092	-3.03829	-2.59943	-2.237	-3.40071	-2.82252	-1.71826	0.215772	1.32003	1.10426	-0.362423	-0.801287	3.85118e-90	1.94379e-77	2.65942e-17	0.0126442	1.97038e-30	1.07384e-21	1.51497e-58	0.178988	5.28359e-19	4.10845e-46	2.38087e-108	2.14945e-88	1.09979e-75	3.40455e-16	0.0495036	7.03606e-29	6.78185e-20	4.86979e-57	0.287161	6.6145e-18	1.29172e-44	2.11095e-106
gi|332439862|gb|JI906919.1|	PsCam009630	C.cajan_32929 : A7NSS8_VITVI Chromosome chr18 scaffold_1, whole genome shotgun sequence OS=Vitis vinifera GN=GSVIVT00014388001 PE=4 SV=1	96.1	1e-66	154	2025	NA	gi|332439862|gb|JI906919.1| TSA: Pisum sativum Ps_contig_mira-ass_10159 mRNA sequence	transcriptome	standard	0.298	0.238	1.946	2.83	0.635	0.403	-3.03148	-3.24742	-3.57177	-2.70713	-1.4158	-0.759818	1.61568	2.27166	0.655977	0.324351	0.54029	0.000220176	0.17712	0.55973	0.00714232	0.00211139	0.486148	1.37555e-07	0.803499	0.163969	1.275e-07	0.00026493	0.000766094	0.307992	0.7097	0.0310038	0.00852178	0.771643	7.70277e-07	0.892307	0.279877	7.65292e-07	0.00100961
gi|37051122|dbj|AB087846.1|	PsCam013705	Glyma11g09890.1|PACid:16283304 : PF03460,PF01077,KOG0560,1.8.7.1,K00392,AT5G04590.1,SIR,SIR;,sulfite,reductase,(ferredoxin)/,sulfite,reductase	94.12	2e-14	199	2460	NA	gi|37051122|dbj|AB087846.1| Pisum sativum SIR mRNA for ferredoxin:sulfite reductase, partial cds	transcriptome	standard	1.489	0.952	7.783	32.503	9.53	6.31	-3.03129	-4.44816	-5.09347	-2.38598	-3.32344	-2.72861	-0.29215	0.302686	0.594836	0.64531	2.06217	1.47561e-13	1.24078e-18	3.72644e-09	0.175554	0.249368	0.0136387	8.71742e-88	0.293949	1.63618e-43	1.20281e-85	1.07286e-11	1.28576e-12	1.80815e-17	2.76207e-08	0.369816	0.430151	0.075639	4.15979e-86	0.42932	4.43243e-42	7.616e-84	9.34234e-11
gi|332430169|gb|JI897226.1|	PsCam039241	Glyma19g33320.1|PACid:16313609 : PF03018,PTHR21495,AT5G42510.1,disease,resistance-responsive,family,protein	85.71	1e-09	169	1058	NA	gi|332430169|gb|JI897226.1| TSA: Pisum sativum Ps_contig_mira-ass_375 mRNA sequence	transcriptome	standard	1.489	1.546	12.289	22.056	2.632	1.343	-2.99076	-3.88876	-3.83456	-3.04495	-0.767619	0.203081	2.22314	3.19384	0.9707	-0.0541966	0.843804	2.85674e-20	0.0959658	0.735614	5.45646e-17	2.10754e-20	0.0473629	5.88877e-56	0.91988	8.49525e-09	1.0694e-51	2.42106e-22	3.57062e-19	0.18784	0.84962	1.54517e-15	4.84842e-19	0.186983	1.80911e-54	0.937976	5.43748e-08	3.78727e-50	3.8476e-21
gi|332497295|gb|JI964332.1|	PsCam047144	Medtr8g105040.1 : Elongation factor G (AHRD V1 ***- A5FV42); contains Interpro domain(s) IPR004161 Translation elongation factor EFTu/EF1A, domain 2 chr08_pseudomolecule_IMGAG_V3.5 31119818-31117613 H EGN_Mt100125 20100825	94.77	7e-71	238	623	NA	gi|332497295|gb|JI964332.1| TSA: Pisum sativum Ps_contig_mira-ass_82868 mRNA sequence	transcriptome	standard	0.794	0.714	5.632	5.659	2.45	4.833	-2.97965	-2.83334	-2.98655	-2.82644	-1.77879	-2.75892	1.20087	0.220728	-0.980137	0.153215	0.0068998	4.52743e-10	0.00177094	2.10218e-07	0.000255778	0.468512	0.00677988	2.8805e-12	0.842421	0.978174	4.72604e-12	2.21858e-10	3.03469e-09	0.00612871	1.30532e-06	0.00172574	0.633874	0.0431774	2.35032e-11	0.919219	0.98429	4.11765e-11	1.74065e-09
noHitAssembly_c30197_g1_i1	PsCam035615	Medtr6g046900.1 : Nbs-lrr resistance protein (AHRD V1 *-*- B9HZ61_POPTR) chr06_pseudomolecule_IMGAG_V3.5 9909482-9910639 H EGN_Mt100125 20100825	74.6	0.014	189	3585	NA	uncharacterized RNA	blast_assembly	standard	0.198	1.071	8.397	8.706	4.81	1.208	-2.97092	-5.45844	-3.02305	-5.4063	-2.16708	-0.173662	0.803837	2.79725	1.99342	-2.43539	0.052136	2.91933e-14	6.09883e-07	0.797128	0.00136615	7.08793e-13	4.04684e-06	3.39697e-26	0.0139157	0.797623	6.39132e-18	2.62119e-21	2.65808e-13	3.74594e-06	0.896687	0.00750445	1.02352e-11	6.52628e-05	5.24592e-25	0.0321108	0.886088	8.0401e-17	3.97445e-20
gi|377673218|gb|JR952949.1|	PsCam014130	Medtr1g072470.1 : Uncharacterized isomerase BH0283 (AHRD V1 ***- Q9KG32); contains Interpro domain(s) IPR003719 Phenazine biosynthesis PhzC/PhzF protein chr01_pseudomolecule_IMGAG_V3.5 18145477-18143205 E EGN_Mt100125 20100825	94.26	1e-47	196	1341	NA	gi|377673218|gb|JR952949.1| TSA: Pisum sativum contig02241.PisaPYK9 mRNA sequence	transcriptome	standard	1.687	7.375	56.425	81.766	12.797	5.37	-2.93562	-5.59897	-3.47079	-5.0638	-0.795091	0.457721	2.14053	3.39334	1.25281	-2.12818	0.535167	1.91676e-85	0.000153375	0.11315	8.19408e-69	4.00759e-92	7.79475e-08	1.85632e-231	2.60114e-09	1.18831e-13	1.72643e-173	1.11292e-131	1.00773e-83	0.00065744	0.211986	1.05693e-66	4.91944e-90	1.6576e-06	2.36621e-229	1.53131e-08	1.10187e-12	2.59826e-171	1.218e-129
gi|332452357|gb|JI919414.1|	PsCam036438	Glyma13g25030.1|PACid:16291483 : PF00067,PTHR19383,KOG0156,AT3G48270.1,CYP71A26,CYP71A26;,electron,carrier/,heme,binding,/,iron,ion,binding,/,monooxygenase/,oxygen,binding	79.1	2e-41	264	1904	NA	gi|332452357|gb|JI919414.1| TSA: Pisum sativum Ps_contig_mira-ass_23080 mRNA sequence	transcriptome	standard	1.985	1.427	10.855	11.246	4.084	5.236	-2.9273	-2.5022	-2.97835	-2.45115	-1.517	-1.87548	1.4103	1.05182	-0.358482	0.476154	0.0510522	9.54977e-18	0.000318483	1.88115e-05	8.95009e-09	3.28735e-05	0.250962	3.34776e-20	0.357787	0.775533	2.21848e-22	3.5602e-16	1.05461e-16	0.00128477	9.12172e-05	1.28089e-07	0.000197555	0.542413	4.11775e-19	0.500512	0.867536	3.43533e-21	4.16844e-15
gi|377675826|gb|JR955557.1|	PsCam016688	Medtr7g079440.1 : Cytochrome P450 monooxygenase CYP97A10 (Fragment) (AHRD V1 ***- Q2MIY6_MEDTR); contains Interpro domain(s) IPR002401 Cytochrome P450, E-class, group I chr07_pseudomolecule_IMGAG_V3.5 22408563-22401351 E EGN_Mt100125 20100825	97.53	1e-31	118	2389	NA	gi|377675826|gb|JR955557.1| TSA: Pisum sativum contig04869.PisaPYK9 mRNA sequence	transcriptome	standard	1.489	2.26	16.999	15.744	3.086	3.356	-2.91106	-3.40239	-2.80041	-3.51303	-0.449415	-0.57042	2.46164	2.34064	-0.121005	-0.601979	-0.110648	9.39247e-27	0.264728	0.191278	1.21642e-25	2.25941e-20	0.745878	8.21609e-37	0.224214	0.451496	5.98028e-29	4.77951e-34	1.51927e-25	0.415905	0.325275	5.38368e-24	5.19302e-19	0.92872	1.69628e-35	0.349636	0.60322	1.19516e-27	1.14399e-32
gi|332472545|gb|JI939582.1|	PsCam047242	none	87.93	9e-13	236	512	NA	gi|332472545|gb|JI939582.1| TSA: Pisum sativum Ps_contig_mira-ass_44689 mRNA sequence	transcriptome	standard	1.985	3.45	25.908	17.63	9.439	4.833	-2.90873	-3.15082	-2.35336	-3.70619	-1.45204	-0.486323	1.45669	2.42241	0.965715	-0.797457	-0.555365	7.27629e-40	1.16524e-07	0.174793	8.88547e-20	2.24959e-31	0.000185845	1.72959e-38	0.0546445	1.57376e-05	7.34036e-27	5.46e-53	1.74999e-38	7.78405e-07	0.300275	3.02267e-18	8.26924e-30	0.00207125	3.74033e-37	0.105812	7.02877e-05	1.36818e-25	2.15394e-51
gi|377683737|gb|JR963468.1|	PsCam010015	Glyma13g40940.1|PACid:16293345 : PF00125,PF00808,PTHR23430,KOG1756,AT5G02560.1,HTA12,HTA12;,DNA,binding	86.84	0.01	423	729	NA	gi|377683737|gb|JR963468.1| TSA: Pisum sativum contig12858.PisaPYK9 mRNA sequence	transcriptome	standard	17.467	333.651	2453.1	2048.36	2659.77	3255.49	-2.8782	-6.87369	-2.61806	-7.13383	-2.99489	-3.28646	-0.116693	-0.408266	-0.291573	-4.25564	-0.260141	0	0	0	1.05606e-20	2.12636e-214	4.79469e-123	0	0	1.59634e-95	0	0	0	0	0	3.76386e-19	7.47411e-212	1.90089e-120	0	0	9.53064e-94	0	0
noHitAssembly_c15050_g1_i1	PsCam039701	none	84.67	2e-85	260	805	NA	uncharacterized RNA	blast_assembly	standard	0.099	0.238	1.741	1.886	1.361	1.745	-2.87088	-4.25176	-2.9863	-4.13634	-2.51563	-2.87419	0.355249	-0.00331083	-0.35856	-1.26546	0.115413	0.000666103	0.0037319	0.00144767	0.486777	0.994389	0.507454	2.23608e-06	0.461336	0.793224	6.5643e-05	3.90223e-05	0.00212217	0.0119518	0.00496094	0.716946	0.995321	0.764473	1.10448e-05	0.602315	0.882818	0.000278801	0.000171074
noHitAssembly_c15664_g1_i1	PsCam024458	Glyma08g24580.1|PACid:16272351 : PF00122,PF00702,PTHR11939,KOG0206,AT5G04930.1,ALA1,ALA1,(aminophospholipid,ATPase1);,ATPase,,coupled,to,transmembrane,movement,of,ions,,phosphorylative,mechanism	80.51	4e-25	305	455	NA	uncharacterized RNA	blast_assembly	standard	0.099	0.238	1.741	10.738	1.089	0.269	-2.87088	-6.76108	-5.49562	-4.13634	-2.19397	-0.176645	0.676912	2.69424	2.01733	-1.26546	2.62474	0.000666103	0.0167662	0.903547	0.209635	0.00134456	0.0269394	3.1542e-31	0.461336	4.35373e-20	7.94792e-30	3.90223e-05	0.00212217	0.0445485	0.96366	0.411698	0.00566408	0.126082	5.63968e-30	0.602315	5.70672e-19	1.63081e-28	0.000171074
gi|332505444|gb|JI972018.1|	PsCam004108	GTG2-AT4G27630.1 : symbols:GTG2; GPCR-type G protein 2	92.17	2e-62	167	450	NA	gi|332505444|gb|JI972018.1| TSA: Pisum sativum Ps_contig_mira-ass_103546 mRNA sequence	transcriptome	standard	1.687	1.308	9.524	8.996	3.267	1.477	-2.86421	-2.41482	-2.78192	-2.49711	-1.3206	-0.175307	1.5436	2.6889	1.1453	0.367097	-0.082284	1.88062e-15	0.00373357	0.776259	8.43635e-09	7.00229e-14	0.0114482	7.10681e-16	0.505327	0.674202	4.05476e-17	1.18727e-14	1.84525e-14	0.0119446	0.878761	1.20899e-07	1.09186e-12	0.0653866	7.08318e-15	0.646588	0.808688	4.88384e-16	1.26809e-13
gi|332430026|gb|JI897083.1|	PsCam051672	Glyma04g08200.1|PACid:16255277 : PF00227,PTHR11599,KOG0174,AT4G31300.1,PBA1,PBA1;,endopeptidase/,peptidase/,threonine-type,endopeptidase	93.77	2e-109	263	1133	NA	gi|332430026|gb|JI897083.1| TSA: Pisum sativum Ps_contig_mira-ass_230 mRNA sequence	transcriptome	standard	0.496	8.326	59.804	86.192	43.292	37.055	-2.84455	-7.44107	-3.37186	-6.91376	-2.3784	-2.15397	0.466142	0.690574	0.224432	-4.06921	0.527312	1.05872e-87	1.94417e-56	1.26823e-35	1.48925e-07	9.55112e-12	0.0344063	1.22725e-227	5.47701e-18	5.71465e-14	1.47368e-178	5.9425e-137	5.73074e-86	8.09669e-55	3.09037e-34	1.82612e-06	1.25592e-10	0.14946	1.54514e-225	5.52108e-17	5.40177e-13	2.31747e-176	6.82164e-135
gi|332498845|gb|JI965881.1|	PsCam040964	Glyma07g12300.1|PACid:16267058 : PF00295,AT3G15720.1,glycoside,hydrolase,family,28,protein,/,polygalacturonase,(pectinase),family,protein	84.07	2e-44	189	626	NA	gi|332498845|gb|JI965881.1| TSA: Pisum sativum Ps_contig_mira-ass_86191 mRNA sequence	transcriptome	standard	0.794	0.476	3.379	4.934	1.997	0.403	-2.82756	-2.63555	-3.37372	-2.08939	-2.0688	0.240182	0.758762	3.06774	2.30898	0.738177	0.546161	2.53412e-06	0.00180593	0.826282	0.0532198	1.87864e-06	0.00112464	3.46159e-10	0.38817	0.0635826	9.1956e-12	3.65022e-05	1.16061e-05	0.00623861	0.91995	0.151685	1.37813e-05	0.00986293	2.43788e-09	0.535309	0.127293	7.86139e-11	0.000160865
noHitAssembly_c8826_g1_i1	PsCam055308	Medtr1g008780.1 : Unknown Protein (AHRD V1) chr01_pseudomolecule_IMGAG_V3.5 1638973-1637586 E EGN_Mt100125 20100825	82.95	4e-28	184	445	NA	uncharacterized RNA	blast_assembly	standard	0.695	0.595	4.096	2.902	2.178	1.208	-2.78325	-2.06196	-2.28609	-2.55913	-1.87204	-1.02166	0.911212	1.7616	0.850383	0.224123	-0.497168	2.76936e-07	0.00227361	0.193804	0.0128443	0.000158442	0.106815	3.17313e-05	0.788861	0.120504	1.87638e-05	2.85934e-07	1.42014e-06	0.00761584	0.326055	0.0501764	0.000830652	0.324838	0.000134942	0.886364	0.216069	8.6276e-05	1.65933e-06
gi|332472465|gb|JI939502.1|	PsCam037704	Glyma11g13780.1|PACid:16283793 : PF00232,PTHR10353,KOG0626,3.2.1.21,K01188,AT2G44450.1,BGLU15,BGLU15,(BETA,GLUCOSIDASE,15);,catalytic/,cation,binding,/,hydrolase,,hydrolyzing,O-glycosyl,compounds	96.81	2e-130	334	1819	NA	gi|332472465|gb|JI939502.1| TSA: Pisum sativum Ps_contig_mira-ass_44597 mRNA sequence	transcriptome	standard	1.786	3.212	21.812	17.848	4.175	1.745	-2.76358	-3.32096	-2.47422	-3.61032	-0.378304	0.880245	2.38527	3.64382	1.25855	-0.84674	-0.28936	3.34738e-32	0.268657	0.0617429	2.51081e-31	1.02249e-38	0.00207855	1.06778e-40	0.0510119	0.0306254	1.05737e-28	4.54351e-44	6.49131e-31	0.421383	0.127729	1.39623e-29	4.73247e-37	0.0164464	2.43977e-39	0.0996198	0.0686365	2.09705e-27	1.45567e-42
gi|332462903|gb|JI929960.1|	PsCam039048	Medtr1g082730.1 : Hus1 protein (AHRD V1 ***- Q709F6_ARATH); contains Interpro domain(s) IPR007150 Hus1-like protein chr01_pseudomolecule_IMGAG_V3.5 21333594-21336871 F EGN_Mt100125 20100825	100	2e-121	240	1294	NA	gi|332462903|gb|JI929960.1| TSA: Pisum sativum Ps_contig_mira-ass_34004 mRNA sequence	transcriptome	standard	1.092	0.952	6.451	11.536	1.18	0.806	-2.76049	-3.4011	-3.59904	-2.56255	-0.309753	0.240182	2.45074	3.00067	0.549935	0.197939	0.838548	1.35049e-10	0.625727	0.756271	1.25597e-10	7.19253e-11	0.418155	2.05123e-27	0.765623	3.45015e-05	1.05223e-26	1.14986e-10	9.4454e-10	0.77283	0.86054	2.18017e-09	8.78838e-10	0.700187	3.27852e-26	0.866854	0.000146538	1.9491e-25	9.27068e-10
noHitAssembly_c11550_g1_i1	PsCam012532	ATSERAT2;1-AT1G55920.1 : symbols:ATSERAT2;1,SAT5,SAT1,SERAT2;1; serine acetyltransferase 2;1	83.13	5e-16	246	389	NA	uncharacterized RNA	blast_assembly	standard	0.595	0.714	4.711	8.634	3.721	1.074	-2.72204	-3.85907	-3.59603	-2.98507	-2.38169	-0.588998	0.340343	2.13304	1.7927	-0.263034	0.873996	5.13589e-08	3.39281e-06	0.446375	0.271425	4.23413e-06	0.000160048	8.02732e-23	0.753294	0.000205426	2.22091e-20	2.50385e-09	2.85262e-07	1.89635e-05	0.611553	0.488689	2.93904e-05	0.00181338	1.0954e-21	0.855665	0.000764472	3.13153e-19	1.79498e-08
noHitAssembly_c21167_g1_i1	PsCam010731	NAD2B-ATMG01320.1 : symbols:NAD2B,NAD2.2,NAD2; NADH dehydrogenase 2B	99.08	3e-106	217	1875	ndhB1	sp|P0CC62|NU2C1_SOYBN NAD(P)H-quinone oxidoreductase subunit 2 A, chloroplastic OS=Glycine max GN=ndhB1 PE=3 SV=1	blast_assembly	standard	0.794	0.714	4.506	3.628	3.812	1.477	-2.65785	-2.19196	-2.34518	-2.50464	-2.41655	-1.04867	0.241299	1.60918	1.36788	0.153215	-0.312673	1.4447e-07	2.11875e-06	0.142379	0.437685	0.000201983	0.00169961	1.33929e-06	0.842421	0.290203	1.18827e-06	1.05138e-07	7.64786e-07	1.21687e-05	0.251921	0.6692	0.00104124	0.0139688	6.77754e-06	0.919219	0.441919	6.39751e-06	6.42578e-07
gi|377684302|gb|JR964033.1|	PsCam047058	C.cajan_40774 : A9PCG6_POPTR Predicted protein OS=Populus trichocarpa GN=POPTRDRAFT_814963 PE=4 SV=1	90	0.022	98	488	NA	gi|377684302|gb|JR964033.1| TSA: Pisum sativum contig13432.PisaPYK9 mRNA sequence	transcriptome	standard	0.496	0.357	2.253	2.467	0.817	1.074	-2.65785	-2.31435	-2.78876	-2.18344	-1.19441	-1.589	1.46344	1.06885	-0.394586	0.474416	0.13091	0.000200008	0.179949	0.0843208	0.00707029	0.0552889	0.569142	3.79567e-05	0.645664	0.73548	1.02999e-05	0.0005306	0.000701277	0.311195	0.164294	0.0307494	0.132611	0.825844	0.000159531	0.771052	0.848851	4.93125e-05	0.00189615
noHitAssembly_c6441_g1_i1	PsCam000720	LjChr2t2322 : Pectate lyase, N-terminal; Pectin lyase fold/virulence factor; IPR007524:Pectate lyase, N-terminal; IPR011050:Pectin lyase fold/virulence factor;	98.9	3e-87	206	1713	NA	uncharacterized RNA	blast_assembly	standard	0.099	0.238	1.434	1.814	0.363	0.403	-2.59101	-4.1956	-2.93014	-3.85647	-0.609008	-0.759818	1.982	1.83119	-0.15081	-1.26546	0.339129	0.00343715	0.613613	0.55973	0.00783223	0.0216813	0.890224	3.79558e-06	0.461336	0.468669	0.000105435	0.000259465	0.00944506	0.7631	0.7097	0.0334976	0.06124	0.947878	1.81889e-05	0.602315	0.622761	0.000432376	0.000991411
gi|377671917|gb|JR951648.1|	PsCam042697	Glyma14g09300.1|PACid:16294933 : PF00076,PF00658,PTHR10432,KOG0123,AT1G49760.1,PAB8,PAB8,(POLY(A),BINDING,PROTEIN,8);,RNA,binding,/,translation,initiation,factor	87.04	3e-10	180	2339	NA	gi|377671917|gb|JR951648.1| TSA: Pisum sativum contig00915.PisaPYK9 mRNA sequence	transcriptome	standard	2.183	4.044	23.758	39.904	12.162	12.217	-2.55456	-4.19215	-3.30268	-3.44403	-1.58853	-1.59504	0.966033	0.959523	-0.00650957	-0.889471	0.74812	3.23621e-32	1.31585e-10	5.35323e-09	3.11163e-10	1.23714e-08	0.972584	3.13598e-104	0.0223649	2.91883e-12	2.64933e-82	3.4891e-46	6.2799e-31	1.16123e-09	3.9179e-08	5.19773e-09	1.19314e-07	0.999266	1.76255e-102	0.0488901	2.4742e-11	1.59016e-80	1.17571e-44
gi|332441730|gb|JI908787.1|	PsCam039389	Glyma13g36930.1|PACid:16292880 : PF02469,AT5G44130.1,FLA13,FLA13,(FASCICLIN-LIKE,ARABINOGALACTAN,PROTEIN,13,PRECURSOR)	89.26	8e-51	210	1054	NA	gi|332441730|gb|JI908787.1| TSA: Pisum sativum Ps_contig_mira-ass_12070 mRNA sequence	transcriptome	standard	0.695	19.508	114.181	97.945	159.826	233.475	-2.54918	-7.13882	-2.32791	-7.36009	-3.03436	-3.58113	-0.48518	-1.03195	-0.546766	-4.81091	-0.221279	1.30296e-147	7.31258e-263	0	5.08972e-19	3.52836e-80	1.05777e-29	5.11837e-264	4.75001e-43	0.000129583	2.47496e-139	4.47749e-252	1.20947e-145	1.35407e-260	0	1.65604e-17	3.78912e-78	9.34197e-28	7.54567e-262	1.03893e-41	0.000500714	2.8707e-137	1.0293e-249
noHitAssembly_c6853_g1_i1	PsCam051254	Medtr8g070680.1 : Unknown Protein (AHRD V1) chr08_pseudomolecule_IMGAG_V3.5 18412464-18419157 E EGN_Mt100125 20100825	76.92	0.074	266	1201	NA	uncharacterized RNA	blast_assembly	standard	0.397	5.591	31.745	29.674	39.571	43.768	-2.50535	-6.22392	-2.40802	-6.32125	-2.82327	-2.9687	-0.317914	-0.463347	-0.145433	-3.8159	-0.09733	1.35287e-41	4.05712e-62	4.72436e-59	0.00278836	4.74966e-05	0.162277	7.44068e-85	3.93413e-12	0.364312	3.31648e-45	1.68231e-75	3.392e-40	1.8476e-60	1.82524e-57	0.0139364	0.000277229	0.419025	3.43511e-83	2.87975e-11	0.525729	1.02398e-43	9.87842e-74
noHitAssembly_Contig2035	PsCam021488	Glyma10g26510.1|PACid:16280032 : PF01764,AT4G13550.1,triacylglycerol,lipase	84.02	6e-51	171	2979	NA	uncharacterized RNA	blast_assembly	standard	1.588	3.331	18.74	19.589	4.356	2.417	-2.49209	-3.62476	-2.55602	-3.56084	-0.387049	0.462738	2.10505	2.95483	0.849786	-1.06874	0.0639228	4.20549e-25	0.248158	0.282081	1.57248e-23	2.96664e-28	0.0225681	1.36525e-47	0.0157539	0.637959	1.89625e-32	9.87938e-38	6.38928e-24	0.403894	0.431273	6.3617e-22	9.81662e-27	0.110442	3.61535e-46	0.0357703	0.77731	4.20706e-31	2.62964e-36
noHitAssembly_Contig770	PsCam047226	Glyma14g10660.1|PACid:16295086 : PF01439,AT3G09390.1,MT2A,MT2A,(METALLOTHIONEIN,2A);,copper,ion,binding	82.14	2e-32	178	607	NA	gi|47076865|dbj|AB176565.1| Pisum sativum MET mRNA for type 2 metallothionein, complete cds /// tr|Q75NI1|Q75NI1_SOYBN	blast_assembly	standard	0.397	0.357	1.946	7.328	2.087	0.806	-2.44652	-4.20621	-4.35942	-2.2933	-2.54743	-1.17486	-0.100919	1.27166	1.37258	0.153215	1.91291	0.000967085	0.000298845	0.235237	0.819981	0.040671	0.0198202	1.41354e-20	0.888208	4.05082e-10	1.40889e-19	0.000904364	0.00298663	0.00120988	0.378264	0.946815	0.103457	0.0991628	1.76727e-19	0.947291	2.91972e-09	1.91738e-18	0.00309232
gi|332494248|gb|JI961285.1|	PsCam040777	Medtr8g092580.1 : Unknown Protein (AHRD V1) chr08_pseudomolecule_IMGAG_V3.5 26290875-26290214 E EGN_Mt100125 20100825	96.89	2e-70	184	700	NA	gi|332494248|gb|JI961285.1| TSA: Pisum sativum Ps_contig_mira-ass_76734 mRNA sequence	transcriptome	standard	1.092	1.427	7.476	5.732	4.175	3.222	-2.38928	-2.39207	-2.00605	-2.77529	-1.54879	-1.17497	0.84049	1.21431	0.37382	-0.386012	-0.383228	1.78707e-10	0.000219633	0.0175988	0.00169768	0.000109891	0.28648	1.50004e-10	0.519643	0.0991417	3.06736e-08	4.41382e-13	1.23807e-09	0.000917326	0.0442869	0.00912167	0.000599046	0.596813	1.0855e-09	0.654537	0.184182	1.96157e-07	4.25657e-12
gi|377676844|gb|JR956575.1|	PsCam026515	Glyma04g09280.1|PACid:16255400 : PF01612,PF00013,PTHR12124,AT2G25910.1,3\'-5\',exonuclease,domain-containing,protein,/,K,homology,domain-containing,protein,/,KH,domain-containing,protein	98.51	4e-26	128	366	NA	gi|377676844|gb|JR956575.1| TSA: Pisum sativum contig05899.PisaPYK9 mRNA sequence	transcriptome	standard	0.198	0.476	2.458	3.482	1.634	1.343	-2.36845	-4.13634	-2.87088	-3.63391	-1.77937	-1.49643	0.589077	0.872026	0.282949	-1.26546	0.502431	0.000273235	0.0106949	0.0648327	0.18757	0.0909303	0.607888	1.77549e-10	0.297514	0.148072	1.04239e-07	2.81975e-06	0.000930508	0.0298564	0.132443	0.389225	0.196649	0.85811	1.27762e-09	0.43152	0.256872	6.31021e-07	1.45208e-05
noHitAssembly_Contig2332	PsCam060151	Glyma19g28860.1|PACid:16313121 : AT3G51710.1,curculin-like,(mannose-binding),lectin,family,protein,/,PAN,domain-containing,protein	76.36	0.042	163	1776	NA	uncharacterized RNA	blast_assembly	standard	0.595	0.952	4.915	13.132	3.993	2.148	-2.36816	-4.46405	-3.78598	-3.04623	-2.06844	-1.17396	0.299718	1.1942	0.894479	-0.678072	1.41782	2.64765e-07	1.01975e-05	0.0525837	0.318896	0.00196503	0.0226081	1.37286e-36	0.381971	1.39724e-11	3.14735e-31	7.79966e-10	1.35979e-06	5.29273e-05	0.111035	0.550026	0.00800492	0.110587	2.81863e-35	0.529455	1.12474e-10	6.72941e-30	5.83731e-09
noHitAssembly_c14152_g1_i1	PsCam046236	Glyma04g01640.1|PACid:16254493 : PF08246,PF00112,PTHR12411,KOG1543,K01376,AT1G20850.1,XCP2,XCP2,(xylem,cysteine,peptidase,2);,cysteine-type,peptidase/,peptidase	97.48	5e-111	241	1343	NA	uncharacterized RNA	blast_assembly	standard	0.298	0.357	1.843	12.697	1.18	0.806	-2.36806	-5.41303	-5.15242	-2.62867	-1.72479	-1.17486	0.643269	1.1932	0.549935	-0.260612	2.78436	0.00162243	0.0337716	0.235237	0.21683	0.058016	0.418155	2.11134e-37	0.824125	7.14554e-25	1.25266e-34	0.00047448	0.00480468	0.0802715	0.378264	0.422615	0.138044	0.700187	4.43343e-36	0.904483	1.13792e-23	2.97567e-33	0.00172143
noHitAssembly_c36461_g1_i1	PsCam046685	Medtr2g026300.1 : Unknown Protein (AHRD V1) chr02_pseudomolecule_IMGAG_V3.5 8295252-8295767 I EGN_Mt100125 20100825	90.91	0.0002	320	708	NA	uncharacterized RNA	blast_assembly	standard	0.198	0.357	1.843	1.596	1.271	0.537	-2.36806	-3.01089	-2.16046	-3.21848	-1.83197	-0.588998	0.536092	1.77906	1.24297	-0.850424	-0.207595	0.00162243	0.0216476	0.590272	0.294123	0.0107157	0.0926092	0.000133643	0.515396	0.647337	0.00217506	0.000113292	0.00480468	0.0545592	0.732303	0.520253	0.0339089	0.296205	0.000516759	0.653967	0.787079	0.00689699	0.000459373
noHitAssembly_c15248_g1_i1	PsCam038731	Glyma18g43950.1|PACid:16310379 : PF00481,PTHR13832,KOG0698,AT3G02750.1,protein,phosphatase,2C,family,protein,/,PP2C,family,protein	90.91	1.9	174	1418	NA	uncharacterized RNA	blast_assembly	standard	0.099	0.357	1.843	2.031	0.908	1.074	-2.36806	-4.35862	-2.50819	-4.21848	-1.34677	-1.589	1.02129	0.779062	-0.24223	-1.85042	0.140134	0.00162243	0.120697	0.0843208	0.0662476	0.183839	0.71917	7.78935e-07	0.232738	0.742852	0.000156932	2.08446e-05	0.00480468	0.225951	0.164294	0.179109	0.340622	0.907665	4.04841e-06	0.35221	0.855003	0.000624641	9.53232e-05
noHitAssembly_c8946_g1_i1	PsCam037220	Glyma14g08610.1|PACid:16294852 : PF00400,PTHR22844,KOG0295,AT2G26490.1,transducin,family,protein,/,WD-40,repeat,family,protein	100	3e-10	160	1709	NA	uncharacterized RNA	blast_assembly	standard	0.397	1.903	9.626	9.649	1.634	0.806	-2.33866	-4.60317	-2.3421	-4.59973	0.219868	1.23942	2.55853	3.57808	1.01956	-2.26106	0.00344301	8.8157e-13	0.654975	0.0568189	8.21185e-16	8.89063e-18	0.103706	1.1263e-27	0.00168262	0.985431	2.46771e-15	3.13751e-23	7.26079e-12	0.798995	0.119086	2.16856e-14	1.77555e-16	0.318226	1.81417e-26	0.00479829	0.989028	2.68478e-14	5.20216e-22
noHitAssembly_c13936_g1_i1	PsCam036593	Glyma04g35210.1|PACid:16256824 : PF00520,PF00027,PTHR10217,KOG0498,K05391,AT3G48010.1,CNGC16,ATCNGC16;,calmodulin,binding,/,cyclic,nucleotide,binding,/,ion,channel	100	2e-136	351	2390	NA	uncharacterized RNA	blast_assembly	standard	1.191	1.308	6.554	7.038	3.903	1.745	-2.32501	-2.56299	-2.4278	-2.4602	-1.57722	-0.415864	0.747792	1.90915	1.16136	-0.135189	0.10279	4.18173e-09	0.000294427	0.4807	0.00787283	4.47126e-07	0.00521894	1.55546e-13	0.821243	0.652571	5.09579e-12	2.17765e-10	2.57537e-08	0.00119426	0.648132	0.0335974	3.57533e-06	0.0351744	1.36499e-12	0.904735	0.792439	4.43302e-11	1.71268e-09
noHitAssembly_Contig1400	PsCam002155	LjChr4t4684 : Glycosyltransferase AER61, uncharacterised; IPR007657:Glycosyltransferase AER61, uncharacterised;	86.67	1e-11	232	672	NA	uncharacterized RNA	blast_assembly	standard	1.389	1.784	8.602	21.475	5.355	2.417	-2.26956	-3.95054	-3.58947	-2.63063	-1.58577	-0.438102	0.683786	1.83145	1.14767	-0.361069	1.31991	3.21951e-11	2.06334e-05	0.38407	0.00488038	1.86796e-08	0.00118581	4.62782e-55	0.499964	2.74461e-16	3.80482e-48	4.36716e-14	2.36207e-10	0.000102367	0.542179	0.0223531	1.76774e-07	0.0102906	1.40121e-53	0.640579	2.98316e-15	1.2426e-46	4.49336e-13
noHitAssembly_Contig524	PsCam012948	Medtr5g037400.1 : Tetratricopeptide repeat protein 38 (AHRD V1 ***- A3KPN8); contains Interpro domain(s) IPR011990 Tetratricopeptide-like helical chr05_pseudomolecule_IMGAG_V3.5 15949176-15955945 E EGN_Mt100125 20100825	100	0.0004	241	1796	NA	uncharacterized RNA	blast_assembly	standard	1.786	2.855	13.722	32.213	6.625	2.417	-2.26493	-4.17284	-3.49608	-2.94169	-1.21443	0.240273	1.0505	2.5052	1.4547	-0.676759	1.23115	5.66385e-17	0.000109206	0.590855	2.97675e-07	5.37175e-18	1.45971e-05	2.65787e-84	0.129955	2.22344e-21	6.46037e-70	5.31897e-24	6.01742e-16	0.000482157	0.730523	3.4856e-06	1.0858e-16	0.000211254	1.21489e-82	0.220237	3.08528e-20	3.20038e-68	9.10868e-23
gi|377673214|gb|JR952945.1|	PsCam046319	Glyma06g38090.1|PACid:16264515 : AT4G38980.1,unknown,protein	100	0.13	144	1266	NA	gi|377673214|gb|JR952945.1| TSA: Pisum sativum contig02237.PisaPYK9 mRNA sequence	transcriptome	standard	13.597	14.75	70.454	64.861	42.838	35.176	-2.25597	-2.25406	-2.13664	-2.37339	-1.53818	-1.25388	0.71779	1.00209	0.2843	-0.117427	-0.11933	7.19772e-80	4.93722e-32	1.47421e-16	4.23304e-17	2.78149e-24	0.00833341	4.80696e-96	0.510288	0.0989194	7.63275e-84	2.30097e-92	3.52291e-78	1.1828e-30	1.81201e-15	1.20666e-15	7.81021e-23	0.0510117	2.53497e-94	0.651933	0.183782	4.67998e-82	1.69196e-90
noHitAssembly_c8994_g1_i1	PsCam001767	Medtr4g116200.1 : Unknown Protein (AHRD V1); contains Interpro domain(s) IPR010993 Sterile alpha motif homology chr04_pseudomolecule_IMGAG_V3.5 40278499-40279437 E EGN_Mt100125 20100825	99.22	9e-128	298	1101	NA	uncharacterized RNA	blast_assembly	standard	1.092	1.903	9.012	14.728	7.17	2.954	-2.24357	-3.75352	-2.95221	-3.04487	-1.9137	-0.634394	0.329874	1.60918	1.2793	-0.801303	0.708642	1.53195e-11	1.93396e-08	0.177846	0.139547	1.47251e-07	4.35637e-05	4.27449e-37	0.15147	5.21892e-05	1.41079e-28	8.38133e-17	1.15035e-10	1.40339e-07	0.305039	0.310482	1.25907e-06	0.000571802	8.89669e-36	0.249356	0.000214696	2.78765e-27	1.01469e-15
noHitAssembly_Contig1982	PsCam002335	C.cajan_42678 : B9SQ23_RICCO Ubiquitin-protein ligase, putative OS=Ricinus communis GN=RCOM_0643630 PE=4 SV=1	95.92	2e-14	618	804	NA	tr|K7MTI8|K7MTI8_SOYBN Uncharacterized protein OS=Glycine max PE=4 SV=1	blast_assembly	standard	0.298	7.018	32.769	33.809	23.325	37.861	-2.2232	-6.82595	-2.26828	-6.78088	-1.73275	-2.43158	0.490455	-0.208381	-0.698835	-4.55768	0.0450757	1.83975e-37	2.8727e-21	8.14257e-42	4.60585e-05	0.0753929	1.3971e-08	3.61517e-94	3.16447e-16	0.661939	7.36274e-48	1.90462e-76	4.1425e-36	4.74138e-20	2.31637e-40	0.000366635	0.169949	3.30355e-07	1.86596e-92	2.93503e-15	0.80051	2.38659e-46	1.13407e-74
noHitAssembly_c12665_g1_i1	PsCam039217	Medtr1g102450.1 : Unknown Protein (AHRD V1) chr01_pseudomolecule_IMGAG_V3.5 30493663-30489828 E EGN_Mt100125 20100825	95.68	1e-58	147	584	NA	uncharacterized RNA	blast_assembly	standard	0.198	0.595	2.765	2.612	1.18	0.806	-2.21632	-3.72158	-2.13419	-3.80371	-0.987825	-0.43789	1.22849	1.77843	0.549935	-1.58739	-0.0821246	0.000208137	0.16708	0.61529	0.00908424	0.00177594	0.418155	9.25892e-08	0.166754	0.820804	9.99021e-05	4.43489e-07	0.000726663	0.294434	0.751252	0.037423	0.0073031	0.700187	5.27455e-07	0.271161	0.870585	0.000411206	2.52333e-06
noHitAssembly_Contig865	PsCam018304	Medtr1g039120.1 : none	78.85	0.0007	371	449	NA	uncharacterized RNA	blast_assembly	standard	0.099	0.595	2.765	8.489	0.272	0.671	-2.21632	-6.42202	-3.83463	-4.80371	1.12928	-0.173423	3.3456	2.04289	-1.30271	-2.58739	1.61832	0.000208137	0.274732	0.848051	8.58375e-07	0.000609048	0.204885	2.241e-25	0.0578106	2.09236e-09	6.26647e-21	8.1743e-08	0.000726663	0.425946	0.93437	9.36691e-06	0.00280254	0.476129	3.36093e-24	0.110538	1.41649e-08	9.10008e-20	5.04974e-07
noHitAssembly_c11102_g2_i1	PsCam048665	Medtr6g051600.1 : SNF1-related protein kinase (AHRD V1 *-*- Q4VYF5_PEA); contains Interpro domain(s) IPR004330 Transcription factor, FAR1-related chr06_pseudomolecule_IMGAG_V3.5 10312767-10315511 H EGN_Mt100125 20100825	82.98	3e-17	182	733	NA	uncharacterized RNA	blast_assembly	standard	0.496	0.714	3.277	4.135	2.45	0.134	-2.19838	-3.05948	-2.53389	-2.72396	-1.77879	2.41369	0.419594	4.61207	4.19248	-0.525584	0.335512	5.8797e-05	0.00177094	0.0642251	0.26477	6.74696e-08	2.28919e-06	5.71944e-10	0.546754	0.278708	5.83308e-08	2.06024e-06	0.00022492	0.00612871	0.131935	0.484179	5.99902e-07	3.85837e-05	3.96269e-09	0.668494	0.426686	3.61548e-07	1.07931e-05
gi|377678844|gb|JR958575.1|	PsCam028504	AT1G64110.2 : P-loop containing nucleoside triphosphate hydrolases superfamily protein	91.67	6e-17	117	2871	NA	gi|377678844|gb|JR958575.1| TSA: Pisum sativum contig07917.PisaPYK9 mRNA sequence	transcriptome	standard	1.786	6.542	29.8	84.813	16.064	10.472	-2.18751	-5.56948	-3.69648	-4.06051	-1.29603	-0.678733	0.891481	1.50878	0.617294	-1.873	1.50897	1.41337e-33	2.3204e-10	0.00704534	4.44941e-11	7.6338e-20	0.000929574	6.3642e-240	2.48122e-07	2.14811e-72	1.41093e-188	2.67711e-64	2.87e-32	2.01005e-09	0.0203383	8.09651e-10	1.69836e-18	0.00836162	8.41451e-238	1.21982e-06	9.7444e-71	2.41481e-186	1.29774e-62
gi|332452981|gb|JI920038.1|	PsCam024624	HDG1-AT3G61150.1 : symbols:HDG1,HD-GL2-1; homeodomain GLABROUS 1	97.41	9e-167	350	2717	NA	gi|332452981|gb|JI920038.1| TSA: Pisum sativum Ps_contig_mira-ass_23716 mRNA sequence	transcriptome	standard	3.474	4.52	19.969	20.315	18.242	19.065	-2.14337	-2.54788	-2.16815	-2.52309	-2.01287	-2.07653	0.130498	0.0668356	-0.0636626	-0.379725	0.0247833	1.66513e-22	1.94621e-20	2.52716e-18	0.36786	0.671101	0.682505	7.29944e-36	0.259842	0.851773	6.14415e-28	2.55031e-29	2.28458e-21	3.08987e-19	3.40041e-17	0.594069	0.83226	0.904686	1.47019e-34	0.386192	0.896715	1.18979e-26	5.27785e-28
gi|332432513|gb|JI899570.1|	PsCam052122	AT4G14305.2 : Peroxisomal membrane 22 kDa (Mpv17/PMP22) family protein	96.92	1e-23	208	992	NA	gi|332432513|gb|JI899570.1| TSA: Pisum sativum Ps_contig_mira-ass_2732 mRNA sequence	transcriptome	standard	0.397	2.855	12.493	16.832	7.714	6.176	-2.12956	-5.40592	-2.55964	-4.97584	-1.43399	-1.11318	0.695569	1.01638	0.320806	-2.84628	0.430087	1.4799e-14	2.07715e-06	0.00164325	0.000574845	1.4794e-05	0.209215	5.25358e-49	1.2111e-05	0.00588308	3.70305e-28	2.01215e-30	1.37169e-13	1.19386e-05	0.00557525	0.00353757	9.48858e-05	0.4773	1.43062e-47	4.90019e-05	0.0162842	7.21682e-27	4.32466e-29
gi|332479178|gb|JI946215.1|	PsCam021409	Glyma13g23550.1|PACid:16291310 : AT1G52565.1,unknown,protein	96	0.005	210	786	NA	gi|332479178|gb|JI946215.1| TSA: Pisum sativum Ps_contig_mira-ass_52966 mRNA sequence	transcriptome	standard	3.771	4.044	17.409	22.636	8.168	2.417	-2.10598	-2.5856	-2.48476	-2.20681	-1.0142	0.742566	1.09178	2.84854	1.75677	-0.100836	0.378786	2.01846e-19	0.000204115	0.0698891	2.57717e-09	1.76578e-25	3.47329e-08	2.18616e-40	0.766631	0.0045315	4.09822e-36	3.10817e-22	2.41866e-18	0.000857971	0.139965	3.91577e-08	5.19834e-24	7.78148e-07	4.95284e-39	0.86747	0.0129523	1.02093e-34	4.9146e-21
noHitAssembly_Contig536	PsCam023135	Medtr7g038260.1 : NF-kappa-B-activating protein (AHRD V1 *-*- Q8N5F7); contains Interpro domain(s) IPR009269 Protein of unknown function DUF926 chr07_pseudomolecule_IMGAG_V3.5 11062090-11056842 E EGN_Mt100125 20100825	68.38	1e-19	285	1766	NA	uncharacterized RNA	blast_assembly	standard	0.397	0.595	2.458	3.337	1.997	0.671	-2.04652	-3.07134	-2.48759	-2.63027	-1.74687	-0.173423	0.299651	1.8731	1.57345	-0.583751	0.441067	0.000883329	0.00533446	0.848051	0.480939	0.00227943	0.0117332	2.42409e-08	0.544709	0.209004	1.42126e-06	5.45077e-05	0.00273822	0.0163381	0.93437	0.713103	0.00900364	0.0666335	1.45888e-07	0.668821	0.340553	7.58527e-06	0.000234146
noHitAssembly_c11825_g1_i1	PsCam008535	Glyma05g30320.1|PACid:16260159 : PF02493,PF01504,PTHR23086,KOG0229,2.7.1.68,K00889,AT1G10900.1,phosphatidylinositol-4-phosphate,5-kinase,family,protein	75.68	3e-10	165	520	NA	uncharacterized RNA	blast_assembly	standard	0.198	1.546	6.349	21.62	3.903	1.208	-2.03799	-6.77072	-3.80575	-5.00296	-1.33604	0.35592	0.701946	2.39391	1.69196	-2.96497	1.76777	9.87737e-08	0.00138601	0.565874	0.0133235	1.01678e-08	0.000205478	4.43294e-61	0.00102125	2.52372e-24	1.83067e-50	2.90265e-16	5.33385e-07	0.00488458	0.712424	0.0518311	9.92433e-08	0.00226205	1.48495e-59	0.00303885	3.93969e-23	6.30672e-49	3.41672e-15
noHitAssembly_c7552_g1_i1	PsCam031172	Glyma15g04350.1|PACid:16297602 : PF00069,PF07714,PF04564,PTHR23258,KOG1187,AT2G45910.1,protein,kinase,family,protein,/,U-box,domain-containing,protein	85.54	9e-20	258	663	NA	uncharacterized RNA	blast_assembly	standard	0.099	0.952	3.891	4.135	1.452	0.806	-2.03111	-5.38431	-2.11885	-5.29657	-0.609008	0.240182	1.4221	2.27129	0.84919	-3.26546	0.0877463	3.12425e-05	0.312569	0.756271	0.000531644	1.37738e-05	0.187925	3.07664e-13	0.00706537	0.767506	1.09388e-06	1.18203e-10	0.000124363	0.470633	0.86054	0.00330796	8.88148e-05	0.464099	2.65371e-12	0.017614	0.877974	5.9052e-06	9.51799e-10
noHitAssembly_c12936_g1_i1	PsCam024624	HDG1-AT3G61150.1 : symbols:HDG1,HD-GL2-1; homeodomain GLABROUS 1	97.3	6e-66	247	2717	NA	uncharacterized RNA	blast_assembly	standard	5.558	6.423	25.908	32.576	29.315	32.49	-2.01208	-2.55117	-2.34249	-2.22076	-2.19032	-2.33868	-0.178241	-0.326598	-0.148357	-0.208681	0.330412	1.30798e-26	2.83834e-35	1.36713e-34	0.139339	0.01142	0.21958	1.58453e-56	0.447003	0.00274533	6.30051e-48	1.57056e-32	2.10429e-25	7.46413e-34	3.2497e-33	0.310084	0.0359394	0.49603	4.92196e-55	0.595656	0.00820478	2.04445e-46	3.60767e-31
gi|332436653|gb|JI903710.1|	PsCam040542	C.cajan_25454 : Q2HVE2_MEDTR RNA-directed DNA polymerase (Reverse transcriptase); Polynucleotidyl transferase, Ribonuclease H fold OS=Medicago truncatula GN=MtrDRAFT_AC148918g30v2 PE=4 SV=2	97.1	8e-61	138	758	NA	gi|332436653|gb|JI903710.1| TSA: Pisum sativum Ps_contig_mira-ass_6898 mRNA sequence	transcriptome	standard	4.367	4.163	1.024	0.29	1.18	4.028	2.02341	3.91252	3.8435	2.09243	1.81884	0.0475599	-0.204571	-1.97585	-1.77128	0.069019	-1.82009	1.74245e-05	3.52467e-05	0.893978	0.735	5.15453e-05	9.81606e-05	2.13283e-12	0.83214	0.0238899	4.79986e-11	2.63936e-06	7.16033e-05	0.000168626	0.9622	0.886471	0.000299353	0.00117795	1.75438e-11	0.909759	0.0554872	3.89603e-10	1.36506e-05
noHitAssembly_c20882_g1_i1	PsCam039852	Glyma01g05850.1|PACid:16243541 : PF00445,PTHR11240,KOG1642,3.1.27.1,K01166,AT1G14220.1,ribonuclease,T2,family,protein	91.3	0.47	151	1012	NA	uncharacterized RNA	blast_assembly	standard	2.68	2.617	0.614	0.363	1.906	1.745	2.0916	2.88419	2.84987	2.12592	0.457366	0.584687	-1.63424	-1.50692	0.127321	0.0343191	-0.758269	0.000505339	0.296487	0.238464	0.007268	0.0275273	0.798423	1.23842e-06	0.933914	0.37967	4.34912e-06	0.000202788	0.00164343	0.449371	0.381742	0.0314347	0.0746691	0.895768	6.30373e-06	0.948815	0.532089	2.1782e-05	0.000789735
noHitAssembly_Contig685	PsCam049689	Glyma04g04240.1|PACid:16254817 : PF02458,AT5G42830.1,transferase,family,protein	95.65	0.92	273	1800	NA	uncharacterized RNA	blast_assembly	standard	17.467	10.943	2.56	2.104	11.98	11.412	2.09579	3.05343	2.3788	2.77042	-0.13062	-0.0605433	-2.22641	-2.15634	0.0700763	0.674624	-0.283009	1.0521e-12	0.499663	0.780172	1.25144e-16	5.66201e-13	0.721097	4.17425e-37	0.000185852	0.468287	1.78071e-17	1.96902e-28	8.62973e-12	0.648451	0.882455	3.45724e-15	8.23251e-12	0.907894	8.69395e-36	0.000635014	0.622396	2.18558e-16	3.95824e-27
gi|332451475|gb|JI918532.1|	PsCam048185	Glyma06g48200.1|PACid:16265571 : PF08550,PF00534,PTHR12526,KOG0853,AT4G10120.1,ATSPS4F,ATSPS4F;,transferase,,transferring,glycosyl,groups	97.65	8e-35	123	3599	NA	gi|332451475|gb|JI918532.1| TSA: Pisum sativum Ps_contig_mira-ass_22177 mRNA sequence	transcriptome	standard	37.019	19.389	4.506	4.426	6.807	14.366	2.10532	3.06419	2.13116	3.03835	1.51015	0.43258	-0.595172	-1.67274	-1.07757	0.933028	-0.0258439	1.91643e-21	5.34553e-15	0.0147345	0.0268889	8.94982e-12	4.49779e-07	6.88597e-77	6.20666e-13	0.926687	3.3182e-26	9.34896e-64	2.52078e-20	6.37071e-14	0.038721	0.0913351	1.17951e-10	8.50564e-06	2.86642e-75	4.77594e-12	0.954101	6.01849e-25	4.48082e-62
noHitAssembly_Contig2486	PsCam041712	Medtr2g075990.1 : Unknown Protein (AHRD V1) chr02_pseudomolecule_IMGAG_V3.5 23301266-23301749 E EGN_Mt100125 20100825	89.19	5e-19	430	414	NA	uncharacterized RNA	blast_assembly	standard	327.016	194.005	43.829	4.208	189.232	318.057	2.14614	6.28008	5.52682	2.8994	0.0359378	-0.713192	-2.1102	-2.85933	-0.749129	0.753267	-3.38068	1.24377e-203	0.447213	2.79189e-54	3.55313e-222	0	2.13003e-68	0	5.43152e-71	1.76625e-97	0	0	1.58455e-201	0.604655	9.94914e-53	1.68207e-219	0	4.36661e-66	0	1.97401e-69	1.08316e-95	0	0
gi|377671462|gb|JR951193.1|	PsCam009856	Glyma05g21820.1|PACid:16259233 : AT4G37450.1,AGP18,AGP18,(ARABINOGALACTAN,PROTEIN,18)	100	3e-59	126	1017	NA	gi|377671462|gb|JR951193.1| TSA: Pisum sativum contig00452.PisaPYK9 mRNA sequence	transcriptome	standard	291.089	17.961	3.891	2.177	155.379	291.34	2.20665	7.06298	3.04445	6.22518	-3.11285	-4.01976	-5.31951	-6.22642	-0.906912	4.01852	-0.8378	4.26539e-21	9.99446e-262	0	0	0	2.00021e-86	0	0	0.0161737	1.80436e-35	0	5.53757e-20	1.83927e-259	0	0	0	5.31006e-84	0	0	0.0397043	4.40575e-34	0
noHitAssembly_Contig1091	PsCam004610	Medtr8g104340.1 : Chloroplastic group IIA intron splicing facilitator CRS1, chloroplastic (AHRD V1 **-- Q9FYT6); contains Interpro domain(s) IPR001890 RNA-binding, CRM domain chr08_pseudomolecule_IMGAG_V3.5 30742949-30749955 E EGN_Mt100125 20100825	97.22	1e-08	411	2313	NA	uncharacterized RNA	blast_assembly	standard	10.818	6.78	1.434	1.524	3.267	6.713	2.24124	2.8275	2.15342	2.91532	1.05332	0.0143276	-1.18792	-2.22691	-1.03899	0.674077	0.0878179	4.98743e-09	0.000482713	0.958935	0.00573918	1.6933e-08	0.00081338	5.1246e-22	0.00329192	0.857588	2.90132e-10	4.17557e-19	3.04511e-08	0.00188665	0.96624	0.025718	1.61239e-07	0.00746567	6.7921e-21	0.00884676	0.898798	2.21583e-09	5.71139e-18
gi|332434443|gb|JI901500.1|	PsCam053061	Glyma17g15970.1|PACid:16305739 : PF01780,PTHR11517,KOG0402,K02921,AT3G10950.1,60S,ribosomal,protein,L37a,(RPL37aB)	94.92	3e-47	118	583	NA	gi|332434443|gb|JI901500.1| TSA: Pisum sativum Ps_contig_mira-ass_4672 mRNA sequence	transcriptome	standard	40.989	19.032	3.994	0.363	8.531	12.62	2.25252	6.81912	5.71231	3.35933	1.15764	0.592715	-1.09488	-1.65981	-0.564925	1.10681	-3.45979	8.65957e-23	2.75789e-10	0.00128254	2.91544e-05	2.02263e-10	0.00672614	8.52921e-114	2.89219e-18	1.70958e-10	1.20602e-51	8.08364e-77	1.20284e-21	2.37274e-09	0.0044553	0.000241759	2.36382e-09	0.042937	5.19218e-112	2.95877e-17	1.26604e-09	4.26782e-50	4.83582e-75
gi|332453922|gb|JI920979.1|	PsCam050220	Glyma02g10130.1|PACid:16247586 : PF04720,AT2G39650.1,unknown,protein	99.34	4e-153	434	2207	NA	gi|332453922|gb|JI920979.1| TSA: Pisum sativum Ps_contig_mira-ass_24680 mRNA sequence	transcriptome	standard	11.116	11.538	2.355	1.886	1.452	1.343	2.29259	2.55924	2.61299	2.23884	2.99028	3.10286	0.697686	0.810268	0.112582	-0.0537554	-0.320397	1.05205e-14	2.44793e-20	1.95795e-17	0.133821	0.119973	0.842138	1.86567e-20	0.787288	0.434141	3.16581e-20	5.40188e-15	9.84092e-14	3.86928e-19	2.52356e-16	0.300675	0.245165	0.924212	2.3231e-19	0.885668	0.585327	4.43058e-19	5.89239e-14
gi|332429911|gb|JI896968.1|	PsCam010657	Glyma12g36190.1|PACid:16289064 : PF00560,PF11721,PF00069,PF07714,PTHR23258,KOG1187,AT1G53420.1,serine/threonine,protein,kinase-related	96.69	1e-51	121	318	NA	gi|332429911|gb|JI896968.1| TSA: Pisum sativum Ps_contig_mira-ass_113 mRNA sequence	transcriptome	standard	328.703	181.04	36.558	29.746	91.031	193.063	2.30805	3.46602	2.60554	3.16853	0.991879	-0.0927632	-1.31617	-2.40081	-1.08464	0.860476	-0.297491	9.7561e-208	4.65021e-66	0.0800249	3.37532e-56	9.51264e-220	3.17587e-77	0	3.19674e-89	0.00406298	9.5711e-291	0	1.27621e-205	2.24306e-64	0.157094	3.54467e-54	3.45467e-217	7.5413e-75	0	1.44538e-87	0.0116727	2.77538e-288	0
gi|332513670|gb|JI980216.1|	PsCam053751	Glyma08g08770.1|PACid:16270453 : PF00504,PTHR21649,K08912,AT1G29930.1,CAB1,CAB1,(CHLOROPHYLL,A/B,BINDING,PROTEIN,1);,chlorophyll,binding	99.08	1e-48	218	1135	NA	gi|332513670|gb|JI980216.1| TSA: Pisum sativum Ps_contig_mira-ass_127568 mRNA sequence	transcriptome	standard	5.062	3.093	0.614	0.145	3.54	7.384	2.3327	5.12558	4.41488	3.0434	-0.194743	-1.2554	-2.52744	-3.58809	-1.06065	0.710701	-2.08219	5.24821e-05	0.588481	0.000151968	1.25231e-06	5.15837e-14	0.000353699	9.68328e-16	0.0351699	0.0556845	3.68633e-09	4.46486e-10	0.000201932	0.740244	0.000634653	1.33342e-05	8.13616e-13	0.00363519	9.5982e-15	0.0715183	0.114739	2.57162e-08	3.41649e-09
noHitAssembly_Contig1652	PsCam052498	Medtr3te009860.1 : none	97.44	9e-89	228	781	NA	uncharacterized RNA	blast_assembly	standard	26.499	27.477	5.325	0.363	14.975	13.023	2.36737	6.18982	6.24211	2.31508	0.875668	1.07716	-1.4917	-1.29021	0.201494	-0.0522866	-3.87474	4.80932e-34	1.69864e-09	1.01072e-10	1.8803e-12	8.62078e-08	0.262075	4.88507e-76	0.685572	1.53648e-14	2.6479e-73	7.27222e-35	9.92518e-33	1.36046e-08	8.63459e-10	3.88432e-11	7.5565e-07	0.557739	2.01532e-74	0.792968	1.50773e-13	1.38721e-71	1.78493e-33
gi|377675920|gb|JR955651.1|	PsCam038256	C.cajan_29452 : A7PJJ8_VITVI Chromosome chr12 scaffold_18, whole genome shotgun sequence OS=Vitis vinifera GN=GSVIVT00018769001 PE=4 SV=1	100	4e-28	177	1352	NA	gi|377675920|gb|JR955651.1| TSA: Pisum sativum contig04964.PisaPYK9 mRNA sequence	transcriptome	standard	1.985	2.141	0.41	0.435	1.361	3.893	2.38459	2.19005	2.2992	2.27544	0.653618	-0.862598	-1.73097	-3.24719	-1.51622	-0.109146	0.0853915	0.000646547	0.192288	0.0430718	0.0179931	1.52483e-07	0.000612918	0.000353302	0.815196	0.923586	0.000227273	0.000845355	0.0020692	0.328769	0.0943547	0.0650917	1.29968e-06	0.00585253	0.00127601	0.899055	0.952753	0.00087914	0.00291277
gi|332442030|gb|JI909087.1|	PsCam052162	Medtr5g086670.1 : CM0545.330.nc protein (AHRD V1 ***- B0BLA9_LOTJA) chr05_pseudomolecule_IMGAG_V3.5 36434059-36431243 E EGN_Mt100125 20100825	97.01	5e-25	135	785	NA	gi|332442030|gb|JI909087.1| TSA: Pisum sativum Ps_contig_mira-ass_12379 mRNA sequence	transcriptome	standard	13.2	8.564	1.638	0.145	7.624	3.356	2.38635	6.50834	5.88416	3.01053	0.167737	1.35154	-2.21861	-1.03481	1.18381	0.624181	-3.49781	8.94057e-12	0.466135	1.57246e-05	4.43881e-11	0.0227194	7.35426e-05	2.0792e-38	0.00242808	4.00809e-05	3.63305e-24	1.23288e-23	6.82223e-11	0.611937	7.7144e-05	8.07966e-10	0.0634353	0.000912777	4.48744e-37	0.00673234	0.000167692	6.05633e-23	2.07523e-22
gi|332449401|gb|JI916458.1|	PsCam024817	Medtr8g062110.1 : Dihydroflavonol-4-reductase (AHRD V1 **** P51104); contains Interpro domain(s) IPR016040 NAD(P)-binding domain chr08_pseudomolecule_IMGAG_V3.5 15405648-15409583 E EGN_Mt100125 20100825	99.1	3e-108	239	1374	NA	gi|332449401|gb|JI916458.1| TSA: Pisum sativum Ps_contig_mira-ass_20065 mRNA sequence	transcriptome	standard	34.339	40.918	7.68	0.218	15.157	32.356	2.41356	7.29938	7.55226	2.16067	1.43275	0.338702	-0.980806	-2.07486	-1.09405	-0.252888	-5.13871	6.01001e-51	9.05677e-28	0.00480875	3.58614e-07	2.27738e-32	1.74591e-14	7.70186e-93	0.0210533	8.24451e-23	9.92372e-101	3.44791e-41	1.85112e-49	1.90313e-26	0.0144022	4.14786e-06	8.65869e-31	7.15505e-13	3.90754e-91	0.046303	1.21421e-21	7.59307e-99	1.01833e-39
noHitAssembly_c9377_g1_i1	PsCam044837	Glyma09g17220.2|PACid:16275832 : PF07529,PF04851,PF00176,PF00271,PF00249,PTHR10799,KOG0389,	89.66	0.065	237	4934	NA	uncharacterized RNA	blast_assembly	standard	2.382	2.736	0.512	0.363	0.454	1.611	2.41785	2.71413	2.91403	2.21796	2.5913	0.764112	0.173452	-1.65374	-1.82719	-0.199895	-0.496174	0.000101941	2.92723e-05	0.126629	0.848475	0.0234365	0.0118238	9.36515e-06	0.634235	0.583041	2.0362e-06	0.000320663	0.000375413	0.00014198	0.230814	0.958641	0.0652211	0.0668611	4.28148e-05	0.760351	0.727725	1.06384e-05	0.00119845
gi|377671333|gb|JR951064.1|	PsCam053873	C.cajan_02880 : C6TLZ2_SOYBN Putative uncharacterized protein OS=Glycine max PE=4 SV=1	98.21	1e-106	252	495	NA	gi|377671333|gb|JR951064.1| TSA: Pisum sativum contig00320.PisaPYK9 mRNA sequence	transcriptome	standard	107.384	51.624	9.626	1.378	26.138	113.18	2.42303	6.28406	5.22739	3.4797	0.981893	-1.13251	-1.44114	-3.55554	-2.1144	1.05667	-2.80436	4.35764e-64	9.89411e-20	1.65367e-42	1.20295e-19	1.22225e-189	2.58602e-119	2.44815e-301	4.85802e-42	2.25588e-19	1.31114e-135	8.93483e-204	1.6972e-62	1.51863e-18	4.76714e-41	4.0556e-18	3.62626e-187	9.65692e-117	4.04173e-299	1.03459e-40	2.86678e-18	1.4867e-133	1.63308e-201
noHitAssembly_c9005_g1_i1	PsCam002567	Medtr3g028260.1 : Unknown Protein (AHRD V1) chr03_pseudomolecule_IMGAG_V3.5 8479086-8479652 E EGN_Mt100125 20100825	94.37	2e-57	178	698	NA	uncharacterized RNA	blast_assembly	standard	6.947	7.256	1.229	0.29	4.629	5.773	2.56169	4.58227	4.64505	2.49891	0.648474	0.329853	-1.91322	-2.23184	-0.318621	-0.0627844	-2.08336	6.13935e-11	0.0170868	0.246912	3.03456e-06	1.62402e-07	0.280448	2.43148e-20	0.803383	0.006808	6.65722e-20	4.26112e-11	4.40573e-10	0.0452917	0.393576	3.03088e-05	1.37392e-06	0.586808	3.00594e-19	0.896253	0.0186317	9.1897e-19	3.54858e-10
gi|332460394|gb|JI927451.1|	PsCam055364	Medtr7g037550.1 : none	91.26	2e-33	186	601	NA	gi|332460394|gb|JI927451.1| TSA: Pisum sativum Ps_contig_mira-ass_31371 mRNA sequence	transcriptome	standard	4.665	5.472	0.922	0.508	0.908	1.208	2.56923	3.19898	3.42917	2.33904	2.5913	2.17945	0.0220745	-0.389782	-0.411856	-0.230191	-0.859938	1.27639e-08	3.41942e-09	1.42265e-06	0.973273	0.563836	0.529158	1.8289e-11	0.440685	0.231693	4.87129e-13	1.98826e-07	7.52343e-08	2.66715e-08	8.03778e-06	0.981753	0.734666	0.790303	1.41047e-10	0.58846	0.364762	4.55755e-12	1.18126e-06
noHitAssembly_c9940_g1_i1	PsCam056149	none	98.89	2e-38	151	1548	NA	uncharacterized RNA	blast_assembly	standard	18.063	7.375	1.229	0.218	3.358	2.954	2.58516	6.37257	5.08024	3.87748	1.13504	1.31997	-1.45012	-1.26518	0.184932	1.29232	-2.49508	3.42391e-11	0.000109969	8.29665e-05	0.00109084	0.0120374	0.624649	3.75496e-52	6.07962e-11	0.00252543	9.65989e-21	1.33611e-38	2.5044e-10	0.000485309	0.000361942	0.00620571	0.037573	0.867844	1.0836e-50	4.09769e-10	0.00766266	1.38643e-19	3.66128e-37
gi|332441412|gb|JI908469.1|	PsCam046211	AT3G10300.3 : Calcium-binding EF-hand family protein	87.9	2e-50	166	1280	NA	gi|332441412|gb|JI908469.1| TSA: Pisum sativum Ps_contig_mira-ass_11747 mRNA sequence	transcriptome	standard	19.353	14.869	2.458	2.83	10.074	14.097	2.59675	2.77368	2.39343	2.977	0.561671	0.0769195	-2.03508	-2.51983	-0.484752	0.38025	0.203317	3.98324e-21	0.00269003	0.686479	7.32551e-13	1.47945e-18	0.0126961	2.28344e-37	0.019609	0.578841	2.45949e-23	1.52318e-33	5.18429e-20	0.00886475	0.801098	1.56775e-11	3.08813e-17	0.0711725	4.78826e-36	0.0432839	0.724456	3.95587e-22	3.59132e-32
gi|332493781|gb|JI960818.1|	PsCam006811	Glyma03g32500.1|PACid:16253073 : PF00664,PF00005,PTHR19242,KOG0054,AT1G04120.1,ATMRP5,ATMRP5;,ATPase,,coupled,to,transmembrane,movement,of,substances,/,sulfonylurea,receptor	97.22	1e-61	227	5073	NA	gi|332493781|gb|JI960818.1| TSA: Pisum sativum Ps_contig_mira-ass_75848 mRNA sequence	transcriptome	standard	37.515	38.658	6.349	7.691	32.219	48.467	2.60617	2.28622	2.32952	2.56287	0.262855	-0.326236	-2.34331	-2.9324	-0.589091	-0.0432994	0.276642	1.91186e-52	0.0170651	0.00305639	1.51389e-44	8.4971e-70	3.48283e-08	2.77702e-57	0.690457	0.218932	3.47272e-56	1.77538e-54	6.0914e-51	0.0452381	0.00967742	1.2222e-42	7.86143e-68	7.80092e-07	8.73194e-56	0.797998	0.35051	1.34153e-54	7.23411e-53
gi|332435224|gb|JI902281.1|	PsCam060180	Glyma10g30140.3|PACid:16280426 : PF00291,PTHR10314,KOG1252,2.5.1.47,K01738,	100	7e-12	159	1507	NA	gi|332435224|gb|JI902281.1| TSA: Pisum sativum Ps_contig_mira-ass_5459 mRNA sequence	transcriptome	standard	14.291	9.397	1.536	1.814	3.721	8.324	2.61302	2.97786	2.37303	3.21786	1.33651	0.174923	-1.27651	-2.4381	-1.16159	0.604835	0.239996	5.2906e-14	6.89754e-07	0.47284	0.00181796	3.37672e-11	4.48215e-05	5.53061e-30	0.00215401	0.602381	3.48178e-15	5.75824e-27	4.73667e-13	4.20682e-06	0.641171	0.00968135	4.24475e-10	0.000586643	9.5358e-29	0.0060236	0.746778	3.74997e-14	1.09745e-25
noHitAssembly_c17494_g2_i2	PsCam021488	Glyma10g26510.1|PACid:16280032 : PF01764,AT4G13550.1,triacylglycerol,lipase	99.24	1e-60	167	2979	NA	uncharacterized RNA	blast_assembly	standard	14.192	13.798	2.253	2.902	3.721	8.593	2.61454	2.28996	2.24934	2.65516	1.8907	0.683225	-0.723843	-1.93131	-1.20747	0.0406187	0.3652	7.43739e-20	1.06988e-14	0.00186052	0.0516169	5.71131e-09	1.90415e-05	9.17794e-23	0.820824	0.325901	2.52136e-20	1.89533e-22	9.11197e-19	1.24939e-13	0.00623607	0.150308	5.7473e-08	0.000268851	1.25047e-21	0.904756	0.477633	3.54173e-19	3.02584e-21
gi|377672959|gb|JR952690.1|	PsCam016638	LjChr4t3314 : Negative regulatory factor PREG; Cyclin D; IPR012389:Negative regulatory factor PREG; IPR015451:Cyclin D;	100	2e-17	147	258	NA	gi|377672959|gb|JR952690.1| TSA: Pisum sativum contig01979.PisaPYK9 mRNA sequence	transcriptome	standard	5.459	3.806	0.614	0.943	3.267	5.236	2.63197	2.53331	2.01295	3.15233	0.220309	-0.46019	-2.41166	-3.09215	-0.680499	0.520361	0.619019	1.53153e-06	0.527414	0.179761	5.78862e-06	2.63573e-09	0.0393199	1.05429e-10	0.0980249	0.364273	6.08808e-06	4.60202e-11	7.21371e-06	0.679351	0.307323	5.50202e-05	2.752e-08	0.165666	7.71926e-10	0.172915	0.525977	3.00313e-05	3.81378e-10
gi|377672055|gb|JR951786.1|	PsCam017116	Glyma04g03280.1|PACid:16254694 : PF02729,PF00185,PTHR11405,KOG1504,2.1.3.3,K00611,AT1G75330.1,OTC,OTC,(ORNITHINE,CARBAMOYLTRANSFERASE);,amino,acid,binding,/,carboxyl-,or,carbamoyltransferase/,ornithine,carbamoyltransferase	100	3e-28	136	1461	NA	gi|377672055|gb|JR951786.1| TSA: Pisum sativum contig01056.PisaPYK9 mRNA sequence	transcriptome	standard	16.276	8.921	1.434	2.104	9.257	12.352	2.63716	2.95154	2.08407	3.50463	-0.0533393	-0.469467	-2.6905	-3.10663	-0.416128	0.867469	0.55309	1.71817e-13	0.805865	0.035832	4.86025e-16	4.9791e-20	0.0427451	1.23296e-33	7.23028e-06	0.219962	1.42e-12	1.29646e-32	1.48686e-12	0.89404	0.0799509	1.29981e-14	1.11769e-18	0.174063	2.34901e-32	3.01568e-05	0.351928	1.28205e-11	2.98421e-31
gi|332489543|gb|JI956580.1|	PsCam036044	Medtr5g074620.1 : Pseudouridylate synthase (Fragment) (AHRD V1 **** D1H3V0_VITVI); contains Interpro domain(s) IPR001406 Pseudouridine synthase I, TruA chr05_pseudomolecule_IMGAG_V3.5 30719885-30715720 E EGN_Mt100125 20100825	98.43	2e-90	191	1738	NA	gi|332489543|gb|JI956580.1| TSA: Pisum sativum Ps_contig_mira-ass_68227 mRNA sequence	transcriptome	standard	3.871	2.617	0.41	0.073	2.36	3.088	2.67422	5.72867	5.16387	3.23901	0.149127	-0.238759	-2.52509	-2.91298	-0.387886	0.564792	-2.48966	5.77041e-05	0.719352	0.578469	7.56744e-05	8.82965e-06	0.34238	1.54462e-12	0.133338	0.0812013	2.48344e-08	1.9891e-08	0.000221047	0.857248	0.72611	0.000575724	5.82957e-05	0.658071	1.28093e-11	0.223639	0.155452	1.59843e-07	1.30863e-07
gi|332468084|gb|JI935121.1|	PsCam004628	AT5G43670.1 : Sec23/Sec24 protein transport family protein	97.9	3e-61	148	2613	NA	gi|332468084|gb|JI935121.1| TSA: Pisum sativum Ps_contig_mira-ass_39577 mRNA sequence	transcriptome	standard	5.062	4.044	0.614	0.798	3.721	2.417	2.71947	2.66525	2.34132	3.0434	0.120093	0.742566	-2.59938	-1.97691	0.622473	0.323925	0.37815	4.58948e-07	0.717752	0.0698891	4.45677e-07	0.00171293	0.108266	1.59614e-10	0.304929	0.595448	3.00207e-07	4.46486e-10	2.29892e-06	0.856537	0.139965	5.09812e-06	0.00707241	0.327661	1.15242e-09	0.439833	0.739912	1.73014e-06	3.41649e-09
gi|332476402|gb|JI943439.1|	PsCam053012	Glyma18g05090.1|PACid:16307966 : PF00557,PF08644,PF08512,PTHR13980,KOG1189,AT4G10710.1,SPT16,SPT16,(global,transcription,factor,C)	100	4e-29	229	523	NA	gi|332476402|gb|JI943439.1| TSA: Pisum sativum Ps_contig_mira-ass_49348 mRNA sequence	transcriptome	standard	2.084	2.022	0.307	0.145	0.817	1.611	2.71947	3.84523	3.80166	2.76304	1.30738	0.327827	-1.4121	-2.39165	-0.979549	0.0435723	-1.08219	0.000362825	0.0235359	0.543315	0.114648	0.00393438	0.118016	1.39239e-06	0.925844	0.403002	4.95179e-06	0.000136541	0.00121557	0.0585291	0.694816	0.27354	0.0145731	0.343754	7.03317e-06	0.943241	0.552329	2.46768e-05	0.000548073
gi|1381085|gb|U49978.1|PSU49978	PsCam053699	C.cajan_18765 : C6SYQ1_SOYBN Putative uncharacterized protein (Fragment) OS=Glycine max PE=2 SV=1	100	0.015	191	721	NA	gi|1381085|gb|U49978.1|PSU49978 Pisum sativum imidazoleglycerol-phosphate dehydratase (PSHIS3) mRNA, complete cds	transcriptome	standard	22.727	14.631	2.15	2.322	13.614	18.93	2.76662	3.29097	2.65559	3.402	0.103937	-0.371646	-2.66268	-3.13827	-0.475583	0.635379	0.111031	3.69286e-22	0.550909	0.0363824	1.31035e-22	4.3103e-30	0.00453603	5.73185e-51	5.27624e-05	0.781197	1.22101e-25	7.8066e-44	4.99033e-21	0.702596	0.0811118	5.08725e-21	1.52178e-28	0.0313681	1.62014e-49	0.000194286	0.873297	2.15624e-24	2.4886e-42
gi|332460198|gb|JI927255.1|	PsCam014362	AT2G27080.2 : Late embryogenesis abundant (LEA) hydroxyproline-rich glycoprotein family	100	7e-25	175	1205	NA	gi|332460198|gb|JI927255.1| TSA: Pisum sativum Ps_contig_mira-ass_31168 mRNA sequence	transcriptome	standard	19.75	31.046	4.506	4.571	9.257	12.352	2.78449	2.11127	2.76383	2.13193	1.74579	1.32966	-1.0387	-1.45483	-0.416128	-0.652555	0.0206625	1.91979e-45	4.80218e-28	4.65541e-16	3.03017e-05	1.10458e-08	0.0427451	3.15546e-28	1.3102e-06	0.941017	1.09629e-54	5.04724e-24	5.27207e-44	1.0189e-26	5.56637e-15	0.000250057	1.07299e-07	0.174063	5.16235e-27	5.94448e-06	0.96095	4.11458e-53	8.66081e-23
gi|332467108|gb|JI934145.1|	PsCam058540	Glyma04g14700.1|PACid:16255900 : PTHR23258,AT3G47580.1,leucine-rich,repeat,transmembrane,protein,kinase,,putative	94.79	2e-90	212	2763	NA	gi|332467108|gb|JI934145.1| TSA: Pisum sativum Ps_contig_mira-ass_38511 mRNA sequence	transcriptome	standard	2.183	1.427	0.205	0.073	0.454	1.074	2.79929	4.90227	4.28895	3.41262	1.65222	0.409991	-1.14707	-2.3893	-1.24223	0.613327	-1.48966	0.00234308	0.0234795	0.528666	0.316693	0.0185593	0.121921	1.55953e-07	0.224755	0.379329	6.87054e-05	1.63134e-05	0.00669002	0.058479	0.679263	0.549239	0.054698	0.34818	8.69292e-07	0.350343	0.538074	0.000290695	7.60685e-05
noHitAssembly_c10624_g1_i1	PsCam043231	Glyma06g20270.1|PACid:16263596 : PTHR11527:SF7,AT2G27140.1,heat,shock,family,protein	100	1e-98	198	1229	NA	uncharacterized RNA	blast_assembly	standard	1.489	1.427	0.205	0.073	0.272	1.477	2.79929	4.3503	4.28895	2.86065	2.39131	-0.0496845	-0.407983	-2.84897	-2.44099	0.0613584	-1.48966	0.00234308	0.00394222	0.934878	0.752459	0.00237147	0.00381547	2.33466e-05	0.913088	0.379329	6.87054e-05	0.00102792	0.00669002	0.0124626	0.946652	0.897141	0.00932132	0.0272025	0.000101302	0.931997	0.538074	0.000290695	0.00345957
gi|332461930|gb|JI928987.1|	PsCam042982	Glyma05g02730.1|PACid:16258098 : PF00067,PTHR19383,KOG0156,AT2G30750.1,CYP71A12,CYP71A12,(cytochrome,P450,,family,71,,subfamily,A,,polypeptide,12);,electron,carrier/,heme,binding,/,iron,ion,binding,/,monooxygenase/,oxygen,binding	100	4e-09	171	1906	NA	gi|332461930|gb|JI928987.1| TSA: Pisum sativum Ps_contig_mira-ass_32980 mRNA sequence	transcriptome	standard	4.168	4.282	0.614	0.798	2.904	1.745	2.80197	2.38489	2.42382	2.76304	0.560243	1.29506	-2.24173	-1.50692	0.734814	-0.0389295	0.37815	1.36079e-07	0.108095	0.00313215	4.27481e-05	0.0275273	0.100644	4.96788e-08	0.905256	0.595448	7.44455e-08	6.8787e-08	7.22084e-07	0.206318	0.00990242	0.000342182	0.0746691	0.312497	2.90604e-07	0.925046	0.739912	4.57661e-07	4.29008e-07
gi|332438227|gb|JI905284.1|	PsCam013138	LjChr3t596 : Leucine-rich repeat-containing N-terminal domain, type 2; Toll-like receptor 9, leucine-rich repeat-containing; IPR013210:Leucine-rich repeat-containing N-terminal domain, type 2; IPR015763:Toll-like receptor 9, leucine-rich repeat-containing;	96.4	3e-45	111	1309	NA	gi|332438227|gb|JI905284.1| TSA: Pisum sativum Ps_contig_mira-ass_8486 mRNA sequence	transcriptome	standard	38.408	34.614	4.813	4.281	8.441	9.264	2.84635	3.16539	3.01534	2.9964	2.03587	1.90165	-0.810478	-0.944699	-0.134221	0.150051	-0.168989	1.43444e-51	7.80911e-38	1.18047e-28	0.0012268	0.00044806	0.55208	4.55928e-82	0.176982	0.544482	4.00911e-66	3.12197e-65	4.48098e-50	2.18436e-36	2.35249e-27	0.00686561	0.00213534	0.808274	2.02777e-80	0.284446	0.69012	1.84362e-64	1.53933e-63
gi|332452895|gb|JI919952.1|	PsCam039732	Medtr5g010100.1 : RING zinc finger protein-like (AHRD V1 *-*- Q8LDF8_ARATH); contains Interpro domain(s) IPR011016 Zinc finger, RING-CH-type chr05_pseudomolecule_IMGAG_V3.5 2395742-2396679 F EGN_Mt100125 20100825	95.63	3e-154	342	794	NA	gi|332452895|gb|JI919952.1| TSA: Pisum sativum Ps_contig_mira-ass_23629 mRNA sequence	transcriptome	standard	9.329	7.375	1.024	1.669	0.726	4.565	2.84843	2.48274	2.14366	3.18751	3.3446	0.692028	0.496174	-2.1564	-2.65257	0.339079	0.704768	3.03684e-12	7.77955e-15	0.0214195	0.466695	5.1404e-06	9.82475e-08	6.85588e-17	0.145584	0.175563	5.54243e-11	5.10628e-18	2.40466e-11	9.17514e-14	0.0525427	0.70193	3.53059e-05	2.06249e-06	7.21693e-16	0.240388	0.297766	4.48199e-10	6.58838e-17
gi|377679376|gb|JR959107.1|	PsCam057395	none	97.47	1e-31	115	314	NA	gi|377679376|gb|JR959107.1| TSA: Pisum sativum contig08454.PisaPYK9 mRNA sequence	transcriptome	standard	4.268	7.375	1.024	0.58	3.086	2.551	2.84843	2.87944	3.66852	2.05934	1.2569	1.53158	-1.59152	-1.31685	0.274675	-0.789083	-0.820091	3.03684e-12	2.74603e-05	1.07304e-05	0.000801407	0.0160833	0.49328	9.79477e-10	0.00535056	0.226433	7.16774e-18	4.30454e-06	2.40466e-11	0.000133651	5.39099e-05	0.00473013	0.0485214	0.779163	6.65339e-09	0.0137599	0.358758	8.98826e-17	2.16501e-05
gi|332454234|gb|JI921291.1|	PsCam048628	Medtr4g010710.1 : Unknown Protein (AHRD V1) chr04_pseudomolecule_IMGAG_V3.5 2196214-2194111 H EGN_Mt100125 20100825	88.68	1e-11	295	1093	NA	gi|332454234|gb|JI921291.1| TSA: Pisum sativum Ps_contig_mira-ass_25002 mRNA sequence	transcriptome	standard	11.413	9.754	1.331	0.218	9.711	15.977	2.87348	5.71021	5.48359	3.1001	0.00637411	-0.711931	-2.86711	-3.58541	-0.718305	0.226612	-2.61011	7.76357e-16	0.975974	0.000517961	8.77154e-18	1.74243e-28	0.00015977	6.41958e-34	0.272598	0.00126496	3.06142e-27	3.45409e-21	7.77197e-15	0.984692	0.00194993	2.63934e-16	5.81627e-27	0.00181091	1.23413e-32	0.403081	0.00408791	5.77836e-26	5.20682e-20
noHitAssembly_c9674_g1_i1	PsCam024935	Glyma10g26890.1|PACid:16280063 : PF07650,PF00189,PTHR11760,KOG3181,K02985,AT5G35530.1,40S,ribosomal,protein,S3,(RPS3C)	90.74	4e-13	389	1243	NA	uncharacterized RNA	blast_assembly	standard	3.871	4.52	0.614	0.29	2.36	3.893	2.88001	3.73858	3.9622	2.6564	0.937536	0.21544	-1.94248	-2.66457	-0.722095	-0.223616	-1.08219	3.99763e-08	0.00963839	0.542863	0.000763396	1.90267e-06	0.0610348	7.34152e-11	0.495286	0.236941	4.4869e-12	3.5745e-07	2.24351e-07	0.0276406	0.69449	0.0045403	1.39488e-05	0.225257	5.4313e-10	0.635118	0.370547	3.9168e-11	2.05835e-06
gi|377671548|gb|JR951279.1|	PsCam009771	Medtr3g070210.1 : Aquaporin protein PIP11 (AHRD V1 ***- Q946J9_MEDTR); contains Interpro domain(s) IPR012269 Aquaporin chr03_pseudomolecule_IMGAG_V3.5 22140468-22137942 E EGN_Mt100125 20100825	96.48	2e-117	257	1148	NA	gi|377671548|gb|JR951279.1| TSA: Pisum sativum contig00539.PisaPYK9 mRNA sequence	transcriptome	standard	373.96	164.149	21.915	20.822	29.406	17.722	2.90502	4.1667	2.97883	4.09289	2.48082	3.21139	-0.424192	0.306377	0.730569	1.18788	-0.07381	2.87163e-242	5.55112e-219	2.22528e-232	0.000732862	0.0505241	2.00857e-07	0	7.58624e-171	0.566429	1.17377e-302	0	4.43639e-240	8.85235e-217	3.19574e-230	0.00437655	0.123648	4.01696e-06	0	6.77637e-169	0.71058	3.57437e-300	0
gi|377671635|gb|JR951366.1|	PsCam007247	C.cajan_29354 : C6SVV7_SOYBN Putative uncharacterized protein OS=Glycine max PE=2 SV=1	97.57	1e-158	391	828	NA	gi|377671635|gb|JR951366.1| TSA: Pisum sativum contig00628.PisaPYK9 mRNA sequence	transcriptome	standard	144.899	203.046	26.625	21.766	105.189	163.392	2.93095	2.7349	3.22166	2.44419	0.948823	0.313469	-1.98213	-2.61748	-0.635354	-0.486759	-0.290705	8.70504e-302	9.73172e-69	5.2603e-09	6.754e-115	3.32487e-205	2.34737e-27	8.75846e-264	2.11369e-21	0.0164325	0	2.45468e-194	1.67078e-299	4.84543e-67	3.85086e-08	1.53441e-112	1.10647e-202	1.89465e-25	1.28914e-261	2.47295e-20	0.0403102	0	4.21049e-192
noHitAssembly_c7129_g1_i1	PsCam017815	Medtr3g019240.1 : F-box/LRR-repeat protein At4g14096 (AHRD V1 ***- Q94B46); contains Interpro domain(s) IPR001810 Cyclin-like F-box chr03_pseudomolecule_IMGAG_V3.5 4896545-4898175 H EGN_Mt100125 20100825	75	5e-15	188	741	NA	uncharacterized RNA	blast_assembly	standard	3.474	3.212	0.41	0.073	0.454	2.014	2.96978	5.57256	5.45943	3.0829	2.82271	0.673408	-0.147068	-2.29637	-2.1493	0.113126	-2.48966	2.59173e-06	2.15608e-06	0.138385	0.878174	0.0016408	0.0017447	2.16482e-11	0.758018	0.0812013	5.5611e-10	1.99386e-07	1.18576e-05	1.23514e-05	0.24652	0.975378	0.00679961	0.0142872	1.66106e-10	0.859662	0.155452	4.16114e-09	1.18392e-06
gi|377671861|gb|JR951592.1|	PsCam043462	Glyma13g04050.1|PACid:16289588 : PF00736,PTHR11595,KOG1668,K03232,AT5G19510.1,elongation,factor,1B,alpha-subunit,2,(eEF1Balpha2)	100	0.014	184	1014	NA	gi|377671861|gb|JR951592.1| TSA: Pisum sativum contig00858.PisaPYK9 mRNA sequence	transcriptome	standard	40.195	41.87	5.325	1.378	19.876	21.616	2.97506	4.86637	4.92527	2.91616	1.07489	0.953817	-1.90017	-2.02125	-0.121072	-0.0589009	-1.95021	1.06961e-64	1.15826e-18	5.20018e-13	5.99055e-22	1.73971e-21	0.411828	7.49119e-112	0.573975	6.76447e-08	8.17369e-109	1.90557e-66	4.21255e-63	1.68982e-17	5.2171e-12	2.26733e-20	4.23546e-20	0.692674	4.49214e-110	0.697392	3.97097e-07	6.92953e-107	9.58643e-65
noHitAssembly_c13633_g1_i1	PsCam053230	none	96.36	2e-72	277	593	NA	uncharacterized RNA	blast_assembly	standard	6.749	8.089	1.024	1.088	2.814	5.236	2.98175	2.633	2.89428	2.72046	1.52334	0.627496	-1.45841	-2.35425	-0.895843	-0.261288	0.0874628	7.83872e-14	3.71935e-07	0.0271938	0.00268695	2.5887e-07	0.00893176	2.19093e-13	0.290015	0.879456	4.02856e-16	9.82337e-12	6.9511e-13	2.34446e-06	0.0651545	0.0135271	2.13243e-06	0.0541532	1.90831e-12	0.425246	0.918306	4.59056e-15	8.57418e-11
gi|332432964|gb|JI900021.1|	PsCam051162	Glyma01g25940.1|PACid:16244469 : PF10584,PF00227,PTHR11599,KOG0181,3.4.25.1,K02726,AT1G16470.1,PAB1,PAB1,(PROTEASOME,SUBUNIT,PAB1);,endopeptidase/,peptidase/,threonine-type,endopeptidase	99.34	4e-72	153	1151	NA	gi|332432964|gb|JI900021.1| TSA: Pisum sativum Ps_contig_mira-ass_3187 mRNA sequence	transcriptome	standard	49.524	16.296	2.048	2.684	7.987	10.875	2.99223	4.20567	2.60206	4.59584	1.02879	0.583502	-1.96344	-2.40873	-0.44529	1.60361	0.390169	2.27187e-26	1.1077e-07	0.00330256	4.41892e-10	5.31256e-14	0.0428965	4.14835e-129	3.76437e-37	0.314795	8.83074e-28	2.93089e-112	3.61202e-25	7.41241e-07	0.0104097	7.26999e-09	8.36881e-13	0.174601	2.86128e-127	7.12512e-36	0.467556	1.70207e-26	2.69784e-110
gi|377674282|gb|JR954013.1|	PsCam001117	Medtr4g055230.1 : Unknown Protein (AHRD V1); contains Interpro domain(s) IPR008586 Protein of unknown function DUF868, plant chr04_pseudomolecule_IMGAG_V3.5 16883256-16881628 F EGN_Mt100125 20100825	92.86	0.006	97	1340	NA	gi|377674282|gb|JR954013.1| TSA: Pisum sativum contig03313.PisaPYK9 mRNA sequence	transcriptome	standard	6.451	12.371	1.536	0.073	5.082	6.444	3.00971	6.46548	7.40485	2.07034	1.28349	0.940934	-1.72622	-2.06878	-0.34256	-0.939367	-4.39514	1.64036e-20	3.39165e-08	0.000104656	5.13466e-06	1.3166e-07	0.222338	1.24082e-19	2.87474e-05	1.87279e-05	4.90748e-32	1.42419e-08	2.07461e-19	2.39759e-07	0.000450134	4.92888e-05	1.12985e-06	0.500606	1.49026e-18	0.000110292	8.28887e-05	1.07555e-30	9.50613e-08
gi|332474870|gb|JI941907.1|	PsCam036198	Glyma11g20240.1|PACid:16284437 : PF07526,PTHR11850,KOG0773,AT2G27990.1,BLH8,BLH8,(BEL1-LIKE,HOMEODOMAIN,8);,DNA,binding,/,transcription,factor	89.66	0.026	317	2417	NA	gi|332474870|gb|JI941907.1| TSA: Pisum sativum Ps_contig_mira-ass_47460 mRNA sequence	transcriptome	standard	30.171	1.665	0.205	0.073	3.54	9.667	3.02183	8.69105	4.51148	7.20139	-1.08823	-2.53755	-4.11005	-5.55937	-1.44932	4.17957	-1.48966	0.000641231	0.00962368	2.32411e-12	2.05015e-09	2.43669e-21	1.78088e-07	9.1317e-72	9.89727e-62	0.379329	1.35404e-05	8.28614e-69	0.00205488	0.0276042	2.23777e-11	3.15021e-08	5.88403e-20	3.58711e-06	3.58459e-70	3.11149e-60	0.538074	6.37361e-05	4.36037e-67
noHitAssembly_c10582_g1_i1	PsCam044878	C.cajan_11397 : A7PHA2_VITVI Chromosome chr17 scaffold_16, whole genome shotgun sequence OS=Vitis vinifera GN=GSVIVT00017865001 PE=4 SV=1	95.45	0.19	203	4434	NA	uncharacterized RNA	blast_assembly	standard	3.474	1.665	0.205	0.29	0.726	0	3.02183	3.58247	2.5214	4.0829	1.19748	inf	-1.82435	inf	inf	1.06108	0.500429	0.000641231	0.0550804	0.00021841	0.0732277	nan	0.0162253	1.24113e-09	0.014249	0.676289	0.000601177	7.023e-09	0.00205488	0.119582	0.000887983	0.19157	nan	0.0850345	8.35026e-09	0.0325955	0.807039	0.00215514	4.83365e-08
gi|332457402|gb|JI924459.1|	PsCam002247	Glyma10g08240.1|PACid:16278964 : PF01476,AT3G52790.1,peptidoglycan-binding,LysM,domain-containing,protein	100	2e-89	183	714	NA	gi|332457402|gb|JI924459.1| TSA: Pisum sativum Ps_contig_mira-ass_28261 mRNA sequence	transcriptome	standard	1.786	3.331	0.41	0.218	0.182	0	3.02226	3.03433	3.93356	2.12304	4.19394	inf	1.17169	inf	inf	-0.899223	-0.911296	1.38268e-06	1.56973e-08	9.03677e-08	0.33267	nan	nan	4.91204e-05	0.0365015	0.40184	3.05212e-09	0.00241569	6.54519e-06	1.14918e-07	5.83805e-07	0.563671	nan	nan	0.000203359	0.0739402	0.554953	2.14472e-08	0.00752397
gi|332460940|gb|JI927997.1|	PsCam050125	Glyma18g53850.1|PACid:16311374 : PF00854,PTHR11654,KOG1237,AT5G19640.1,proton-dependent,oligopeptide,transport,(POT),family,protein	100	4e-58	123	2629	NA	gi|332460940|gb|JI927997.1| TSA: Pisum sativum Ps_contig_mira-ass_31939 mRNA sequence	transcriptome	standard	3.374	4.163	0.512	0.29	1.815	2.417	3.02341	3.54034	3.8435	2.72024	1.19765	0.784406	-1.82575	-2.239	-0.413248	-0.303164	-0.820091	6.76535e-08	0.00242129	0.0537809	0.00461903	0.000685951	0.373491	2.51396e-09	0.381978	0.392377	4.79986e-11	1.47396e-06	3.70546e-07	0.00803096	0.113304	0.0213262	0.00312454	0.64455	1.64736e-08	0.529022	0.545958	3.89603e-10	7.87315e-06
gi|332432597|gb|JI899654.1|	PsCam060180	Glyma10g30140.3|PACid:16280426 : PF00291,PTHR10314,KOG1252,2.5.1.47,K01738,	97.01	1e-24	241	1507	NA	gi|332432597|gb|JI899654.1| TSA: Pisum sativum Ps_contig_mira-ass_2817 mRNA sequence	transcriptome	standard	6.451	4.282	0.512	0.943	0.635	0.806	3.06407	2.77419	2.18296	3.65531	2.75346	2.40943	-0.310613	-0.654636	-0.344023	0.591238	0.881114	3.61894e-08	6.65367e-08	5.81341e-06	0.710345	0.451241	0.666139	1.64102e-13	0.0434425	0.216607	4.37767e-07	2.80112e-14	2.04305e-07	4.5623e-07	3.02609e-05	0.863943	0.630471	0.890792	1.43774e-12	0.0862417	0.347295	2.47183e-06	2.92097e-13
gi|332466745|gb|JI933782.1|	PsCam037210	Glyma03g21540.1|PACid:16251980 : PF01227,PTHR11109,KOG2698,AT3G07270.1,GTP,cyclohydrolase,I	98.59	7e-28	276	1781	NA	gi|332466745|gb|JI933782.1| TSA: Pisum sativum Ps_contig_mira-ass_38112 mRNA sequence	transcriptome	standard	3.374	4.282	0.512	0.653	2.178	4.699	3.06407	2.36931	2.71313	2.72024	0.975281	-0.134069	-2.08879	-3.19814	-1.10935	-0.343825	0.350939	3.61894e-08	0.00923508	0.695253	0.000694745	1.02082e-08	0.00312819	1.02292e-06	0.318036	0.653703	1.01601e-08	1.47396e-06	2.04305e-07	0.0266675	0.809771	0.00419505	9.95709e-08	0.023056	5.23775e-06	0.456381	0.792591	6.81922e-08	7.87315e-06
noHitAssembly_c7501_g1_i1	PsCam043908	C.cajan_35773 : C6T9C9_SOYBN Putative uncharacterized protein OS=Glycine max PE=2 SV=1	92.55	2e-103	255	588	NA	uncharacterized RNA	blast_assembly	standard	7.84	1.784	0.205	0.363	0.182	0	3.12142	4.43281	2.29707	5.25716	3.29311	inf	0.171685	inf	inf	2.13574	0.824346	0.000334158	0.000145091	0.000122119	0.903818	nan	nan	1.89005e-22	7.55591e-10	0.468971	0.000764363	6.33804e-20	0.00112618	0.000623723	0.000520458	0.978194	nan	nan	2.54285e-21	4.66958e-09	0.620791	0.00269145	9.00696e-19
noHitAssembly_c33838_g1_i1	PsCam007369	Medtr5g061220.1 : Auxin response factor (AHRD V1 ***- D2NUD7_PHYPA); contains Interpro domain(s) IPR003340 Transcriptional factor B3 chr05_pseudomolecule_IMGAG_V3.5 24648245-24646440 H EGN_Mt100125 20100825	100	2e-73	256	889	NA	uncharacterized RNA	blast_assembly	standard	2.68	1.784	0.205	0.073	1.906	3.356	3.12142	5.19819	4.61108	3.70854	-0.0954325	-0.911627	-3.21685	-4.03305	-0.816195	0.587117	-1.48966	0.000334158	0.843471	0.0490617	5.84333e-05	1.27456e-07	0.0531376	4.82606e-09	0.196103	0.379329	6.05791e-06	8.25821e-07	0.00112618	0.925224	0.105706	0.00045656	1.09543e-06	0.202669	3.09455e-08	0.311645	0.538074	2.99286e-05	4.54953e-06
gi|332437156|gb|JI904213.1|	PsCam031070	LjChr1t5317 : F-box associated interaction domain; IPR017451:F-box associated interaction domain;	73.58	3e-23	460	744	NA	gi|332437156|gb|JI904213.1| TSA: Pisum sativum Ps_contig_mira-ass_7403 mRNA sequence	transcriptome	standard	39.698	1.903	0.205	0.29	0.363	0.671	3.21458	7.09687	2.71415	7.5973	2.39023	1.50389	-0.824346	-1.71069	-0.886343	4.38272	0.500429	0.000173819	0.000872487	0.0274015	0.495655	0.133727	0.353411	1.59303e-108	1.35561e-82	0.676289	0.000134163	2.5248e-87	0.000615341	0.00323323	0.0655468	0.703074	0.266768	0.661184	9.26959e-107	5.6466e-81	0.807039	0.000540607	1.73899e-85
noHitAssembly_c9226_g1_i1	PsCam050843	ASB1-AT1G25220.1 : symbols:ASB1,TRP4,WEI7; anthranilate synthase beta subunit 1	83.78	0.01	427	1790	NA	uncharacterized RNA	blast_assembly	standard	7.046	3.806	0.41	0.798	6.444	10.204	3.21458	3.14234	2.25381	4.10311	-0.759681	-1.42279	-3.97426	-4.63737	-0.663106	0.888529	0.960765	1.09987e-07	0.00982769	9.53646e-07	1.1815e-15	1.47195e-21	0.00492157	2.57449e-16	0.00258937	0.221078	1.18733e-06	1.46779e-16	5.91774e-07	0.0281529	5.48911e-06	3.08896e-14	3.59959e-20	0.0334849	2.62649e-15	0.0071546	0.351809	6.39449e-06	1.75402e-15
gi|377671721|gb|JR951452.1|	PsCam010242	Glyma05g32210.1|PACid:16260396 : PF00125,PTHR11426,KOG1745,AT5G10390.1,histone,H3	98.37	1e-86	184	684	NA	gi|377671721|gb|JR951452.1| TSA: Pisum sativum contig00715.PisaPYK9 mRNA sequence	transcriptome	standard	2.382	1.903	0.205	0.145	2.541	8.861	3.21458	4.03805	3.71415	3.53848	-0.417121	-2.21919	-3.6317	-5.43377	-1.80207	0.323898	-0.499571	0.000173819	0.344726	5.44351e-10	1.08406e-06	1.18082e-19	5.03348e-09	1.60601e-07	0.481573	0.728452	1.10969e-05	4.94979e-06	0.000615341	0.512777	4.35632e-09	1.164e-05	2.59769e-18	1.25448e-07	8.92693e-07	0.619529	0.848646	5.28092e-05	2.47358e-05
gi|332431948|gb|JI899005.1|	PsCam051867	Glyma18g01910.1|PACid:16307629 : PF00071,PF08477,PTHR11708,KOG0087,K07976,AT5G65270.1,AtRABA4a,AtRABA4a,(Arabidopsis,Rab,GTPase,homolog,A4a);,GTP,binding	84.38	1e-33	128	1046	NA	gi|332431948|gb|JI899005.1| TSA: Pisum sativum Ps_contig_mira-ass_2165 mRNA sequence	transcriptome	standard	9.329	8.921	0.922	1.016	3.721	7.116	3.27437	3.19882	3.13431	3.33888	1.26152	0.326139	-2.01285	-2.94823	-0.935376	0.064517	0.140062	2.54504e-16	3.7404e-06	0.20381	1.49678e-05	1.15965e-11	0.00157916	2.05492e-21	0.771559	0.816548	6.73288e-19	1.0666e-18	2.60717e-15	2.07961e-05	0.338413	0.000131544	1.51464e-10	0.0131093	2.65642e-20	0.872715	0.867408	8.88467e-18	1.42525e-17
gi|332436317|gb|JI903374.1|	PsCam007051	Medtr2g028660.1 : Unknown Protein (AHRD V1); contains Interpro domain(s) IPR005606 Sec20 chr02_pseudomolecule_IMGAG_V3.5 9512806-9518243 F EGN_Mt100125 20100825	100	2e-110	228	1281	NA	gi|332436317|gb|JI903374.1| TSA: Pisum sativum Ps_contig_mira-ass_6557 mRNA sequence	transcriptome	standard	19.552	14.869	1.536	1.378	9.711	10.472	3.27506	3.82667	3.43166	3.67007	0.614616	0.505771	-2.66044	-2.76929	-0.108845	0.395009	-0.156602	3.79725e-26	0.00113769	0.0136906	1.44692e-16	1.53005e-15	0.606723	2.73064e-49	0.0150871	0.751388	9.45328e-33	3.79774e-40	5.99276e-25	0.00411561	0.0361783	3.98875e-15	2.67242e-14	0.857063	7.47783e-48	0.0343682	0.860952	2.11692e-31	1.092e-38
gi|332434599|gb|JI901656.1|	PsCam013606	Glyma15g03300.1|PACid:16297474 : PF01781,PTHR10965,KOG3499,K02923,AT3G59540.1,60S,ribosomal,protein,L38,(RPL38B)	96.55	3e-05	180	495	NA	gi|332434599|gb|JI901656.1| TSA: Pisum sativum Ps_contig_mira-ass_4829 mRNA sequence	transcriptome	standard	12.009	4.996	0.512	1.233	3.358	6.176	3.28656	3.28387	2.0186	4.55183	0.573171	-0.305899	-2.71339	-3.59246	-0.879071	1.26527	1.26796	8.2285e-10	0.0764488	0.319751	9.14803e-07	5.64902e-12	0.00521068	1.09959e-27	1.54712e-07	0.0572296	2.09205e-07	1.85344e-28	5.40199e-09	0.155818	0.478044	9.94667e-06	7.55877e-11	0.0351464	1.77223e-26	7.75912e-07	0.116967	1.22506e-06	3.73177e-27
gi|332439591|gb|JI906648.1|	PsCam001803	Glyma07g03980.1|PACid:16266104 : PF07728,PF07726,PTHR22908,KOG1808,AT1G67120.1,ATP,binding,/,ATPase/,nucleoside-triphosphatase/,nucleotide,binding,/,transcription,factor,binding	96.67	3e-140	300	753	NA	gi|332439591|gb|JI906648.1| TSA: Pisum sativum Ps_contig_mira-ass_9883 mRNA sequence	transcriptome	standard	20.643	41.275	4.199	3.41	9.893	27.791	3.29715	2.59781	3.59742	2.29753	2.06079	0.57065	-1.23636	-2.7265	-1.49014	-0.999616	-0.300274	6.54013e-70	1.84852e-45	4.58358e-06	7.06723e-07	5.39812e-38	1.60395e-19	3.61034e-37	8.48497e-16	0.326122	5.39271e-91	2.6825e-27	2.76532e-68	6.19899e-44	2.41904e-05	7.81579e-06	2.45433e-36	8.98253e-18	7.53307e-36	7.71174e-15	0.477793	3.65612e-89	5.17276e-26
noHitAssembly_c19657_g1_i1	PsCam051222	Glyma05g29410.1|PACid:16260054 : PF00810,PTHR10585,KOG3106,K10949,AT1G29330.1,ERD2,ERD2,(ENDOPLASMIC,RETICULUM,RETENTION,DEFECTIVE,2);,KDEL,sequence,binding,/,receptor	88.24	0.084	300	1157	NA	uncharacterized RNA	blast_assembly	standard	3.176	2.022	0.205	0.073	1.906	3.491	3.30209	5.44317	4.79174	3.95352	0.0852349	-0.787857	-3.21685	-4.08994	-0.873092	0.651428	-1.48966	9.02897e-05	0.855008	0.076441	5.84333e-05	6.32603e-08	0.0367799	1.61063e-10	0.122398	0.379329	1.23078e-06	4.18508e-08	0.000334891	0.900922	0.150991	0.00045656	5.63879e-07	0.157001	1.16211e-09	0.208589	0.538074	6.61134e-06	2.67092e-07
noHitAssembly_c35789_g1_i1	PsCam047407	none	91.3	0.48	154	462	NA	uncharacterized RNA	blast_assembly	standard	1.985	2.022	0.205	0.218	1.271	1.343	3.30209	3.18674	3.21338	3.27544	0.669819	0.590324	-2.63227	-2.71176	-0.0794953	-0.026644	0.0887042	9.02897e-05	0.194845	0.295252	0.00296348	0.00473486	0.892394	1.20463e-05	0.954942	0.945926	1.90143e-05	5.3639e-05	0.000334891	0.332199	0.448597	0.0146887	0.0170336	0.945485	5.4242e-05	0.964632	0.96139	8.7342e-05	0.000230637
noHitAssembly_c16875_g1_i1	PsCam034773	Medtr2g082180.1 : 21.7 kDa class VI heat shock protein (AHRD V1 ***- Q9FIT9); contains Interpro domain(s) IPR008978 HSP20-like chaperone chr02_pseudomolecule_IMGAG_V3.5 24834605-24832714 F EGN_Mt100125 20100825	92.59	0.08	285	983	NA	uncharacterized RNA	blast_assembly	standard	9.031	20.459	2.048	0.29	3.812	12.352	3.32045	4.96076	6.14054	2.14067	2.42412	0.727991	-0.896332	-2.59246	-1.69612	-1.17978	-2.82009	9.47852e-36	3.65401e-28	6.18008e-05	0.0179358	6.28187e-17	3.66212e-11	1.21932e-26	9.126e-11	3.14107e-05	3.52343e-55	7.21208e-12	2.03768e-34	7.78787e-27	0.00027616	0.0649623	1.18826e-15	1.15925e-09	1.9066e-25	6.05247e-10	0.000133952	1.33589e-53	6.35905e-11
gi|377674359|gb|JR954090.1|	PsCam050450	Medtr3g113940.1 : Unknown Protein (AHRD V1) chr03_pseudomolecule_IMGAG_V3.5 41005004-41010282 E EGN_Mt100125 20100825	97.59	2e-33	215	1192	NA	gi|377674359|gb|JR954090.1| TSA: Pisum sativum contig03390.PisaPYK9 mRNA sequence	transcriptome	standard	6.054	6.185	0.614	0.653	2.541	6.981	3.33246	3.21273	3.24362	3.30158	1.28338	-0.17466	-2.04909	-3.50712	-1.45804	-0.0308849	0.0888443	6.3174e-12	9.49444e-05	0.536633	0.000297456	3.99963e-13	8.33194e-06	1.73249e-14	0.909152	0.906484	6.03071e-14	1.48203e-12	4.88547e-11	0.000423118	0.68703	0.00197684	5.8898e-12	0.000126215	1.60327e-13	0.928735	0.940611	6.03448e-13	1.38086e-11
gi|332475892|gb|JI942929.1|	PsCam045708	C.cajan_39732 : B9SF70_RICCO Putative uncharacterized protein OS=Ricinus communis GN=RCOM_1095210 PE=4 SV=1	96.15	2e-14	234	1715	NA	gi|332475892|gb|JI942929.1| TSA: Pisum sativum Ps_contig_mira-ass_48714 mRNA sequence	transcriptome	standard	7.146	3.093	0.307	0.58	0.635	1.074	3.3327	3.62301	2.41488	4.54083	2.28418	1.52601	-1.04852	-1.80668	-0.758165	1.20813	0.917814	1.17713e-06	3.63887e-05	0.00447491	0.27098	0.0490761	0.305163	2.13305e-18	9.49107e-05	0.315819	5.08678e-06	1.45476e-17	5.62719e-06	0.000173488	0.013571	0.489463	0.12072	0.623815	2.4228e-17	0.000338584	0.468175	2.53163e-05	1.84014e-16
noHitAssembly_c17923_g1_i1	PsCam002104	Medtr7g090570.1 : Unknown Protein (AHRD V1) chr07_pseudomolecule_IMGAG_V3.5 28385908-28388404 E EGN_Mt100125 20100825	95.07	9e-57	229	702	NA	uncharacterized RNA	blast_assembly	standard	25.01	5.234	0.512	0.073	2.814	1.611	3.3537	8.42039	6.16387	5.61022	0.895292	1.69996	-2.45841	-1.65374	0.804666	2.25652	-2.81018	2.31035e-10	0.00737428	6.40732e-05	2.09163e-05	0.0234365	0.0804816	1.31826e-61	5.71118e-30	0.0373887	2.55907e-15	2.51097e-60	1.58634e-09	0.0216912	0.000285427	0.000178858	0.0652211	0.267982	4.4678e-60	8.94854e-29	0.0817665	2.78069e-14	1.13862e-58
noHitAssembly_c14007_g1_i1	PsCam015712	Glyma06g10050.1|PACid:16262385 : PF00924,AT5G10490.1,MSL2,MSL2,(MscS-LIKE,2);,ion,channel	71.35	3e-15	333	415	NA	uncharacterized RNA	blast_assembly	standard	3.573	6.304	0.614	0.871	3.267	4.162	3.35996	2.03639	2.85552	2.54083	0.948301	0.598991	-2.41166	-2.76097	-0.349311	-0.819132	0.504434	3.35322e-12	0.00203092	0.0613381	5.78862e-06	5.2067e-07	0.317972	4.6609e-06	0.00783102	0.469565	9.51838e-13	1.81969e-06	2.64886e-11	0.00694622	0.126954	5.50202e-05	4.12946e-06	0.629898	2.21294e-05	0.0192465	0.618895	8.70018e-12	9.56746e-06
noHitAssembly_Contig2937	PsCam053507	Medtr3g034220.1 : Unknown Protein (AHRD V1) chr03_pseudomolecule_IMGAG_V3.5 11032335-11031951 L EGN_Mt100125 20100825	94.81	5e-91	212	506	MTR_3g033510	tr|G7IX29|G7IX29_MEDTR Nodule Cysteine-Rich (NCR) secreted peptide-like protein OS=Medicago truncatula GN=MTR_3g033510 PE=4 SV=2	blast_assembly	standard	10.719	2.141	0.205	0.363	14.34	16.648	3.38459	4.88406	2.56024	5.7084	-2.74369	-2.95899	-6.12828	-6.34358	-0.215304	2.32381	0.824346	4.68528e-05	5.90214e-23	1.9134e-23	7.80221e-37	2.69509e-35	0.207479	3.5628e-31	3.50872e-14	0.468971	8.6561e-05	7.43149e-27	0.000181069	1.0512e-21	3.1719e-22	5.16832e-35	1.13323e-33	0.47673	6.36162e-30	2.90785e-13	0.620791	0.000359314	1.41122e-25
noHitAssembly_c21457_g1_i1	PsCam014977	C.cajan_22346 : Q9SY99_ARATH T25B24.14 protein OS=Arabidopsis thaliana GN=T25B24.14 PE=4 SV=1	98.82	1e-35	176	663	NA	uncharacterized RNA	blast_assembly	standard	4.863	6.423	0.614	0.653	2.632	3.088	3.38694	2.89669	3.29809	2.98554	1.28709	1.05657	-2.09985	-2.33036	-0.230513	-0.401401	0.0888443	1.77854e-12	6.69936e-05	0.00208867	0.000184325	8.4616e-05	0.562192	5.90151e-11	0.15735	0.906484	1.30035e-14	1.38137e-09	1.43355e-11	0.000306152	0.00690663	0.00128999	0.00046975	0.820429	4.38883e-10	0.257948	0.940611	1.35021e-13	1.01188e-08
noHitAssembly_c3292_g1_i1	PsCam022884	Glyma20g31270.1|PACid:16317475 : PF07732,PF00394,PF07731,PTHR11709,KOG1263,AT5G48100.1,TT10,TT10,(TRANSPARENT,TESTA,10);,copper,ion,binding,/,laccase	100	6e-58	185	304	NA	uncharacterized RNA	blast_assembly	standard	4.069	3.212	0.307	0.435	1.271	1.745	3.38716	3.22559	2.88438	3.72836	1.33751	0.880245	-2.04965	-2.50692	-0.457263	0.341202	0.502777	6.17421e-07	0.00368052	0.0617429	0.0105288	0.00204414	0.405198	3.02369e-10	0.33345	0.609092	3.08236e-07	1.16919e-09	3.05298e-06	0.0118094	0.127729	0.0425081	0.00828398	0.683835	2.141e-09	0.476669	0.751995	1.77366e-06	8.60055e-09
gi|332440769|gb|JI907826.1|	PsCam012834	C.cajan_11426 : B9SU84_RICCO Exonuclease, putative OS=Ricinus communis GN=RCOM_0570820 PE=4 SV=1	94.74	6e-26	177	2583	NA	gi|332440769|gb|JI907826.1| TSA: Pisum sativum Ps_contig_mira-ass_11087 mRNA sequence	transcriptome	standard	3.771	7.851	0.717	0.073	1.543	3.088	3.45283	5.69091	6.74884	2.3949	2.34714	1.3462	-1.10569	-2.10663	-1.00093	-1.05793	-3.296	3.9164e-15	2.25363e-11	3.75336e-05	0.0731441	0.000219601	0.0276265	2.97765e-12	0.000236693	0.00795372	9.30905e-22	2.11963e-06	3.76561e-14	2.10918e-10	0.000173846	0.192021	0.0011232	0.128231	2.42294e-11	0.000794762	0.0214382	1.40193e-20	1.1088e-05
gi|332442700|gb|JI909757.1|	PsCam051158	Glyma05g02880.1|PACid:16258116 : PF00651,PTHR23230,AT3G48360.1,BT2,BT2,(BTB,AND,TAZ,DOMAIN,PROTEIN,2);,protein,binding,/,transcription,factor/,transcription,regulator	100	1e-58	125	1694	NA	gi|332442700|gb|JI909757.1| TSA: Pisum sativum Ps_contig_mira-ass_13056 mRNA sequence	transcriptome	standard	12.207	22.6	2.048	1.088	1.997	4.296	3.46404	3.48796	4.37657	2.57542	3.50042	2.39526	0.0363814	-1.06878	-1.10516	-0.888614	-0.912537	1.20374e-40	1.12036e-43	3.19212e-25	0.934331	0.00812338	0.00483761	1.80832e-29	6.81391e-08	0.0608498	5.33951e-57	6.09629e-19	2.95076e-39	3.63012e-42	5.65733e-24	0.953201	0.0271923	0.033016	3.07679e-28	3.54119e-07	0.123409	2.09738e-55	8.25879e-18
gi|377677322|gb|JR957053.1|	PsCam051438	C.cajan_40636 : A7PL19_VITVI Chromosome chr7 scaffold_20, whole genome shotgun sequence OS=Vitis vinifera GN=GSVIVT00019400001 PE=4 SV=1	92.59	1e-72	188	980	NA	gi|377677322|gb|JR957053.1| TSA: Pisum sativum contig06380.PisaPYK9 mRNA sequence	transcriptome	standard	15.681	25.693	2.253	1.959	8.078	7.384	3.51146	3.00083	3.71319	2.7991	1.66931	1.7989	-1.84215	-1.71256	0.129596	-0.712358	-0.20173	1.90028e-46	3.71814e-22	3.16432e-20	1.83872e-09	6.57527e-07	0.592053	5.7762e-33	1.98098e-06	0.622885	1.19417e-58	5.95805e-26	5.35056e-45	6.38e-21	4.6251e-19	2.84176e-08	5.12866e-06	0.841265	1.07996e-31	8.81971e-06	0.764957	4.84545e-57	1.10004e-24
gi|377673839|gb|JR953570.1|	PsCam013489	none	98.53	7e-27	85	664	NA	gi|377673839|gb|JR953570.1| TSA: Pisum sativum contig02866.PisaPYK9 mRNA sequence	transcriptome	standard	2.382	2.379	0.205	0.073	0.635	1.745	3.53666	5.02813	5.02631	3.53848	1.90553	0.447128	-1.63113	-3.08953	-1.4584	0.00181814	-1.48966	1.25925e-05	0.00125502	0.378748	0.121193	0.000588508	0.025865	3.84655e-08	0.996739	0.379329	1.16771e-07	4.94979e-06	5.29601e-05	0.00446881	0.538799	0.281028	0.00271538	0.122118	2.27286e-07	0.999985	0.538074	7.03259e-07	2.47358e-05
noHitAssembly_c28783_g1_i1	PsCam053699	C.cajan_18765 : C6SYQ1_SOYBN Putative uncharacterized protein (Fragment) OS=Glycine max PE=2 SV=1	92.59	0.071	257	721	NA	uncharacterized RNA	blast_assembly	standard	1.389	2.379	0.205	0.218	0.091	0	3.53666	2.67165	3.44796	2.76035	4.70834	inf	1.17169	inf	inf	-0.776309	0.0887042	1.25925e-05	9.27347e-07	7.10923e-06	0.493338	nan	nan	0.000786831	0.119073	0.945926	1.76882e-06	0.00184316	5.29601e-05	5.58239e-06	3.65705e-05	0.714007	nan	nan	0.00267554	0.20387	0.96139	9.29419e-06	0.00586633
gi|377671949|gb|JR951680.1|	PsCam010013	Medtr1g075720.1 : 60S ribosomal protein L14-1 (AHRD V1 ***- Q9SIM4); contains Interpro domain(s) IPR002784 Ribosomal protein L14 chr01_pseudomolecule_IMGAG_V3.5 19277509-19279108 E EGN_Mt100125 20100825	96.77	3e-22	154	680	NA	gi|377671949|gb|JR951680.1| TSA: Pisum sativum contig00947.PisaPYK9 mRNA sequence	transcriptome	standard	104.407	38.064	3.277	7.038	11.98	20.676	3.53798	3.89091	2.43519	4.9937	1.6678	0.88047	-1.87018	-2.65751	-0.787329	1.45572	1.10279	2.49538e-68	5.42157e-32	1.22882e-10	1.39747e-13	5.73827e-28	3.2922e-06	9.37567e-258	1.81221e-66	4.82192e-05	3.27297e-58	4.70353e-241	1.03568e-66	1.29744e-30	1.04369e-09	3.15582e-12	1.86981e-26	5.39387e-05	1.33733e-255	6.17955e-65	0.000199157	1.32038e-56	1.04883e-238
gi|377673140|gb|JR952871.1|	PsCam057935	LjChr6t1384 : none	100	0.26	95	3650	NA	gi|377673140|gb|JR952871.1| TSA: Pisum sativum contig02161.PisaPYK9 mRNA sequence	transcriptome	standard	3.077	1.189	0.102	0.145	1.815	2.954	3.54311	4.4074	3.03562	4.91488	-0.610221	-1.31292	-4.15333	-4.85603	-0.7027	1.37178	0.507484	0.0020152	0.258879	0.0131691	1.68464e-05	2.31622e-07	0.111421	1.07987e-09	0.00472202	0.767811	0.00140366	1.36538e-08	0.00583888	0.415451	0.0349484	0.000146763	1.92108e-06	0.333305	7.30684e-09	0.0123042	0.86886	0.00467094	9.13168e-08
gi|332446908|gb|JI913965.1|	PsCam058253	NF-YB7-AT2G13570.1 : symbols:NF-YB7; nuclear factor Y, subunit B7	89.66	0.028	349	866	NA	gi|332446908|gb|JI913965.1| TSA: Pisum sativum Ps_contig_mira-ass_17534 mRNA sequence	transcriptome	standard	14.887	7.256	0.614	0.145	1.724	6.31	3.56286	6.68186	5.64505	4.59967	2.07341	0.201534	-1.48945	-3.36133	-1.87188	1.03681	-2.08219	2.06514e-14	2.59224e-09	0.469517	0.0170086	1.20002e-11	4.13812e-07	8.7055e-43	6.34601e-07	0.0556845	1.02214e-20	5.11351e-35	1.89782e-13	2.03988e-08	0.637461	0.0628042	1.56632e-10	7.8668e-06	2.08649e-41	2.98344e-06	0.114739	1.46517e-19	1.26238e-33
gi|332498176|gb|JI965212.1|	PsCam025815	LjChr0t7200 : Protein of unknown function DUF3223; IPR021602:Protein of unknown function DUF3223;	100	1e-28	175	711	NA	gi|332498176|gb|JI965212.1| TSA: Pisum sativum Ps_contig_mira-ass_84685 mRNA sequence	transcriptome	standard	3.077	4.877	0.41	0.073	2.814	1.477	3.5723	5.39748	6.06195	2.90783	0.793372	1.72332	-2.77893	-1.84897	0.929953	-0.66447	-2.48966	3.45648e-10	0.0196455	9.76752e-05	5.33846e-06	0.0189652	0.0480179	3.1612e-10	0.0512992	0.0812013	2.10568e-14	1.95395e-06	2.3385e-09	0.0508695	0.000421844	5.10528e-05	0.0555407	0.187745	2.23348e-09	0.100052	0.155452	2.15774e-13	1.02534e-05
noHitAssembly_c21126_g1_i1	PsCam034278	Glyma19g02520.1|PACid:16311675 : PF00664,PF00005,PTHR19242,KOG0055,AT3G28860.1,ABCB19,ABCB19;,ATPase,,coupled,to,transmembrane,movement,of,substances,/,auxin,efflux,transmembrane,transporter	100	2.4	213	4949	NA	uncharacterized RNA	blast_assembly	standard	1.886	3.687	0.307	0.29	2.36	1.745	3.58614	2.7012	3.66832	2.61902	0.643661	1.07922	-2.94248	-2.50692	0.43556	-0.967118	-0.0821858	4.63759e-08	0.091126	0.0176981	1.80174e-05	0.00204414	0.355942	8.45412e-05	0.019235	0.939814	1.13097e-09	0.000422473	2.58861e-07	0.17926	0.0445089	0.0001561	0.00828398	0.661395	0.000338256	0.0426019	0.962472	8.262e-09	0.001543
noHitAssembly_c14848_g1_i1	PsCam014523	ATGSTU24-AT1G17170.1 : symbols:ATGSTU24,GST,GSTU24; glutathione S-transferase TAU 24	96.72	1e-51	392	711	NA	uncharacterized RNA	blast_assembly	standard	25.903	9.873	0.819	1.669	53.548	77.601	3.59155	3.95606	2.5645	4.98311	-2.43927	-2.97451	-6.03083	-6.56607	-0.535243	1.39156	1.02705	3.64516e-19	2.14589e-71	1.92869e-103	8.81639e-133	1.441e-156	1.54804e-10	4.21485e-66	1.11525e-16	0.0619731	3.29132e-17	3.13023e-61	4.32689e-18	1.11618e-69	1.29143e-101	2.45286e-130	3.35426e-154	4.61622e-09	1.53321e-64	1.05694e-15	0.125142	3.98221e-16	1.44589e-59
gi|332432975|gb|JI900032.1|	PsCam053180	Glyma02g17440.1|PACid:16248398 : PF09420,KOG4771,AT1G02870.1,unknown,protein	96.55	7e-20	219	485	NA	gi|332432975|gb|JI900032.1| TSA: Pisum sativum Ps_contig_mira-ass_3198 mRNA sequence	transcriptome	standard	20.544	27.596	2.253	4.571	7.987	21.75	3.61454	2.16814	2.59388	3.1888	1.78873	0.343444	-1.82581	-3.2711	-1.44529	-0.425742	1.02066	7.86378e-51	6.42103e-26	0.018972	2.82524e-09	1.49616e-35	5.50906e-15	3.10063e-30	0.00196512	0.0021054	1.02353e-45	9.76155e-38	2.41532e-49	1.26448e-24	0.0471446	4.27258e-08	6.31382e-34	2.34973e-13	5.3858e-29	0.00554447	0.00646064	3.19269e-44	2.59983e-36
gi|332480859|gb|JI947896.1|	PsCam001670	LjChr0t2972 : Toll-Interleukin receptor; NB-ARC; Dilute; Quinolinate synthetase A; IPR000157:Toll-Interleukin receptor; IPR002182:NB-ARC; IPR002710:Dilute; IPR003473:Quinolinate synthetase A;	97.59	3e-33	281	1054	NA	gi|332480859|gb|JI947896.1| TSA: Pisum sativum Ps_contig_mira-ass_55310 mRNA sequence	transcriptome	standard	4.962	3.806	0.307	0.871	2.541	6.579	3.63197	2.51018	2.12753	4.01461	0.582879	-0.789593	-3.04909	-4.42156	-1.37247	0.382646	1.50443	2.42476e-08	0.116375	0.0148153	5.97941e-06	3.49071e-14	3.58715e-05	8.88995e-10	0.234663	0.0691265	2.75811e-06	5.7783e-12	1.38895e-07	0.219058	0.038672	5.66461e-05	5.56447e-13	0.00047933	6.06511e-09	0.352387	0.137183	1.41902e-05	5.1347e-11
noHitAssembly_c4805_g1_i1	PsCam002372	C.cajan_04496 : C6TJ61_SOYBN Putative uncharacterized protein OS=Glycine max PE=2 SV=1	97.9	0	381	581	NA	uncharacterized RNA	blast_assembly	standard	6.947	5.115	0.41	0.435	2.269	2.551	3.64104	3.9973	3.55565	4.08269	1.17268	1.00367	-2.46836	-2.63737	-0.169006	0.441656	0.0853915	9.53768e-11	0.000946216	0.00847798	0.000127465	0.000125041	0.696285	4.60105e-19	0.108043	0.923586	1.35336e-12	2.63781e-16	6.74967e-10	0.00348641	0.0237322	0.000924289	0.000674865	0.899941	5.37626e-18	0.189074	0.952753	1.224e-11	3.1136e-15
noHitAssembly_c12802_g1_i1	PsCam036044	Medtr5g074620.1 : Pseudouridylate synthase (Fragment) (AHRD V1 **** D1H3V0_VITVI); contains Interpro domain(s) IPR001406 Pseudouridine synthase I, TruA chr05_pseudomolecule_IMGAG_V3.5 30719885-30715720 E EGN_Mt100125 20100825	93.55	8e-62	155	1738	NA	uncharacterized RNA	blast_assembly	standard	2.084	1.308	0.102	0.073	1.361	1.343	3.68072	4.83532	4.16332	4.35271	-0.0573045	-0.0380968	-3.73803	-3.71882	0.0192078	0.671993	-0.482601	0.00101854	0.919566	0.952915	0.00031367	0.00115111	0.972291	3.15592e-07	0.198452	0.806072	0.000156004	5.08252e-06	0.00312808	0.943387	0.961184	0.00207083	0.00494704	0.999466	1.70696e-06	0.315059	0.877652	0.000622268	2.5355e-05
noHitAssembly_c8425_g1_i1	PsCam046520	Glyma13g06520.1|PACid:16289854 : PTHR23258,AT3G51550.1,FER,FER,(FERONIA);,kinase/,protein,kinase	87.88	1e-14	392	737	NA	uncharacterized RNA	blast_assembly	standard	9.329	6.661	0.512	0.508	5.173	8.861	3.70152	4.19882	3.71284	4.18751	0.364738	-0.411731	-3.33679	-4.11325	-0.776468	0.485984	-0.0113153	1.0726e-13	0.177106	0.115297	1.74597e-11	6.03719e-18	0.0026229	9.81288e-26	0.0420483	0.988722	2.00845e-16	1.2144e-21	9.41126e-13	0.308791	0.213435	3.3055e-10	1.2175e-16	0.019984	1.49144e-24	0.083613	0.991127	2.32945e-15	1.8658e-20
gi|332432100|gb|JI899157.1|	PsCam001091	Glyma07g02370.1|PACid:16265903 : AT1G16080.1,unknown,protein	98.01	4e-119	251	1296	NA	gi|332432100|gb|JI899157.1| TSA: Pisum sativum Ps_contig_mira-ass_2317 mRNA sequence	transcriptome	standard	33.446	12.014	0.922	0.29	6.535	6.176	3.70381	6.84964	5.37252	5.18092	0.878457	0.959972	-2.82535	-2.74383	0.0815145	1.47712	-1.66871	1.80463e-23	6.48417e-05	0.000101014	2.66558e-12	1.09303e-09	0.759772	4.51444e-93	6.58733e-23	0.0437656	4.36032e-33	3.06384e-79	2.57359e-22	0.000297539	0.000435578	5.43208e-11	1.18441e-08	0.938553	2.29671e-91	8.19273e-22	0.0935567	9.86374e-32	1.90438e-77
gi|332478517|gb|JI945554.1|	PsCam043192	Glyma15g05260.1|PACid:16297708 : PF01694,PTHR22936,KOG2632,AT1G25290.1,ATRBL10,ATRBL10,(ARABIDOPSIS,RHOMBOID-LIKE,PROTEIN,10)	100	0.24	248	1415	NA	gi|332478517|gb|JI945554.1| TSA: Pisum sativum Ps_contig_mira-ass_52096 mRNA sequence	transcriptome	standard	4.863	4.044	0.307	0.073	3.267	5.37	3.71947	6.05781	5.79174	3.98554	0.307817	-0.409139	-3.41166	-4.12861	-0.716956	0.266064	-2.07227	6.62324e-09	0.370078	0.222891	6.88797e-08	1.73622e-11	0.0288709	2.46699e-15	0.403935	0.176041	3.17041e-12	1.04199e-11	4.00644e-08	0.544482	0.362774	8.84108e-07	2.23733e-10	0.131235	2.39238e-14	0.543246	0.296593	2.79667e-11	9.08285e-11
gi|332458311|gb|JI925368.1|	PsCam058793	LjChr0t2915 : RNA-directed DNA polymerase (reverse transcriptase), related; IPR015706:RNA-directed DNA polymerase (reverse transcriptase), related;	88.89	0.32	321	2895	NA	gi|332458311|gb|JI925368.1| TSA: Pisum sativum Ps_contig_mira-ass_29203 mRNA sequence	transcriptome	standard	42.378	5.591	0.41	0.145	6.898	15.574	3.76941	8.19112	5.26898	6.69155	-0.303072	-1.47796	-4.07248	-5.24737	-1.17489	2.92214	-1.49957	7.23676e-12	0.248604	4.6416e-10	7.12976e-17	3.80245e-33	1.76459e-08	1.12241e-105	2.00397e-65	0.213764	3.29682e-16	9.85268e-99	5.56681e-11	0.404531	3.7357e-09	2.00333e-15	1.48572e-31	4.11202e-07	6.39015e-104	6.71605e-64	0.344557	3.77184e-15	7.83952e-97
gi|332459273|gb|JI926330.1|	PsCam014068	Medtr2g089120.1 : Myrcene synthase, chloroplastic (AHRD V1 **** Q93X23); contains Interpro domain(s) IPR005630 Terpene synthase, metal-binding domain chr02_pseudomolecule_IMGAG_V3.5 27889637-27894235 E EGN_Mt100125 20100825	99.06	2e-103	212	1785	NA	gi|332459273|gb|JI926330.1| TSA: Pisum sativum Ps_contig_mira-ass_30205 mRNA sequence	transcriptome	standard	1.786	2.855	0.205	0.363	2.269	1.477	3.79979	2.29869	2.97545	3.12304	0.331434	0.950821	-3.46836	-2.84897	0.619387	-0.676759	0.824346	9.0825e-07	0.419419	0.0600673	6.00414e-06	0.00237147	0.211904	0.000476862	0.129955	0.468971	9.49979e-07	0.000175659	4.39416e-06	0.585265	0.124471	5.6803e-05	0.00932132	0.481348	0.00166963	0.220237	0.620791	5.15802e-06	0.000690838
noHitAssembly_c11925_g1_i2	PsCam025005	AT1G15870.1 : Mitochondrial glycoprotein family protein	100	9e-25	204	752	NA	uncharacterized RNA	blast_assembly	standard	26.399	1.427	0.102	0.073	7.079	5.639	3.80634	8.49837	4.28895	8.01577	-2.31056	-1.98245	-6.1169	-5.7888	0.328106	4.20943	-0.482601	0.000516064	3.14228e-10	4.08374e-06	5.12187e-19	4.20568e-13	0.219237	2.18928e-64	1.91153e-54	0.806072	6.87054e-05	1.27678e-56	0.00167443	2.6904e-09	2.16657e-05	1.665e-17	6.17814e-12	0.495434	7.75296e-63	5.27978e-53	0.877652	0.000290695	5.44631e-55
gi|332476990|gb|JI944027.1|	PsCam047187	Medtr5g097960.1 : Unknown Protein (AHRD V1); contains Interpro domain(s) IPR005135 Endonuclease/exonuclease/phosphatase chr05_pseudomolecule_IMGAG_V3.5 41861199-41863009 H EGN_Mt100125 20100825	79.75	1e-55	238	499	NA	gi|332476990|gb|JI944027.1| TSA: Pisum sativum Ps_contig_mira-ass_50099 mRNA sequence	transcriptome	standard	3.275	1.427	0.102	0.218	1.18	0.671	3.80634	3.90909	2.71059	5.00485	0.274198	1.0886	-3.53215	-2.71774	0.814402	1.19851	1.09576	0.000516064	0.632577	0.137277	0.00102061	0.0457979	0.252991	1.17023e-09	0.00866264	0.479652	0.000942738	4.27772e-09	0.00167443	0.779732	0.244938	0.00585465	0.11443	0.545216	7.8971e-09	0.0211793	0.625082	0.00322651	3.00328e-08
noHitAssembly_c3209_g1_i1	PsCam042502	Glyma07g02250.1|PACid:16265889 : PF03759,AT1G79860.1,ROPGEF12,ROPGEF12,(RHO,GUANYL-NUCLEOTIDE,EXCHANGE,FACTOR,12);,Rho,guanyl-nucleotide,exchange,factor	94.51	2e-33	225	2081	MTR_2g101830	tr|F6LPV2|F6LPV2_MEDTR RHO guanyl-nucleotide exchange factor OS=Medicago truncatula GN=MTR_2g101830 PE=2 SV=1	blast_assembly	standard	2.779	1.427	0.102	0.29	1.089	1.477	3.80634	3.26044	2.29886	4.76792	0.389981	-0.0496845	-3.41636	-3.85603	-0.439666	0.96158	1.50748	0.000516064	0.505673	0.934878	0.00184403	0.000555604	0.461168	1.70635e-07	0.0432782	0.294	0.00261167	7.89736e-08	0.00167443	0.654167	0.946652	0.00979741	0.00257748	0.745912	9.4613e-07	0.085936	0.443822	0.00811542	4.90174e-07
gi|332467309|gb|JI934346.1|	PsCam054796	Glyma0092s00210.1|PACid:16242816 : PF01459,PTHR11743,KOG3126,AT5G67500.1,VDAC2,VDAC2,(VOLTAGE,DEPENDENT,ANION,CHANNEL,2);,voltage-gated,anion,channel	95.95	2e-27	79	1180	NA	gi|332467309|gb|JI934346.1| TSA: Pisum sativum Ps_contig_mira-ass_38725 mRNA sequence	transcriptome	standard	1.29	1.427	0.102	0.073	0.091	1.208	3.80634	4.14333	4.28895	3.66073	3.97097	0.240365	0.164631	-3.56598	-3.73061	-0.145614	-0.482601	0.000516064	0.000269608	0.703842	0.931906	0.00239273	0.00136981	0.000100974	0.800243	0.806072	6.87054e-05	0.000668854	0.00167443	0.00110567	0.818748	0.971594	0.00937313	0.0115901	0.000397915	0.893079	0.877652	0.000290695	0.00235543
gi|332471809|gb|JI938846.1|	PsCam006811	Glyma03g32500.1|PACid:16253073 : PF00664,PF00005,PTHR19242,KOG0054,AT1G04120.1,ATMRP5,ATMRP5;,ATPase,,coupled,to,transmembrane,movement,of,substances,/,sulfonylurea,receptor	89.39	4e-149	621	5073	NA	gi|332471809|gb|JI938846.1| TSA: Pisum sativum Ps_contig_mira-ass_43826 mRNA sequence	transcriptome	standard	53.791	71.964	5.12	8.343	39.934	72.499	3.81306	2.68873	3.10864	3.39315	0.849658	-0.0106857	-2.9634	-3.82375	-0.860344	-0.419911	0.704422	1.69296e-134	2.04278e-21	0.900191	3.84151e-70	1.10904e-128	5.4886e-21	1.88716e-97	8.0109e-07	0.00245477	2.85336e-139	4.90802e-101	1.44345e-132	3.39789e-20	0.96783	5.08564e-68	2.04351e-126	3.32404e-19	1.00904e-95	3.72586e-06	0.00747228	3.3054e-137	4.02733e-99
gi|332433321|gb|JI900378.1|	PsCam051946	Glyma13g10300.1|PACid:16290202 : PF03946,PF00298,PTHR11661,KOG3257,AT1G32990.1,PRPL11,PRPL11,(PLASTID,RIBOSOMAL,PROTEIN,L11);,structural,constituent,of,ribosome	99.26	5e-63	135	1066	NA	gi|332433321|gb|JI900378.1| TSA: Pisum sativum Ps_contig_mira-ass_3546 mRNA sequence	transcriptome	standard	7.245	7.375	0.512	0.29	7.624	12.352	3.84843	4.64286	4.66852	3.82277	-0.0479051	-0.74403	-3.89633	-4.59246	-0.696125	-0.0256574	-0.820091	2.2707e-15	0.84125	0.00151336	5.02104e-18	1.16405e-25	0.00123906	3.01126e-21	0.917773	0.392377	3.06627e-20	2.61353e-16	2.21624e-14	0.923115	0.00516134	1.53457e-16	3.4466e-24	0.0106847	3.87047e-20	0.936262	0.545958	4.2949e-19	3.08596e-15
gi|377671810|gb|JR951541.1|	PsCam007132	Glyma17g00560.1|PACid:16303927 : PTHR12664,KOG3026,AT2G02570.1,nucleic,acid,binding	100	5e-28	197	1153	NA	gi|377671810|gb|JR951541.1| TSA: Pisum sativum contig00807.PisaPYK9 mRNA sequence	transcriptome	standard	18.162	19.27	1.331	2.539	3.812	8.324	3.85577	2.83859	2.92402	3.77034	2.33774	1.21101	-1.51804	-2.64477	-1.12673	-0.0854335	0.93175	1.27983e-37	1.40396e-25	2.72456e-09	0.000319352	3.98296e-12	6.80845e-05	5.66429e-36	0.582038	0.0336217	1.54012e-36	4.17395e-38	2.8884e-36	2.72822e-24	2.04404e-08	0.00209983	5.41221e-11	0.000852558	1.14435e-34	0.705968	0.0748271	3.88667e-35	1.1268e-36
gi|332453919|gb|JI920976.1|	PsCam052993	Medtr2g066560.1 : Unknown Protein (AHRD V1) chr02_pseudomolecule_IMGAG_V3.5 21603940-21603665 H EGN_Mt100125 20100825	99.43	3e-84	369	585	NA	gi|332453919|gb|JI920976.1| TSA: Pisum sativum Ps_contig_mira-ass_24677 mRNA sequence	transcriptome	standard	3.97	2.974	0.205	0.363	0.363	2.551	3.85871	3.4511	3.03436	4.27544	3.03436	0.221342	-0.824346	-3.63737	-2.81302	0.416734	0.824346	4.70966e-07	2.31135e-06	0.612338	0.495655	8.66011e-06	3.9645e-05	1.53701e-10	0.249657	0.468971	4.41819e-07	3.62587e-10	2.35429e-06	1.3192e-05	0.749435	0.703074	5.73191e-05	0.000525501	1.11125e-09	0.372563	0.620791	2.4917e-06	2.79754e-09
gi|332431945|gb|JI899002.1|	PsCam055454	Glyma19g01250.1|PACid:16311533 : PF07714,PF00069,PTHR23257,KOG0192,AT3G01490.1,protein,kinase,,putative	100	5e-70	146	455	NA	gi|332431945|gb|JI899002.1| TSA: Pisum sativum Ps_contig_mira-ass_2162 mRNA sequence	transcriptome	standard	37.019	51.029	3.482	3.41	19.604	35.176	3.87333	3.44042	3.90347	3.41028	1.38017	0.536726	-2.49316	-3.3366	-0.843443	-0.463051	-0.0301445	6.19692e-97	1.98824e-32	1.4256e-06	1.01112e-29	2.39114e-57	1.21732e-10	7.08908e-85	5.39814e-06	0.925208	1.59841e-118	2.08262e-70	3.72854e-95	4.82508e-31	8.05309e-06	5.30001e-28	1.75865e-55	3.6726e-09	3.27442e-83	2.2855e-05	0.952876	1.50661e-116	1.13684e-68
noHitAssembly_c33902_g1_i1	PsCam049754	Glyma20g24210.1|PACid:16316638 : PF02362,AT4G01580.1,transcriptional,factor,B3,family,protein	100	5e-06	360	2537	MTR_8g103940	tr|G7L911|G7L911_MEDTR Transcriptional factor B3 family protein OS=Medicago truncatula GN=MTR_8g103940 PE=4 SV=1	blast_assembly	standard	9.23	4.52	0.307	0.145	2.45	5.505	3.88001	5.99221	4.9622	4.91002	0.883541	-0.28442	-2.99647	-4.16443	-1.16796	1.03001	-1.08219	4.93664e-10	0.0138414	0.380905	1.03885e-05	8.68844e-12	0.000860798	1.02448e-27	9.60877e-05	0.403002	3.12293e-13	8.03399e-23	3.30318e-09	0.0375299	0.538037	9.41637e-05	1.148e-10	0.00783498	1.65204e-26	0.000342602	0.552329	2.96707e-12	1.30539e-21
gi|377671851|gb|JR951582.1|	PsCam054091	LjChr6t1866 : none	98.51	8e-26	217	609	NA	gi|377671851|gb|JR951582.1| TSA: Pisum sativum contig00848.PisaPYK9 mRNA sequence	transcriptome	standard	6.253	6.066	0.41	0.58	0.998	0.94	3.88705	3.43042	3.38662	3.93085	2.60363	2.69001	-1.28342	-1.19704	0.0863791	0.043803	0.500429	5.47929e-13	4.43258e-10	9.63088e-09	0.104398	0.174789	0.898326	1.12286e-15	0.871927	0.554869	3.68549e-14	1.60214e-14	4.57719e-12	3.74947e-09	6.89197e-08	0.255706	0.329796	0.949897	1.10925e-14	0.934758	0.698835	3.73126e-13	1.69889e-13
noHitAssembly_c10044_g1_i1	PsCam002213	C.cajan_00600 : B9MU97_POPTR Nbs-lrr resistance protein OS=Populus trichocarpa GN=POPTRDRAFT_590080 PE=4 SV=1	99.62	9e-134	266	3190	NA	uncharacterized RNA	blast_assembly	standard	3.871	6.185	0.41	0.218	1.361	1.343	3.91508	4.15031	4.82637	3.23901	2.18411	2.20331	-1.73097	-1.71176	0.0192078	-0.676067	-0.911296	2.8741e-13	1.32893e-08	2.43208e-07	0.0179931	0.0339465	0.972291	1.64346e-11	0.0258163	0.40184	2.03694e-17	1.9891e-08	2.44933e-12	9.79091e-08	1.49986e-06	0.0650917	0.0895597	0.999466	1.27272e-10	0.0555793	0.554953	2.49335e-16	1.30863e-07
noHitAssembly_c13523_g1_i1	PsCam014757	C.cajan_02022 : Q7XE06_ORYSJ HAT family dimerisation domain containing protein OS=Oryza sativa subsp. japonica GN=LOC_Os10g30680 PE=4 SV=1	95.63	2e-77	235	705	NA	uncharacterized RNA	blast_assembly	standard	2.283	3.093	0.205	0.218	0.454	0.671	3.91531	3.38853	3.82661	3.47724	2.76824	2.20462	-1.14707	-1.71069	-0.56362	-0.438076	0.0887042	2.44331e-07	4.16052e-06	0.000261538	0.316693	0.133727	0.531947	1.44314e-06	0.287283	0.945926	1.49762e-08	8.98786e-06	1.261e-06	2.29538e-05	0.00104298	0.549239	0.266768	0.789048	7.27118e-06	0.421837	0.96139	9.86591e-08	4.33313e-05
gi|377682173|gb|JR961904.1|	PsCam050533	Glyma17g37960.1|PACid:16307398 : PF08240,PF00107,PTHR11695,KOG0023,AT4G39330.1,CAD9,CAD9,(CINNAMYL,ALCOHOL,DEHYDROGENASE,9);,binding,/,catalytic/,oxidoreductase/,zinc,ion,binding	100	3e-28	154	2168	NA	gi|377682173|gb|JR961904.1| TSA: Pisum sativum contig11276.PisaPYK9 mRNA sequence	transcriptome	standard	13.994	1.546	0.102	0.073	4.356	4.699	3.9219	7.5827	4.4045	7.1001	-1.49446	-1.60381	-5.41636	-5.52571	-0.10935	3.1782	-0.482601	0.000262157	0.000235776	0.000279978	2.81279e-12	3.82311e-11	0.729332	4.48416e-38	1.74609e-24	0.806072	3.04208e-05	4.37786e-33	0.000895262	0.000976895	0.00111085	5.71791e-11	4.78287e-10	0.913134	9.57163e-37	2.309e-23	0.877652	0.000135851	1.02034e-31
noHitAssembly_c25329_g1_i1	PsCam028987	C.cajan_08916 : Q69F85_PHAVU Gag-pol polyprotein OS=Phaseolus vulgaris GN=BA23 PE=4 SV=1	100	2e-19	211	328	NA	uncharacterized RNA	blast_assembly	standard	1.588	1.546	0.102	0.145	0.817	0.671	3.9219	3.45309	3.41442	3.96057	0.920132	1.20416	-3.00177	-2.71774	0.284023	0.0386706	0.507484	0.000262157	0.135961	0.0935626	0.0109124	0.0457979	0.716747	5.14894e-05	0.943045	0.767811	0.000125199	0.000105767	0.000895262	0.248538	0.180343	0.043721	0.11443	0.918127	0.000211638	0.95719	0.86886	0.000506727	0.000433514
noHitAssembly_c13749_g1_i1	PsCam013138	LjChr3t596 : Leucine-rich repeat-containing N-terminal domain, type 2; Toll-like receptor 9, leucine-rich repeat-containing; IPR013210:Leucine-rich repeat-containing N-terminal domain, type 2; IPR015763:Toll-like receptor 9, leucine-rich repeat-containing;	92	7e-34	282	1309	NA	uncharacterized RNA	blast_assembly	standard	35.828	55.192	3.584	4.135	13.16	12.62	3.94482	3.11513	3.7385	3.32144	2.0683	2.12875	-1.87652	-1.81607	0.0604476	-0.623372	0.206317	6.684e-106	1.86673e-60	1.83038e-51	7.86828e-15	1.26977e-11	0.746681	1.36893e-75	5.86633e-10	0.495782	2.11581e-124	9.34398e-67	4.41109e-104	8.29039e-59	6.23934e-50	1.95239e-13	1.65403e-10	0.929315	5.61986e-74	3.65241e-09	0.638046	2.15249e-122	4.73275e-65
gi|332431244|gb|JI898301.1|	PsCam050112	Glyma08g06420.1|PACid:16270183 : PF00083,PF07690,PTHR11600,KOG0254,AT1G11260.1,STP1,STP1,(SUGAR,TRANSPORTER,1);,carbohydrate,transmembrane,transporter/,sugar:hydrogen,symporter	92.42	2e-49	133	2594	NA	gi|332431244|gb|JI898301.1| TSA: Pisum sativum Ps_contig_mira-ass_1457 mRNA sequence	transcriptome	standard	48.234	50.791	3.277	0.871	6.807	5.907	3.95413	5.79123	5.86576	3.8796	2.89948	3.10408	-1.05464	-0.85005	0.204593	-0.0745224	-1.91163	9.36338e-98	2.61636e-81	4.28499e-71	0.000293123	0.0103422	0.443147	1.68144e-137	0.434599	2.91925e-05	1.13821e-134	4.43086e-100	5.66475e-96	1.5539e-79	1.98411e-69	0.00195041	0.0331223	0.727087	1.23744e-135	0.580872	0.000125016	1.28104e-132	3.59937e-98
gi|332434029|gb|JI901086.1|	PsCam033787	Glyma08g14720.1|PACid:16271165 : PF00155,PTHR11751,KOG0257,AT2G22250.1,AAT,aminotransferase,class,I,and,II,family,protein	90.91	0.6	70	1856	NA	gi|332434029|gb|JI901086.1| TSA: Pisum sativum Ps_contig_mira-ass_4257 mRNA sequence	transcriptome	standard	8.535	3.212	0.205	0.145	4.992	1.88	3.96978	5.87927	4.46935	5.3797	-0.636146	0.772739	-4.60592	-3.19704	1.40889	1.40992	-0.499571	1.26827e-07	0.0518169	0.0945636	2.48636e-13	0.000292087	0.000239796	8.84832e-26	1.52803e-06	0.728452	1.6699e-09	1.2739e-21	6.7529e-07	0.113818	0.181905	5.5136e-12	0.00144452	0.00257865	1.34861e-24	6.89397e-06	0.848646	1.19954e-08	1.95417e-20
gi|377681595|gb|JR961326.1|	PsCam042999	Glyma04g12770.1|PACid:16255768 : PTHR11926,AT3G16520.1,UGT88A1,UDP-glucoronosyl/UDP-glucosyl,transferase,family,protein	100	9e-60	132	1809	NA	gi|377681595|gb|JR961326.1| TSA: Pisum sativum contig10693.PisaPYK9 mRNA sequence	transcriptome	standard	4.268	4.996	0.307	0.363	1.634	2.282	4.02446	3.55552	3.78273	3.79725	1.61237	1.13047	-2.4121	-2.89399	-0.481891	-0.227213	0.241731	3.6864e-11	3.13447e-05	0.00415634	0.00134595	0.000140723	0.318067	1.87458e-11	0.466752	0.81577	7.65996e-13	3.59198e-10	2.68834e-10	0.00015112	0.0127473	0.00740409	0.000746614	0.629765	1.44473e-10	0.602076	0.868815	7.07071e-12	2.77271e-09
gi|332430974|gb|JI898031.1|	PsCam052515	C.cajan_40002 : C6T3C8_SOYBN Putative uncharacterized protein OS=Glycine max PE=4 SV=1	88.04	2e-58	188	761	NA	gi|332430974|gb|JI898031.1| TSA: Pisum sativum Ps_contig_mira-ass_1184 mRNA sequence	transcriptome	standard	5.856	1.665	0.102	0.29	2.178	4.431	4.02888	4.33579	2.5214	5.84327	-0.387482	-1.41211	-4.41636	-5.44099	-1.02463	1.81439	1.50748	0.000133537	0.414162	0.00132363	1.67339e-06	1.41691e-10	0.00716941	5.37898e-17	1.78566e-06	0.294	0.000601177	2.19149e-15	0.000481237	0.596916	0.00457071	1.74469e-05	1.68141e-09	0.0450666	5.69473e-16	8.01308e-06	0.443822	0.00215514	2.44996e-14
gi|332431260|gb|JI898317.1|	PsCam014872	Glyma13g04250.1|PACid:16289608 : PF00031,PTHR12319:SF2,AT3G12490.1,ATCYSB,cysteine,protease,inhibitor,,putative,/,cystatin,,putative	96.92	4e-22	75	629	NA	gi|332431260|gb|JI898317.1| TSA: Pisum sativum Ps_contig_mira-ass_1473 mRNA sequence	transcriptome	standard	3.275	1.665	0.102	0.073	2.632	2.014	4.02888	5.48745	4.51148	5.00485	-0.660637	-0.274542	-4.68952	-4.30342	0.386096	0.975973	-0.482601	0.000133537	0.14441	0.608595	9.70443e-08	3.12255e-05	0.382826	8.22848e-11	0.0262939	0.806072	1.35404e-05	4.27772e-09	0.000481237	0.26182	0.745726	1.22219e-06	0.000189106	0.655657	6.06171e-10	0.0565194	0.877652	6.37361e-05	3.00328e-08
gi|377672713|gb|JR952444.1|	PsCam010141	Medtr1g079940.1 : Unknown Protein (AHRD V1) chr01_pseudomolecule_IMGAG_V3.5 20041926-20042351 H EGN_Mt100125 20100825	99.58	4e-119	240	624	NA	gi|377672713|gb|JR952444.1| TSA: Pisum sativum contig01731.PisaPYK9 mRNA sequence	transcriptome	standard	88.825	75.532	4.608	3.192	72.879	157.888	4.03488	4.79843	4.56456	4.26875	0.0515848	-1.06374	-3.98329	-5.09862	-1.11533	0.233878	-0.52968	3.39522e-146	0.497249	4.05955e-53	7.11367e-160	0	2.44474e-66	1.28293e-243	0.00161098	0.081088	1.55134e-189	4.40801e-193	3.11542e-144	0.645721	1.422e-51	2.3735e-157	0	4.84618e-64	1.7209e-241	0.00460326	0.156132	2.69052e-187	7.51764e-191
gi|377675343|gb|JR955074.1|	PsCam000466	Medtr2g010160.1 : Unknown Protein (AHRD V1); contains Interpro domain(s) IPR000270 Octicosapeptide/Phox/Bem1p chr02_pseudomolecule_IMGAG_V3.5 2359257-2357544 F EGN_Mt100125 20100825	95.45	1e-72	190	1755	NA	gi|377675343|gb|JR955074.1| TSA: Pisum sativum contig04381.PisaPYK9 mRNA sequence	transcriptome	standard	27.888	25.217	1.536	1.524	11.254	6.579	4.03715	4.19371	4.04846	4.18239	1.16396	1.93846	-2.87319	-2.09869	0.774498	0.145248	-0.0113153	4.46291e-50	2.93271e-13	7.9129e-22	2.11523e-20	7.44639e-08	0.000714594	1.93583e-73	0.265065	0.980468	7.46925e-61	2.7235e-61	1.34954e-48	3.13161e-12	1.23167e-20	7.41456e-19	6.59012e-07	0.00666155	7.75063e-72	0.392894	0.985232	3.15587e-59	1.25867e-59
noHitAssembly_c14565_g1_i1	PsCam037148	Glyma08g46550.1|PACid:16274052 : PF00149,PTHR22953,KOG1378,AT3G07130.1,PAP15,PAP15,(PURPLE,ACID,PHOSPHATASE,15);,acid,phosphatase/,protein,serine/threonine,phosphatase	99.69	1e-165	361	2028	MTR_3g083810	tr|G7JA60|G7JA60_MEDTR Purple acid phosphatase OS=Medicago truncatula GN=MTR_3g083810 PE=3 SV=1	blast_assembly	standard	5.657	6.78	0.41	0.29	0.635	1.074	4.04759	4.28591	4.54716	3.78634	3.41646	2.65829	-0.631133	-1.3893	-0.758165	-0.261248	-0.499571	1.14275e-14	5.62098e-14	1.67896e-09	0.474898	0.103389	0.305163	2.1965e-16	0.332677	0.623431	1.49107e-18	5.42013e-13	1.06582e-13	6.30177e-13	1.28695e-08	0.709364	0.216231	0.623815	2.24607e-15	0.475847	0.764014	1.93053e-17	5.19474e-12
noHitAssembly_c9165_g1_i1	PsCam010444	Glyma08g14290.1|PACid:16271110 : PF00226,PF00684,PF01556,PTHR11821,KOG0715,K03686,AT2G22360.1,DNAJ,heat,shock,family,protein	71.77	9e-13	234	542	NA	uncharacterized RNA	blast_assembly	standard	16.475	5.115	0.307	0.145	0.272	1.611	4.05842	6.82808	5.14061	5.7459	4.23306	1.66678	0.174632	-2.39165	-2.56628	1.68747	-1.08219	1.92829e-11	2.19338e-12	9.74609e-05	0.882344	0.00393438	0.00187849	7.89068e-47	2.57531e-14	0.403002	6.808e-15	2.2454e-40	1.43942e-10	2.20995e-11	0.000421087	0.972241	0.0145731	0.0151376	2.05941e-45	2.15544e-13	0.552329	7.19872e-14	6.50043e-39
noHitAssembly_c16089_g1_i1	PsCam043624	Glyma10g31870.1|PACid:16280634 : PF04654,AT5G10580.1,unknown,protein	99.6	6e-124	313	1047	NA	uncharacterized RNA	blast_assembly	standard	30.27	28.072	1.638	0.363	2.178	0.671	4.09912	6.38178	6.27302	4.20788	3.68806	5.38668	-0.411069	1.28755	1.69862	0.108757	-2.17389	5.02584e-56	6.58535e-56	4.28836e-54	0.372349	0.0580036	0.00541795	3.95156e-86	0.381581	0.00131718	8.66144e-75	1.39863e-66	1.70776e-54	2.71104e-54	1.52504e-52	0.599353	0.138178	0.0360953	1.84647e-84	0.52934	0.00424237	4.6418e-73	7.0441e-65
gi|332437640|gb|JI904697.1|	PsCam022263	Medtr2g089490.1 : Cyclin-D5-2 (AHRD V1 ***- Q2QMW1); contains Interpro domain(s) IPR015451 Cyclin D chr02_pseudomolecule_IMGAG_V3.5 28108350-28105890 E EGN_Mt100125 20100825	75.32	9e-18	188	558	NA	gi|332437640|gb|JI904697.1| TSA: Pisum sativum Ps_contig_mira-ass_7889 mRNA sequence	transcriptome	standard	3.672	3.568	0.205	0.508	1.815	2.148	4.12142	2.85367	2.81222	4.16287	0.975146	0.732122	-3.14627	-3.3893	-0.243024	0.0414504	1.3092	1.78105e-08	0.017482	0.0926923	0.000102971	7.16375e-05	0.611098	1.64012e-08	0.906783	0.210811	9.9255e-08	2.1423e-09	1.03523e-07	0.0462742	0.179123	0.000762414	0.000402486	0.858105	1.0018e-07	0.926439	0.342068	6.01649e-07	1.5446e-08
gi|332432874|gb|JI899931.1|	PsCam026608	Medtr1g081330.1 : With no lysine kinase (AHRD V1 ***- C0M0P2_SOYBN); contains Interpro domain(s) IPR002290 Serine/threonine protein kinase chr01_pseudomolecule_IMGAG_V3.5 20740318-20743665 E EGN_Mt100125 20100825	91.8	1e-43	113	2397	NA	gi|332432874|gb|JI899931.1| TSA: Pisum sativum Ps_contig_mira-ass_3097 mRNA sequence	transcriptome	standard	2.977	7.137	0.41	0.145	1.18	0.806	4.12162	4.35973	5.62119	2.86016	2.59653	3.14647	-1.52509	-0.975156	0.549935	-1.26146	-1.49957	1.65369e-15	1.41178e-11	1.75136e-11	0.0443625	0.287641	0.418155	2.19831e-09	5.46491e-05	0.213764	2.12312e-20	3.44152e-06	1.62631e-14	1.34332e-10	1.58732e-10	0.133484	0.466074	0.700187	1.45336e-08	0.000201061	0.344557	2.99781e-19	1.75234e-05
gi|332473239|gb|JI940276.1|	PsCam056632	Glyma05g34700.2|PACid:16260704 : PF01398,PTHR12947,KOG2880,	100	4e-12	298	714	NA	gi|332473239|gb|JI940276.1| TSA: Pisum sativum Ps_contig_mira-ass_45509 mRNA sequence	transcriptome	standard	10.719	10.705	0.614	0.363	3.993	6.713	4.1239	4.88406	4.88217	4.12579	1.42274	0.673255	-2.70116	-3.45065	-0.749485	0.00188552	-0.758269	1.75663e-22	2.74949e-08	0.00682116	9.30931e-08	1.56245e-12	0.0111055	3.5628e-31	0.993082	0.37967	4.49245e-29	1.97007e-24	2.40712e-21	1.96401e-07	0.0197287	1.17439e-06	2.18976e-11	0.064026	6.36162e-30	0.996863	0.532089	9.01779e-28	3.43808e-23
gi|332432918|gb|JI899975.1|	PsCam051030	Glyma18g10170.1|PACid:16308461 : PF00400,PTHR11024,KOG1332,AT2G30050.1,transducin,family,protein,/,WD-40,repeat,family,protein	100	4e-19	119	1339	NA	gi|332432918|gb|JI899975.1| TSA: Pisum sativum Ps_contig_mira-ass_3141 mRNA sequence	transcriptome	standard	5.856	1.784	0.102	0.073	3.086	2.551	4.12847	6.32588	4.61108	5.84327	-0.790622	-0.515947	-4.9191	-4.64442	0.274675	1.7148	-0.482601	6.82105e-05	0.0644216	0.298575	5.87307e-09	1.85662e-06	0.49328	4.81662e-18	4.37453e-06	0.806072	6.05791e-06	2.19149e-15	0.000257534	0.137128	0.453032	8.58667e-08	1.36397e-05	0.779163	5.3685e-17	1.86747e-05	0.877652	2.99286e-05	2.44996e-14
noHitAssembly_c2769_g1_i1	PsCam057644	Medtr6g061020.1 : Multidrug resistance protein ABC transporter family (Fragment) (AHRD V1 ***- B9MWQ7_POPTR) chr06_pseudomolecule_IMGAG_V3.5 12802474-12802304 L EGN_Mt100125 20100825	77.19	2e-28	230	4499	NA	uncharacterized RNA	blast_assembly	standard	4.962	1.784	0.102	0.073	1.634	2.685	4.12847	6.08688	4.61108	5.60428	0.126708	-0.589806	-4.00177	-4.71828	-0.716514	1.47581	-0.482601	6.82105e-05	0.799592	0.228591	5.40031e-05	9.2466e-07	0.122298	1.31078e-15	0.000148926	0.806072	6.05791e-06	2.93544e-13	0.000257534	0.888224	0.370675	0.000425197	7.0866e-06	0.348318	1.29032e-14	0.000515841	0.877652	2.99286e-05	2.86823e-12
noHitAssembly_c8207_g1_i1	PsCam000787	Medtr3g023510.1 : Unknown Protein (AHRD V1) chr03_pseudomolecule_IMGAG_V3.5 6759227-6754680 H EGN_Mt100125 20100825	86.21	0.21	220	1432	NA	uncharacterized RNA	blast_assembly	standard	4.367	1.784	0.102	0.073	1.361	4.028	4.12847	5.9026	4.61108	5.42	0.390449	-1.17495	-3.73803	-5.30342	-1.5654	1.29153	-0.482601	6.82105e-05	0.456784	0.00795059	0.00031367	1.03065e-09	0.000361839	6.00727e-14	0.0013069	0.806072	6.05791e-06	8.20149e-12	0.000257534	0.606918	0.0224404	0.00207083	1.12287e-08	0.00370805	5.39004e-13	0.00384101	0.877652	2.99286e-05	7.21147e-11
noHitAssembly_c1851_g1_i1	PsCam022150	LjChr2t2959 : none	97.35	3e-48	168	574	NA	uncharacterized RNA	blast_assembly	standard	9.825	9.04	0.512	0.363	5.536	7.921	4.14211	4.75842	4.63828	4.26224	0.707479	0.19064	-3.43463	-3.95147	-0.516839	0.120135	-0.496174	2.80875e-19	0.00405126	0.444142	1.90263e-12	7.43279e-16	0.0476226	1.7427e-28	0.582531	0.583041	2.14589e-24	6.56717e-23	3.34534e-18	0.0127653	0.609268	3.92775e-11	1.32224e-14	0.187778	2.87399e-27	0.706517	0.727725	3.61528e-23	1.07203e-21
gi|332465513|gb|JI932550.1|	PsCam034378	Medtr4g050590.1 : Unknown Protein (AHRD V1); contains Interpro domain(s) IPR003323 Ovarian tumour, otubain chr04_pseudomolecule_IMGAG_V3.5 14898498-14893856 E EGN_Mt100125 20100825	86.84	0.015	200	2003	NA	gi|332465513|gb|JI932550.1| TSA: Pisum sativum Ps_contig_mira-ass_36782 mRNA sequence	transcriptome	standard	3.077	9.159	0.512	0.653	0.726	2.551	4.16097	2.23637	3.81004	2.58731	3.65715	1.84413	-0.503826	-2.31685	-1.81302	-1.57367	0.350939	1.47827e-19	2.95338e-19	2.20199e-08	0.534157	0.000369106	0.00163458	6.57443e-06	6.5576e-08	0.653703	2.30217e-22	7.66493e-06	1.78671e-18	4.43215e-18	1.51691e-07	0.744382	0.00179494	0.0134959	3.06053e-05	3.41264e-07	0.792591	3.5631e-21	3.72128e-05
gi|377683305|gb|JR963036.1|	PsCam003090	Glyma11g01610.1|PACid:16282320 : PF00561,PTHR14189,KOG2564,AT4G10050.1,hydrolase,,alpha/beta,fold,family,protein	95.8	1e-47	180	447	NA	gi|377683305|gb|JR963036.1| TSA: Pisum sativum contig12422.PisaPYK9 mRNA sequence	transcriptome	standard	22.827	7.613	0.41	0.435	4.719	5.773	4.21477	5.71358	4.12938	5.79897	0.689984	0.399144	-3.52479	-3.81563	-0.29084	1.5842	0.0853915	1.2606e-16	0.00989057	0.1562	5.04618e-11	1.00272e-11	0.322544	4.47754e-66	1.03174e-17	0.923586	9.58824e-20	2.93246e-55	1.31584e-15	0.0283099	0.273397	9.1164e-10	1.31615e-10	0.634443	1.62748e-64	1.02911e-16	0.952753	1.3146e-18	1.21685e-53
noHitAssembly_c25576_g1_i1	PsCam028450	none	84.95	9e-57	221	427	NA	uncharacterized RNA	blast_assembly	standard	3.275	1.903	0.102	0.218	17.153	13.023	4.22163	3.90909	3.12588	5.00485	-3.17211	-2.77471	-7.39375	-6.99635	0.397399	0.783219	1.09576	3.49403e-05	5.10406e-31	1.30354e-17	3.59417e-41	3.36664e-27	0.0221199	1.17023e-09	0.065223	0.479652	4.18023e-05	4.27772e-09	0.000137859	1.19093e-29	1.6939e-16	2.71954e-39	1.05859e-25	0.108669	7.8971e-09	0.121375	0.625082	0.000182494	3.00328e-08
gi|332491576|gb|JI958613.1|	PsCam051459	AT4G24974.1 : Plant self-incompatibility protein S1 family	100	1e-28	162	830	NA	gi|332491576|gb|JI958613.1| TSA: Pisum sativum Ps_contig_mira-ass_71764 mRNA sequence	transcriptome	standard	2.084	1.903	0.102	0.073	1.634	4.968	4.22163	4.83532	4.70424	4.35271	0.219868	-1.38439	-4.00177	-5.60602	-1.60426	0.13108	-0.482601	3.49403e-05	0.654975	0.000809944	5.40031e-05	1.04175e-11	5.50516e-05	3.15592e-07	0.782866	0.806072	2.7239e-06	5.08252e-06	0.000137859	0.798995	0.00292997	0.000425197	1.36616e-10	0.000705608	1.70696e-06	0.881196	0.877652	1.40325e-05	2.5355e-05
gi|377671374|gb|JR951105.1|	PsCam051812	Glyma14g02940.1|PACid:16294159 : PF01423,PTHR10701,KOG3168,K11086,AT4G20440.1,smB,smB,(small,nuclear,ribonucleoprotein,associated,protein,B)	82.71	3e-35	131	1271	NA	gi|377671374|gb|JR951105.1| TSA: Pisum sativum contig00361.PisaPYK9 mRNA sequence	transcriptome	standard	26.796	25.336	1.331	1.814	9.983	31.014	4.25061	3.88477	3.80394	4.33144	1.34364	-0.291731	-2.90696	-4.54234	-1.63537	0.0808289	0.446664	9.82149e-52	2.73014e-16	0.0330579	1.80347e-18	1.46683e-61	1.67505e-24	1.51587e-67	0.538608	0.349536	8.19665e-59	5.06501e-60	3.08563e-50	3.5115e-15	0.0753346	5.69177e-17	1.1703e-59	1.19168e-22	5.63185e-66	0.669308	0.507804	3.33477e-57	2.28862e-58
gi|332437891|gb|JI904948.1|	PsCam000407	Medtr1g016390.1 : Transmembrane protein 222 (AHRD V1 *-*- Q9H0R3); contains Interpro domain(s) IPR008496 Protein of unknown function DUF778 chr01_pseudomolecule_IMGAG_V3.5 4747076-4750774 F EGN_Mt100125 20100825	100	4e-57	121	1068	NA	gi|332437891|gb|JI904948.1| TSA: Pisum sativum Ps_contig_mira-ass_8144 mRNA sequence	transcriptome	standard	2.58	7.851	0.41	0.363	3.449	3.491	4.25918	2.82933	4.43483	2.65368	1.1867	1.16924	-3.07248	-3.08994	-0.0174622	-1.60551	-0.175654	3.48646e-17	3.5511e-05	0.000222517	1.19257e-07	1.17119e-06	0.961465	2.43871e-06	3.89269e-07	0.854789	5.08364e-21	3.2354e-05	3.7348e-16	0.000169832	0.000902425	1.48243e-06	8.81547e-06	0.992874	1.19908e-05	1.87453e-06	0.897807	7.40719e-20	0.000143391
gi|332446807|gb|JI913864.1|	PsCam001435	Glyma05g31390.1|PACid:16260284 : PF02770,PF00441,PTHR10909,KOG0135,1.3.3.6,K00232,AT5G65110.1,ACX2,ACX2,(ACYL-COA,OXIDASE,2);,acyl-CoA,oxidase	98.51	1e-25	270	912	NA	gi|332446807|gb|JI913864.1| TSA: Pisum sativum Ps_contig_mira-ass_17432 mRNA sequence	transcriptome	standard	10.818	8.445	0.41	0.145	4.901	5.639	4.3644	6.22124	5.86397	4.72167	0.785021	0.582658	-3.57938	-3.78174	-0.202363	0.357264	-1.49957	1.41069e-18	0.00235189	0.034631	1.64784e-11	2.00011e-11	0.489617	4.58683e-32	0.0998958	0.213764	7.42511e-24	3.74737e-26	1.626e-17	0.00785296	0.0780062	3.12921e-10	2.56492e-10	0.774092	8.38061e-31	0.175765	0.344557	1.21957e-22	6.96927e-25
noHitAssembly_c15966_g1_i1	PsCam046126	C.cajan_18958 : A5AD69_VITVI Putative uncharacterized protein OS=Vitis vinifera GN=VITISV_008660 PE=4 SV=1	93.69	5e-41	228	902	NA	uncharacterized RNA	blast_assembly	standard	4.665	2.141	0.102	0.435	2.723	3.222	4.39164	3.42279	2.2992	5.51524	-0.346912	-0.589672	-4.73856	-4.98132	-0.24276	1.12359	2.09245	9.24646e-06	0.410528	0.187199	5.51938e-08	5.87627e-08	0.533422	4.69613e-12	0.00292381	0.106661	0.000227273	1.54101e-12	3.94004e-05	0.59318	0.318883	7.16169e-07	5.2561e-07	0.788713	3.77552e-11	0.00798296	0.195686	0.00087914	1.43432e-11
gi|377671679|gb|JR951410.1|	PsCam052695	C.cajan_21701 : C6SWW8_SOYBN Putative uncharacterized protein OS=Glycine max PE=2 SV=1	100	8e-26	79	743	NA	gi|377671679|gb|JR951410.1| TSA: Pisum sativum contig00673.PisaPYK9 mRNA sequence	transcriptome	standard	1.985	2.141	0.102	0.073	0.726	0.403	4.39164	4.7651	4.87424	4.2825	1.56024	2.40943	-2.8314	-1.98221	0.84919	-0.109146	-0.482601	9.24646e-06	0.00779011	0.00134894	0.0197304	0.200457	0.351813	6.40836e-07	0.815196	0.806072	5.58778e-07	9.2892e-06	3.94004e-05	0.0227616	0.00465243	0.0703271	0.360174	0.663331	3.35655e-06	0.899055	0.877652	3.12585e-06	4.46947e-05
gi|377677023|gb|JR956754.1|	PsCam040086	Glyma09g05060.1|PACid:16274831 : AT4G15790.1,unknown,protein	98.86	2e-37	143	830	NA	gi|377677023|gb|JR956754.1| TSA: Pisum sativum contig06079.PisaPYK9 mRNA sequence	transcriptome	standard	21.04	6.542	0.307	0.073	11.526	22.153	4.41342	8.17102	6.48569	6.09875	-0.817088	-1.7597	-5.23051	-6.17312	-0.94261	1.68533	-2.07227	8.36392e-15	0.000235132	3.59309e-17	8.85595e-30	1.33409e-46	2.00691e-08	1.84999e-53	7.89435e-18	0.176041	1.35832e-18	6.34253e-51	7.88282e-14	0.000974362	4.57134e-16	4.65285e-28	7.74805e-45	4.63825e-07	5.44421e-52	7.90976e-17	0.296593	1.76217e-17	2.39713e-49
gi|332433093|gb|JI900150.1|	PsCam028455	C.cajan_22528 : B9HKT3_POPTR Predicted protein OS=Populus trichocarpa GN=POPTRDRAFT_803768 PE=4 SV=1	100	2e-27	193	2912	NA	gi|332433093|gb|JI900150.1| TSA: Pisum sativum Ps_contig_mira-ass_3316 mRNA sequence	transcriptome	standard	3.573	6.661	0.307	0.726	0.817	2.148	4.43943	2.29909	3.1977	3.54083	3.02733	1.63274	-1.4121	-2.80668	-1.39459	-0.898603	1.24173	4.40191e-15	1.62619e-12	1.17506e-05	0.114648	0.000276605	0.0167963	7.79406e-07	0.00310101	0.151958	9.7266e-15	2.22801e-08	4.22089e-14	1.65316e-11	5.85785e-05	0.27354	0.00137796	0.0873152	4.04892e-06	0.00837496	0.262396	1.02078e-13	1.4615e-07
noHitAssembly_Contig2321	PsCam003986	Glyma17g38130.1|PACid:16307415 : PF11976,PF00240,PTHR15204,KOG4248,AT5G42220.1,ubiquitin,family,protein	86.42	6e-20	185	424	NA	uncharacterized RNA	blast_assembly	standard	5.955	22.362	1.024	0.073	2.995	11.009	4.44876	6.35006	8.25894	2.53989	2.90042	1.02237	-1.54834	-3.4264	-1.87806	-1.90888	-3.81018	7.12662e-47	8.21348e-37	2.28761e-08	0.00120654	1.75173e-19	2.0484e-11	2.60673e-18	4.36509e-22	0.00079832	2.10719e-52	7.21722e-10	2.02086e-45	2.24903e-35	1.57363e-07	0.00676266	3.82908e-18	6.6193e-10	2.95066e-17	5.2533e-21	0.00267615	7.55666e-51	5.4139e-09
gi|332429900|gb|JI896957.1|	PsCam042882	Glyma10g34150.2|PACid:16280889 : PF00056,PF02866,PTHR23382,KOG1496,1.1.1.82,K00051,	89.88	3e-89	246	1727	NA	gi|332429900|gb|JI896957.1| TSA: Pisum sativum Ps_contig_mira-ass_102 mRNA sequence	transcriptome	standard	42.577	31.521	1.434	7.836	12.978	36.787	4.4582	2.44188	2.00812	4.89196	1.28025	-0.222883	-3.17795	-4.68108	-1.50313	0.433761	2.45007	2.13446e-65	1.434e-18	0.072708	1.81398e-25	1.53388e-73	1.26337e-25	7.46884e-70	9.1697e-05	4.53883e-14	1.26417e-38	6.38252e-99	8.51702e-64	2.0816e-17	0.145006	7.97762e-24	1.52038e-71	9.41988e-24	2.85533e-68	0.000327512	4.31723e-13	3.3568e-37	5.10115e-97
noHitAssembly_c15791_g1_i1	PsCam047187	Medtr5g097960.1 : Unknown Protein (AHRD V1); contains Interpro domain(s) IPR005135 Endonuclease/exonuclease/phosphatase chr05_pseudomolecule_IMGAG_V3.5 41861199-41863009 H EGN_Mt100125 20100825	75.84	1e-23	219	499	NA	uncharacterized RNA	blast_assembly	standard	3.474	9.397	0.41	0.653	0.908	4.162	4.5185	2.41144	3.84705	3.0829	3.37144	1.17492	-1.14707	-3.34358	-2.19651	-1.4356	0.671459	8.4972e-21	1.34029e-18	5.01895e-05	0.15677	3.88765e-08	5.06803e-06	5.45423e-07	3.16516e-07	0.415849	4.83102e-23	1.99386e-07	1.08734e-19	1.94951e-17	0.000227472	0.339972	3.5512e-07	8.02431e-05	2.87549e-06	1.53691e-06	0.564006	7.71438e-22	1.18392e-06
gi|332436428|gb|JI903485.1|	PsCam048426	AC233100_39.1 : Polygalacturonase inhibiting protein (AHRD V1 ***- A4GRE2_PRUPE); contains Interpro domain(s) IPR013210 Leucine-rich repeat, N-terminal AC233100.9 143552-144489 E EGN_Mt100125 20100825	96.89	3e-167	427	1250	NA	gi|332436428|gb|JI903485.1| TSA: Pisum sativum Ps_contig_mira-ass_6671 mRNA sequence	transcriptome	standard	20.147	42.584	1.843	1.741	7.987	3.625	4.53018	3.53258	4.61232	3.45044	2.41459	3.55426	-2.1156	-0.975925	1.13967	-1.07975	-0.0821399	2.69635e-88	1.66814e-56	5.68631e-67	5.8815e-11	0.0240941	8.24726e-05	5.57336e-48	3.12042e-18	0.853272	3.49374e-108	1.73565e-39	1.46673e-86	6.96004e-55	2.48751e-65	1.05664e-09	0.0667793	0.0010123	1.48527e-46	3.18299e-17	0.898028	2.93191e-106	4.89598e-38
gi|332437330|gb|JI904387.1|	PsCam007325	KAT1-AT5G46240.1 : symbols:KAT1; potassium channel in Arabidopsis thaliana 1	96.16	0	504	602	NA	gi|332437330|gb|JI904387.1| TSA: Pisum sativum Ps_contig_mira-ass_7578 mRNA sequence	transcriptome	standard	4.962	2.379	0.102	0.145	4.447	7.25	4.54371	5.0968	4.03623	5.60428	-0.902477	-1.60763	-5.44619	-6.15134	-0.705149	1.06057	0.507484	2.47472e-06	0.012905	6.14996e-06	1.64723e-12	2.34954e-16	0.01234	1.91705e-15	0.00339599	0.767811	4.42741e-07	2.93544e-13	1.14086e-05	0.0352857	3.1859e-05	3.4224e-11	4.31289e-15	0.0694227	1.868e-14	0.00910722	0.86886	2.49536e-06	2.86823e-12
noHitAssembly_c3170_g1_i1	PsCam030360	Medtr5g075860.1 : F-box/LRR-repeat protein 2 (AHRD V1 *-*- A6H779); contains Interpro domain(s) IPR006553 Leucine-rich repeat, cysteine-containing subtype chr05_pseudomolecule_IMGAG_V3.5 31269760-31267859 E EGN_Mt100125 20100825	92.59	0.006	264	402	NA	uncharacterized RNA	blast_assembly	standard	1.588	2.379	0.102	0.073	1.452	2.014	4.54371	4.44317	5.02631	3.96057	0.712314	0.240292	-3.8314	-4.30342	-0.472022	-0.583144	-0.482601	2.47472e-06	0.138059	0.623598	0.000174235	3.12255e-05	0.358166	1.12906e-05	0.225736	0.806072	1.16771e-07	0.000105767	1.14086e-05	0.25164	0.754047	0.00122693	0.000189106	0.641259	5.11713e-05	0.351445	0.877652	7.03259e-07	0.000433514
gi|332434751|gb|JI901808.1|	PsCam034037	Medtr7g101130.1 : Unknown Protein (AHRD V1) chr07_pseudomolecule_IMGAG_V3.5 32002254-32004066 F EGN_Mt100125 20100825	98.39	8e-88	187	1802	NA	gi|332434751|gb|JI901808.1| TSA: Pisum sativum Ps_contig_mira-ass_4981 mRNA sequence	transcriptome	standard	7.94	7.375	0.307	0.653	5.718	8.861	4.58633	3.60398	3.49749	4.69283	0.367132	-0.264826	-4.2192	-4.85116	-0.631959	0.106496	1.08884	9.47308e-17	0.152968	0.298687	1.68541e-14	3.3019e-19	0.0120289	3.37731e-20	0.660767	0.220831	2.70609e-17	1.40851e-19	9.95434e-16	0.275928	0.453086	4.07473e-13	7.11016e-18	0.0678247	4.15243e-19	0.785053	0.35238	3.2857e-16	1.96869e-18
gi|332430166|gb|JI897223.1|	PsCam050764	Glyma08g24280.1|PACid:16272318 : PTHR10366,KOG1203,AT1G16720.1,HCF173,HCF173,(high,chlorophyll,fluorescence,phenotype,173);,binding,/,catalytic/,transcription,repressor	100	3e-28	134	2004	NA	gi|332430166|gb|JI897223.1| TSA: Pisum sativum Ps_contig_mira-ass_372 mRNA sequence	transcriptome	standard	19.452	19.745	0.819	1.161	6.988	3.222	4.59148	4.06648	4.08805	4.56991	1.49854	2.61546	-3.09294	-1.97602	1.11692	-0.0215689	0.503433	3.84184e-42	4.32771e-15	2.11696e-24	4.08228e-14	0.000293359	0.000290492	6.57887e-51	0.886775	0.403682	2.63951e-48	4.11558e-45	9.76202e-41	5.18666e-14	3.63756e-23	9.61501e-13	0.00144811	0.00305588	1.85699e-49	0.948522	0.550331	8.66687e-47	1.35108e-43
gi|332448021|gb|JI915078.1|	PsCam056157	Glyma19g05980.1|PACid:16312012 : PF06351,AT3G25780.1,AOC3,AOC3,(ALLENE,OXIDE,CYCLASE,3);,allene-oxide,cyclase	73.58	1e-31	286	1383	NA	gi|332448021|gb|JI915078.1| TSA: Pisum sativum Ps_contig_mira-ass_18663 mRNA sequence	transcriptome	standard	2.084	7.494	0.307	0.29	0.726	1.611	4.60943	2.84523	4.69161	2.76304	3.36769	2.21778	-1.24173	-2.39165	-1.14992	-1.84638	-0.0821858	5.00697e-17	3.96219e-15	1.16555e-08	0.177866	0.00393438	0.0749143	2.17319e-05	4.53693e-08	0.939814	1.41345e-20	0.000136541	5.3279e-16	4.76291e-14	8.25325e-08	0.37326	0.0145731	0.253249	9.46895e-05	2.39852e-07	0.962472	2.01184e-19	0.000548073
noHitAssembly_c7440_g1_i1	PsCam035857	Medtr3g031130.1 : Exocyst complex component 7 (AHRD V1 *-*- O54922); contains Interpro domain(s) IPR004140 Exo70 exocyst complex subunit chr03_pseudomolecule_IMGAG_V3.5 9440031-9443430 E EGN_Mt100125 20100825	98.31	6e-83	180	2753	MTR_5g073780	tr|G7K5N7|G7K5N7_MEDTR Exocyst subunit exo70 family protein OS=Medicago truncatula GN=MTR_5g073780 PE=4 SV=1	blast_assembly	standard	3.871	2.617	0.102	0.29	1.815	1.477	4.68127	3.73858	3.17379	5.24607	0.527944	0.825244	-4.15333	-3.85603	0.2973	0.564792	1.50748	6.69718e-07	0.234019	0.110277	1.68464e-05	0.000555604	0.570634	7.34152e-11	0.133338	0.294	1.32922e-06	1.37382e-10	3.29536e-06	0.383272	0.207058	0.000146763	0.00257748	0.825679	5.4313e-10	0.223639	0.443822	7.11619e-06	1.09747e-09
noHitAssembly_c20292_g1_i1	PsCam021414	C.cajan_09801 : B9SD33_RICCO 40S ribosomal protein S23, putative OS=Ricinus communis GN=RCOM_0819610 PE=3 SV=1	100	1e-41	188	837	NA	uncharacterized RNA	blast_assembly	standard	1.191	2.736	0.102	0.073	0.908	1.611	4.74543	4.02813	5.22803	3.54553	1.5913	0.764112	-3.15412	-3.98132	-0.827192	-1.19989	-0.482601	3.4982e-07	0.0022708	0.126629	0.00603199	0.000269091	0.175119	0.000211208	0.0163099	0.806072	1.15251e-08	0.00124098	1.77643e-06	0.00761241	0.230814	0.026869	0.00134608	0.442729	0.000788996	0.0369351	0.877652	7.676e-08	0.0041326
noHitAssembly_c2897_g1_i1	PsCam027088	Glyma08g20810.1|PACid:16271896 : PF06888,PTHR20889,KOG3120,AT1G17710.1,phosphatase	93.02	4e-67	224	1650	NA	uncharacterized RNA	blast_assembly	standard	18.956	27.596	1.024	1.959	0.272	0	4.75217	3.27447	3.81627	4.21037	6.66471	inf	1.91254	inf	inf	-0.541805	0.935902	6.18382e-59	1.02889e-63	2.06383e-44	0.0282199	0.00379847	nan	1.26438e-42	0.000113003	0.0610756	4.95307e-64	2.22239e-42	2.22463e-57	4.79018e-62	6.18718e-43	0.0937675	0.0141542	nan	3.02216e-41	0.000397848	0.12381	2.19994e-62	6.78393e-41
gi|332456450|gb|JI923507.1|	PsCam012889	Glyma03g42160.1|PACid:16254224 : PF01565,PTHR13878,KOG4730,AT2G46760.1,FAD-binding,domain-containing,protein	97.83	5e-14	483	2142	NA	gi|332456450|gb|JI923507.1| TSA: Pisum sativum Ps_contig_mira-ass_27284 mRNA sequence	transcriptome	standard	46.646	38.777	1.434	0.871	28.317	29.94	4.75708	5.74294	5.47638	5.02364	0.453533	0.373127	-4.30355	-4.38396	-0.0804058	0.266552	-0.7193	4.28393e-82	6.65782e-05	0.002647	4.87691e-66	1.4191e-58	0.518184	4.87229e-133	0.00959965	0.200835	4.8779e-103	5.47872e-109	2.16549e-80	0.000304806	0.0085381	5.98331e-64	1.07164e-56	0.777177	3.46684e-131	0.0231422	0.328765	3.84873e-101	4.92615e-107
gi|332467708|gb|JI934745.1|	PsCam056226	C.cajan_09611 : C0L2U2_ARAHY Putative mutator sub-class protein OS=Arachis hypogaea PE=4 SV=1	98.86	3e-82	231	897	NA	gi|332467708|gb|JI934745.1| TSA: Pisum sativum Ps_contig_mira-ass_39163 mRNA sequence	transcriptome	standard	5.459	8.326	0.307	0.218	2.45	2.551	4.76131	4.64624	5.25522	4.15233	1.76484	1.70656	-2.99647	-3.05475	-0.0582811	-0.608987	-0.493911	5.87495e-19	1.01168e-08	4.27652e-07	1.03885e-05	3.60675e-05	0.891463	2.11139e-16	0.0184362	0.670681	2.30192e-23	3.04046e-13	6.89917e-18	7.53686e-08	2.57056e-06	9.41637e-05	0.000215286	0.9452	2.16156e-15	0.0409183	0.807762	3.70504e-22	2.96516e-12
noHitAssembly_c17819_g1_i2	PsCam022145	C.cajan_27595 : B9RS66_RICCO Putative uncharacterized protein OS=Ricinus communis GN=RCOM_0803390 PE=4 SV=1	99.46	3e-89	248	590	NA	uncharacterized RNA	blast_assembly	standard	5.161	25.336	0.922	0.073	3.086	2.551	4.78028	6.14361	8.43908	2.48481	3.03738	3.31205	-1.7429	-1.46822	0.274675	-2.29547	-3.6588	2.28782e-54	2.6733e-43	2.06785e-38	0.000347504	0.00892038	0.49328	3.72227e-16	6.13363e-31	0.0017115	4.9234e-58	1.46122e-08	7.5577e-53	8.59042e-42	5.42644e-37	0.0022646	0.0296476	0.779163	3.76457e-15	9.91294e-30	0.00533219	1.97309e-56	9.74421e-08
gi|332431905|gb|JI898962.1|	PsCam011891	Glyma08g07560.1|PACid:16270310 : PF00005,PF01061,PTHR19241,KOG0061,AT1G17840.1,WBC11,WBC11,(WHITE-BROWN,COMPLEX,HOMOLOG,PROTEIN,11);,ATPase,,coupled,to,transmembrane,movement,of,substances,/,fatty,acid,transporter	95.24	0.36	120	615	NA	gi|332431905|gb|JI898962.1| TSA: Pisum sativum Ps_contig_mira-ass_2122 mRNA sequence	transcriptome	standard	1.786	2.855	0.102	0.29	0.726	0.671	4.80685	2.62261	3.29937	4.13009	1.97545	2.08911	-2.8314	-2.71774	0.113657	-0.676759	1.50748	1.83212e-07	0.000294433	0.00069673	0.0197304	0.0457979	0.888007	0.000165671	0.129955	0.294	2.78875e-07	3.12197e-05	9.61306e-07	0.00119377	0.00256165	0.0703271	0.11443	0.950726	0.000630317	0.220237	0.443822	1.61266e-06	0.000139131
gi|332475335|gb|JI942372.1|	PsCam035278	Medtr4te083940.1 : none	96.43	8e-58	231	2993	NA	gi|332475335|gb|JI942372.1| TSA: Pisum sativum Ps_contig_mira-ass_48026 mRNA sequence	transcriptome	standard	7.642	14.512	0.512	1.088	3.721	6.176	4.82496	2.81227	3.7375	3.89973	1.96348	1.2325	-2.86147	-3.59246	-0.730982	-0.925224	1.08746	5.64326e-32	4.29248e-16	1.66476e-07	1.0863e-07	5.64902e-12	0.0171532	6.28411e-16	7.69278e-06	0.113972	4.91592e-34	2.51795e-17	1.08407e-30	5.47033e-15	1.0443e-06	1.35865e-06	7.55877e-11	0.0884651	6.28153e-15	3.18364e-05	0.205579	1.14535e-32	3.14242e-16
gi|332454636|gb|JI921693.1|	PsCam005411	Medtr4g037270.1 : Amino acid transporter family protein (AHRD V1 ***- Q1PER9_ARATH); contains Interpro domain(s) IPR013057 Amino acid transporter, transmembrane chr04_pseudomolecule_IMGAG_V3.5 11650149-11654059 H EGN_Mt100125 20100825	97.47	2e-71	218	575	NA	gi|332454636|gb|JI921693.1| TSA: Pisum sativum Ps_contig_mira-ass_25419 mRNA sequence	transcriptome	standard	5.856	8.802	0.307	1.016	1.724	5.639	4.84152	2.52702	3.11493	4.2536	2.35207	0.642392	-2.48945	-4.19913	-1.70968	-0.587916	1.72659	4.70007e-20	1.33568e-12	0.0186067	0.00079431	4.3502e-12	6.94543e-06	2.36756e-11	0.0188881	0.0301169	1.43294e-18	2.89803e-14	5.8126e-19	1.36627e-11	0.0462934	0.00469667	5.90115e-11	0.000106711	1.80881e-10	0.0418821	0.0676485	1.85659e-17	3.01938e-13
noHitAssembly_c30536_g1_i1	PsCam011741	Glyma02g41790.1|PACid:16249833 : PF01535,PTHR10483,AT2G34400.1,pentatricopeptide,(PPR),repeat-containing,protein	84.21	0.014	188	466	NA	uncharacterized RNA	blast_assembly	standard	1.985	2.974	0.102	0.073	1.906	2.282	4.86576	4.7651	5.34836	4.2825	0.641857	0.382106	-4.22391	-4.48366	-0.259751	-0.583266	-0.482601	9.62063e-08	0.130391	0.395176	9.43305e-06	7.56146e-06	0.575936	6.40836e-07	0.175607	0.806072	2.51225e-09	9.2892e-06	5.20832e-07	0.240947	0.553943	8.62205e-05	5.0855e-05	0.831113	3.35655e-06	0.282422	0.877652	1.78019e-08	4.46947e-05
noHitAssembly_c31207_g1_i1	PsCam042645	Glyma15g15840.1|PACid:16298920 : PTHR21567,KOG2933,AT4G15830.1,binding	85.71	0.007	305	1301	NA	uncharacterized RNA	blast_assembly	standard	1.588	2.974	0.102	0.073	1.271	1.611	4.86576	4.44317	5.34836	3.96057	1.22644	0.884448	-3.63932	-3.98132	-0.341992	-0.905194	-0.482601	9.62063e-08	0.00898784	0.0710263	0.000565461	0.000269091	0.541751	1.12906e-05	0.0468111	0.806072	2.51225e-09	0.000105767	5.20832e-07	0.0259959	0.142026	0.00348991	0.00134608	0.797374	5.11713e-05	0.0923985	0.877652	1.78019e-08	0.000433514
gi|377677236|gb|JR956967.1|	PsCam017709	Glyma02g17120.1|PACid:16248360 : PF06220,KOG3454,AT4G03120.1,proline-rich,family,protein	100	5e-05	110	717	NA	gi|377677236|gb|JR956967.1| TSA: Pisum sativum contig06294.PisaPYK9 mRNA sequence	transcriptome	standard	9.23	6.185	0.205	0.145	4.175	5.37	4.91508	5.99221	5.41465	5.49263	0.566997	0.203852	-4.34808	-4.71123	-0.363146	0.577557	-0.499571	1.29748e-14	0.0508468	0.499462	3.89111e-11	3.9324e-12	0.239083	1.02448e-27	0.018026	0.728452	7.79169e-18	2.65392e-23	1.20687e-13	0.111976	0.644826	7.14746e-10	5.34517e-11	0.526313	1.65204e-26	0.0400813	0.848646	9.7512e-17	4.418e-22
gi|332435165|gb|JI902222.1|	PsCam046074	Glyma02g29160.2|PACid:16248760 : PF00022,PTHR11937,KOG0676,K10355,	95.5	7e-138	420	1512	NA	gi|332435165|gb|JI902222.1| TSA: Pisum sativum Ps_contig_mira-ass_5398 mRNA sequence	transcriptome	standard	41.386	34.019	1.126	0.943	12.434	27.657	4.91706	5.45574	5.17294	5.19986	1.45205	0.298696	-3.46501	-4.61837	-1.15335	0.282802	-0.255877	5.25852e-73	8.38355e-24	0.0224288	3.34186e-26	1.84943e-55	1.39105e-13	6.65742e-118	0.00985362	0.661797	7.5386e-90	1.15387e-97	2.33342e-71	1.53243e-22	0.0548222	1.52074e-24	1.29806e-53	5.35454e-12	4.18239e-116	0.0236881	0.800569	5.01391e-88	9.07579e-96
noHitAssembly_c7886_g1_i1	PsCam014554	C.cajan_27707 : Q69F85_PHAVU Gag-pol polyprotein OS=Phaseolus vulgaris GN=BA23 PE=4 SV=1	96.69	3e-141	304	705	NA	uncharacterized RNA	blast_assembly	standard	3.573	3.212	0.102	0.073	2.904	7.921	4.97683	5.6131	5.45943	5.13049	0.14543	-1.30221	-4.8314	-6.27904	-1.44764	0.153664	-0.482601	2.67331e-08	0.698464	5.42315e-05	1.79446e-08	1.1218e-17	2.34112e-06	1.11469e-11	0.673233	0.806072	5.5611e-10	7.60532e-10	1.52725e-07	0.841243	0.000244603	2.48857e-07	2.22612e-16	3.92861e-05	8.72307e-11	0.780417	0.877652	4.16114e-09	5.69689e-09
noHitAssembly_c11077_g1_i1	PsCam006030	Glyma12g31080.1|PACid:16288481 : PF00786,PF00620,PTHR23177,AT5G22400.1,rac,GTPase,activating,protein,,putative	81.65	4e-21	159	553	NA	uncharacterized RNA	blast_assembly	standard	1.786	3.212	0.102	0.073	0.908	1.611	4.97683	4.61269	5.45943	4.13009	1.82271	0.995515	-3.15412	-3.98132	-0.827192	-0.84674	-0.482601	2.67331e-08	0.000273854	0.0383144	0.00603199	0.000269091	0.175119	2.67039e-06	0.0510119	0.806072	5.5611e-10	3.12197e-05	1.52725e-07	0.00112006	0.0850217	0.026869	0.00134608	0.442729	1.30286e-05	0.0996198	0.877652	4.16114e-09	0.000139131
noHitAssembly_c12259_g1_i1	PsCam051868	Medtr3g050970.1 : Unknown Protein (AHRD V1) chr03_pseudomolecule_IMGAG_V3.5 15851602-15852192 I EGN_Mt100125 20100825	98.92	4e-89	349	794	NA	uncharacterized RNA	blast_assembly	standard	6.451	6.542	0.205	0.29	7.442	6.713	4.99604	4.4754	4.49561	4.97583	-0.185959	-0.0372259	-5.18199	-5.03326	0.148733	-0.0202089	0.500429	1.96528e-15	0.453059	0.894959	9.05345e-20	4.54244e-15	0.555764	7.99351e-19	0.938706	0.676289	7.08976e-18	1.75561e-16	1.92574e-14	0.603549	0.963129	3.07518e-18	7.70183e-14	0.812886	9.2536e-18	0.953341	0.807039	8.89475e-17	2.08845e-15
gi|377671273|gb|JR951004.1|	PsCam059647	Glyma16g04190.1|PACid:16301420 : PF00257,AT1G54410.1,dehydrin,family,protein	89.21	2e-87	355	646	NA	gi|377671273|gb|JR951004.1| TSA: Pisum sativum contig00258.PisaPYK9 mRNA sequence	transcriptome	standard	6.749	26.526	0.819	1.669	52.458	147.281	5.0174	2.01569	3.99035	3.04274	-0.983756	-2.47309	-6.00116	-7.49049	-1.48934	-1.97466	1.02705	1.21224e-57	4.38194e-20	2.32449e-160	3.56251e-130	4.71643e-279	4.66494e-96	4.06211e-10	5.18549e-27	0.0619731	2.26231e-63	5.9471e-13	4.2421e-56	6.84178e-19	2.29813e-158	9.53025e-128	2.26811e-276	1.36751e-93	2.84e-09	7.47402e-26	0.125142	9.93191e-62	5.68971e-12
noHitAssembly_c31108_g1_i1	PsCam027605	AT2G21830.1 : Cysteine/Histidine-rich C1 domain family protein	89.36	1e-09	213	726	NA	uncharacterized RNA	blast_assembly	standard	4.069	3.331	0.102	0.073	1.815	1.88	5.02931	5.80063	5.51192	5.31803	0.875986	0.825223	-4.15333	-4.20409	-0.0507631	0.288719	-0.482601	1.41452e-08	0.0359611	0.0716084	1.68464e-05	6.37915e-05	0.918856	4.18595e-13	0.408789	0.806072	2.63094e-10	4.42766e-11	8.28129e-08	0.0847432	0.143049	0.000146763	0.000362629	0.962418	3.58457e-12	0.548999	0.877652	2.01644e-09	3.68246e-10
noHitAssembly_Contig2833	PsCam025560	C.cajan_32881 : B9RHB4_RICCO Xylulose kinase, putative OS=Ricinus communis GN=RCOM_1449420 PE=4 SV=1	92.31	0.24	253	1709	NA	uncharacterized RNA	blast_assembly	standard	2.084	3.331	0.102	0.363	0.545	0.403	5.02931	2.52131	3.19791	4.35271	2.61163	3.0471	-2.41769	-1.98221	0.435476	-0.6766	1.8314	1.41452e-08	3.63516e-06	5.99946e-06	0.064172	0.200457	0.657437	6.84114e-05	0.101921	0.177888	4.37587e-08	5.08252e-06	8.28129e-08	2.02562e-05	3.11392e-05	0.175786	0.360174	0.888863	0.00027644	0.179083	0.296168	2.75379e-07	2.5355e-05
gi|332435668|gb|JI902725.1|	PsCam043340	C.cajan_35645 : C6TNU3_SOYBN Putative uncharacterized protein OS=Glycine max PE=2 SV=1	100	5e-124	245	1400	NA	gi|332435668|gb|JI902725.1| TSA: Pisum sativum Ps_contig_mira-ass_5904 mRNA sequence	transcriptome	standard	21.636	13.798	0.41	0.871	1.271	2.819	5.07269	4.63462	3.98564	5.72167	3.44042	2.2912	-1.63227	-2.78149	-1.14922	0.648975	1.08705	6.68445e-31	5.62167e-27	2.88177e-15	0.0283991	3.34737e-05	0.0184715	4.5505e-60	5.83931e-05	0.157443	8.69923e-34	1.81383e-52	1.24018e-29	1.15318e-25	3.29656e-14	0.0940312	0.000200934	0.09357	1.49769e-58	0.000213895	0.270164	2.00985e-32	7.0865e-51
gi|332431851|gb|JI898908.1|	PsCam000856	Medtr3g088160.1 : Ascorbate peroxidase (AHRD V1 **** Q8LSK6_SOLLC); contains Interpro domain(s) IPR002207 Plant ascorbate peroxidase chr03_pseudomolecule_IMGAG_V3.5 29262751-29269350 E EGN_Mt100125 20100825	100	3e-34	116	1643	NA	gi|332431851|gb|JI898908.1| TSA: Pisum sativum Ps_contig_mira-ass_2068 mRNA sequence	transcriptome	standard	11.513	6.899	0.205	0.145	2.178	7.921	5.07269	6.31107	5.57226	5.8115	1.66338	-0.199295	-3.40931	-5.27199	-1.86268	0.738805	-0.499571	3.00542e-16	5.66851e-07	0.454509	1.06156e-05	1.15193e-17	1.57081e-08	6.16813e-34	0.00101624	0.728452	9.20326e-20	1.00596e-28	3.06825e-15	3.49613e-06	0.620791	9.61692e-05	2.28333e-16	3.68911e-07	1.18764e-32	0.00303056	0.848646	1.26363e-18	2.04039e-27
gi|377673748|gb|JR953479.1|	PsCam001035	C.cajan_04915 : C6SX56_SOYBN Putative uncharacterized protein OS=Glycine max PE=2 SV=1	100	3e-28	135	876	NA	gi|377673748|gb|JR953479.1| TSA: Pisum sativum contig02775.PisaPYK9 mRNA sequence	transcriptome	standard	8.535	7.137	0.205	0.073	4.447	8.324	5.12162	6.86935	6.61128	5.3797	0.682485	-0.221959	-4.43914	-5.34358	-0.904445	0.258073	-1.48966	8.63992e-17	0.0133551	0.395075	7.17843e-12	1.60617e-18	0.000892514	5.19812e-25	0.282626	0.379329	4.80997e-20	1.2739e-21	9.09626e-16	0.0363735	0.553905	1.40812e-10	3.3415e-17	0.00809215	7.68781e-24	0.415774	0.538074	6.6716e-19	1.95417e-20
gi|332440204|gb|JI907261.1|	PsCam003752	AT5G56260.1 : Ribonuclease E inhibitor RraA/Dimethylmenaquinone methyltransferase	100	2e-124	396	419	NA	gi|332440204|gb|JI907261.1| TSA: Pisum sativum Ps_contig_mira-ass_10510 mRNA sequence	transcriptome	standard	7.245	10.705	0.307	0.073	3.903	6.042	5.1239	6.63295	7.19617	4.56068	1.45563	0.825187	-3.66827	-4.29872	-0.630443	-0.563227	-2.07227	2.14218e-24	1.57084e-08	0.00123792	1.33701e-09	5.47925e-13	0.0385299	1.03095e-21	0.0127493	0.176041	2.37478e-28	8.13431e-18	3.16086e-23	1.14962e-07	0.00430915	2.0894e-08	7.97341e-12	0.162818	1.35023e-20	0.0300294	0.296593	4.65259e-27	1.04035e-16
noHitAssembly_c19494_g1_i1	PsCam027928	C.cajan_42892 : Q2HUC4_MEDTR Polynucleotidyl transferase, Ribonuclease H fold OS=Medicago truncatula GN=MtrDRAFT_AC149204g14v2 PE=4 SV=1	95.54	5e-45	160	654	NA	uncharacterized RNA	blast_assembly	standard	2.481	3.568	0.102	0.073	0.908	0.806	5.12847	5.08688	5.61108	4.60428	1.97435	2.14626	-3.15412	-2.98221	0.171912	-0.524194	-0.482601	3.98945e-09	5.17784e-05	0.000114116	0.00603199	0.0218429	0.812691	1.91964e-08	0.17781	0.806072	5.95148e-11	4.64888e-07	2.46143e-08	0.000241421	0.000488413	0.026869	0.0613883	0.901181	1.16559e-07	0.28545	0.877652	4.79999e-10	2.63919e-06
gi|377684415|gb|JR964146.1|	PsCam034972	LjChr0t4948 : F-box associated interaction domain; IPR017451:F-box associated interaction domain;	82.76	9e-10	147	568	NA	gi|377684415|gb|JR964146.1| TSA: Pisum sativum contig13547.PisaPYK9 mRNA sequence	transcriptome	standard	1.588	3.568	0.102	0.29	0.545	0.94	5.12847	2.45309	3.62099	3.96057	2.71079	1.92438	-2.41769	-3.20409	-0.786405	-1.1679	1.50748	3.98945e-09	1.0017e-06	0.000324752	0.064172	0.0104283	0.321326	0.000626153	0.00724448	0.294	2.49001e-09	0.000105767	2.46143e-08	5.99297e-06	0.00127094	0.175786	0.0332719	0.633869	0.00216094	0.0179931	0.443822	1.7667e-08	0.000433514
noHitAssembly_c34090_g1_i1	PsCam034396	Glyma13g25390.1|PACid:16291521 : PF05346,PTHR13317,AT1G67960.1,unknown,protein	100	3e-70	259	2249	NA	uncharacterized RNA	blast_assembly	standard	7.94	7.256	0.205	0.726	3.721	4.833	5.14548	3.4511	3.32113	5.27544	0.963484	0.586255	-4.18199	-4.55922	-0.377229	0.129965	1.82435	4.6397e-17	0.000794909	0.0490178	6.58699e-10	6.10378e-11	0.247223	1.38694e-19	0.593776	0.0567344	2.11769e-16	3.61891e-20	4.94367e-16	0.0029674	0.105634	1.0611e-08	7.49521e-10	0.539261	1.66207e-18	0.719103	0.116307	2.44851e-15	5.19788e-19
gi|332449176|gb|JI916233.1|	PsCam033940	Glyma06g07320.1|PACid:16262043 : PF00628,PF03552,PTHR13301,2.4.1.12,K10999,AT4G32410.1,CESA1,CESA1,(CELLULOSE,SYNTHASE,1);,cellulose,synthase/,transferase,,transferring,glycosyl,groups	98.57	9e-28	123	3521	NA	gi|332449176|gb|JI916233.1| TSA: Pisum sativum Ps_contig_mira-ass_19839 mRNA sequence	transcriptome	standard	152.045	33.187	0.922	1.451	12.252	63.907	5.16971	6.71131	4.5155	7.36552	1.4376	-0.945356	-3.73211	-6.11506	-2.38296	2.19581	0.654209	3.75597e-72	6.17346e-23	8.47305e-19	3.04534e-27	4.40374e-131	1.24543e-78	0	2.17232e-167	0.236307	5.27419e-84	0	1.63774e-70	1.0969e-21	1.16878e-17	1.45003e-25	8.30665e-129	3.02928e-76	0	1.91317e-165	0.370259	3.25136e-82	0
noHitAssembly_c29648_g1_i1	PsCam053009	Medtr2g013730.1 : Unknown Protein (AHRD V1) chr02_pseudomolecule_IMGAG_V3.5 4003853-4004243 H EGN_Mt100125 20100825	100	1e-99	262	701	NA	uncharacterized RNA	blast_assembly	standard	4.268	3.687	0.102	0.145	1.634	4.162	5.17581	4.87944	4.66832	5.38692	1.17404	-0.17483	-4.00177	-5.35064	-1.34887	0.211113	0.507484	2.12628e-09	0.00494435	0.633294	5.40031e-05	5.30528e-10	0.00117578	2.3751e-13	0.531571	0.767811	7.16659e-11	1.43643e-11	1.34342e-08	0.0152796	0.747135	0.000425197	5.96103e-09	0.0102213	2.062e-12	0.667942	0.86886	5.74337e-10	1.23832e-10
noHitAssembly_Contig779	PsCam015320	AGL78-AT5G65330.1 : symbols:AGL78; AGAMOUS-like 78	95.77	8e-59	283	600	NA	uncharacterized RNA	blast_assembly	standard	12.207	25.931	0.717	2.104	3.903	6.579	5.17656	2.5365	3.62347	4.08959	2.73202	1.97874	-2.44454	-3.19782	-0.753285	-1.08697	1.55309	8.58409e-57	5.38783e-40	5.66752e-23	5.86821e-07	1.23074e-11	0.0115511	4.17359e-22	8.42376e-12	0.0037887	3.6724e-58	1.79831e-27	2.96614e-55	1.60581e-38	9.20692e-22	6.57257e-06	1.6051e-10	0.0658279	5.54119e-21	6.03555e-11	0.0109329	1.4789e-56	3.5041e-26
noHitAssembly_Contig849	PsCam041572	Medtr5g035640.1 : Unknown Protein (AHRD V1) chr05_pseudomolecule_IMGAG_V3.5 15082348-15082860 F EGN_Mt100125 20100825	91.53	3e-96	305	510	NA	uncharacterized RNA	blast_assembly	standard	4.863	7.494	0.205	0.073	0	0.134	5.19204	6.05781	6.6817	4.56815	inf	5.80543	inf	0.613391	-inf	-0.623889	-1.48966	1.34214e-17	8.40824e-18	1.05864e-15	nan	0.721279	nan	2.46699e-15	0.0223862	0.379329	6.6356e-21	1.82616e-12	1.47026e-16	1.1746e-16	1.23969e-14	nan	0.865218	nan	2.39238e-14	0.0489343	0.538074	9.61771e-20	1.69073e-11
gi|332436457|gb|JI903514.1|	PsCam052334	Glyma11g16030.1|PACid:16284073 : PF08265,KOG4137,AT4G38495.1,unknown,protein	99.34	5e-71	174	929	NA	gi|332436457|gb|JI903514.1| TSA: Pisum sativum Ps_contig_mira-ass_6700 mRNA sequence	transcriptome	standard	18.559	23.076	0.614	0.073	11.345	15.574	5.23201	7.99001	8.30428	4.91774	1.02434	0.567254	-4.20767	-4.66476	-0.457083	-0.314274	-3.07227	7.72618e-51	3.09411e-10	0.000653243	3.45707e-27	4.16169e-32	0.0130646	3.41739e-48	0.0331535	0.0172267	9.06423e-54	3.23429e-44	2.37389e-49	2.65333e-09	0.00241338	1.63916e-25	1.56934e-30	0.0730445	9.15873e-47	0.0676853	0.0420318	3.34136e-52	1.03864e-42
noHitAssembly_c33171_g1_i1	PsCam052498	Medtr3te009860.1 : none	98.05	2e-70	229	781	NA	uncharacterized RNA	blast_assembly	standard	3.374	3.925	0.102	0.073	1.724	1.343	5.26605	5.53042	5.74865	5.04782	1.18693	1.54723	-4.07912	-3.71882	0.3603	-0.218233	-0.482601	6.08217e-10	0.00345774	0.00121083	3.01371e-05	0.00115111	0.507093	4.21505e-11	0.535129	0.806072	6.56739e-12	2.40102e-09	4.03557e-09	0.0111429	0.00422436	0.00024904	0.00494704	0.764581	3.1668e-10	0.671457	0.877652	5.66317e-11	1.7241e-08
gi|332454434|gb|JI921491.1|	PsCam015082	C.cajan_01480 : A7PYF0_VITVI Chromosome chr15 scaffold_37, whole genome shotgun sequence OS=Vitis vinifera GN=GSVIVT00026413001 PE=4 SV=1	100	4e-92	187	613	NA	gi|332454434|gb|JI921491.1| TSA: Pisum sativum Ps_contig_mira-ass_25208 mRNA sequence	transcriptome	standard	7.443	11.895	0.307	0.435	4.901	8.593	5.27597	4.0968	4.7732	4.59957	1.27921	0.469121	-3.99677	-4.80685	-0.810086	-0.676399	0.502777	4.51701e-27	6.69352e-08	0.0395191	2.68467e-12	1.27254e-18	0.00211809	1.3684e-20	0.00199468	0.609092	6.85505e-32	2.54674e-18	7.39832e-26	4.58716e-07	0.0872564	5.4673e-11	2.66483e-17	0.0167254	1.71328e-19	0.00560814	0.751995	1.49626e-30	3.33661e-17
gi|332435606|gb|JI902663.1|	PsCam021739	Medtr5g030290.1 : Unknown Protein (AHRD V1) chr05_pseudomolecule_IMGAG_V3.5 12486770-12485334 F EGN_Mt100125 20100825	99.07	1e-104	214	726	NA	gi|332435606|gb|JI902663.1| TSA: Pisum sativum Ps_contig_mira-ass_5842 mRNA sequence	transcriptome	standard	70.068	20.102	0.512	1.306	1.634	4.296	5.29505	5.74553	3.94411	7.09647	3.62086	2.22627	-1.67419	-3.06878	-1.39459	1.80142	1.35094	1.31633e-44	5.0622e-40	7.56207e-21	0.0114337	7.70272e-08	0.000720704	8.09554e-199	9.37478e-61	0.0399436	4.01015e-48	2.37711e-158	3.54617e-43	1.51027e-38	1.13441e-19	0.0452891	6.80597e-07	0.00671225	8.68736e-197	2.89031e-59	0.0860845	1.30825e-46	3.26697e-156
gi|332443897|gb|JI910954.1|	PsCam032007	none	100	9e-60	126	510	NA	gi|332443897|gb|JI910954.1| TSA: Pisum sativum Ps_contig_mira-ass_14316 mRNA sequence	transcriptome	standard	8.535	8.089	0.205	1.088	5.627	15.305	5.30227	2.97171	2.89428	5.3797	0.523595	-0.91997	-4.77867	-6.22224	-1.44357	0.0774298	2.40798	6.149e-19	0.0378022	2.28119e-05	5.07157e-15	1.08109e-32	5.76722e-11	1.61295e-18	0.739097	0.00535959	4.02856e-16	1.2739e-21	7.21377e-18	0.0880721	0.000108851	1.26993e-13	4.1573e-31	1.79346e-09	1.84134e-17	0.842147	0.0149661	4.59056e-15	1.95417e-20
noHitAssembly_c14446_g1_i1	PsCam056448	none	98.08	5e-71	164	730	NA	uncharacterized RNA	blast_assembly	standard	17.17	12.133	0.307	0.363	6.444	9.264	5.30455	5.56378	5.06282	5.80551	0.912908	0.389229	-4.39165	-4.91532	-0.523679	0.500954	0.241731	1.32744e-27	3.37529e-05	0.080297	1.8942e-16	4.39085e-20	0.0301655	4.31653e-50	0.004573	0.81577	4.8552e-33	5.28044e-42	2.2159e-26	0.000161908	0.157569	5.19089e-15	9.90465e-19	0.135137	1.20169e-48	0.011931	0.868815	1.09669e-31	1.5885e-40
gi|377680906|gb|JR960637.1|	PsCam003046	AC145328_33.1 : Nitrate transporter NTL1 (AHRD V1 ***- O81393_ARATH) AC145328.23 92513-91489 H EGN_Mt100125 20100825	97.92	3e-15	383	645	NA	gi|377680906|gb|JR960637.1| TSA: Pisum sativum contig09994.PisaPYK9 mRNA sequence	transcriptome	standard	7.94	4.044	0.102	0.58	1.906	2.417	5.30914	3.77501	2.80166	6.2825	1.08523	0.742566	-4.22391	-4.56658	-0.342669	0.973356	2.50748	3.26403e-10	0.00573659	0.0698891	9.43305e-06	3.74043e-06	0.454883	7.92982e-21	0.000556807	0.0376775	1.51673e-08	3.54058e-20	2.21478e-09	0.0174114	0.139965	8.62205e-05	2.62708e-05	0.741698	1.00242e-19	0.00174548	0.0818728	9.98204e-08	5.09441e-19
noHitAssembly_c22042_g1_i1	PsCam052202	Glyma03g37840.1|PACid:16253701 : PTHR22884:SF18,KOG1079,AT2G23380.1,CLF,CLF,(CURLY,LEAF);,transcription,factor	74.42	0.0003	166	797	NA	uncharacterized RNA	blast_assembly	standard	3.077	4.044	0.102	0.073	0.726	0.537	5.30914	5.39748	5.79174	4.91488	2.47774	2.91279	-2.8314	-2.39635	0.435047	-0.394259	-0.482601	3.26403e-10	7.25953e-07	1.06188e-06	0.0197304	0.0959692	0.608611	3.1612e-10	0.269578	0.806072	3.17041e-12	1.36538e-08	2.21478e-09	4.41603e-06	6.08977e-06	0.0703271	0.204709	0.856959	2.23348e-09	0.399241	0.877652	2.79667e-11	9.13168e-08
gi|332452962|gb|JI920019.1|	PsCam001697	Medtr2g014340.1 : Ethylene-responsive transcription factor 4 (AHRD V1 *-** B6T615_MAIZE); contains Interpro domain(s) IPR001471 Pathogenesis-related transcriptional factor and ERF, DNA-binding chr02_pseudomolecule_IMGAG_V3.5 4327165-4326098 F EGN_Mt100125 20100825	100	9e-28	371	1029	NA	gi|332452962|gb|JI920019.1| TSA: Pisum sativum Ps_contig_mira-ass_23697 mRNA sequence	transcriptome	standard	12.604	78.268	1.946	2.467	5.718	3.893	5.32984	2.35305	4.98759	2.6953	3.77484	4.32947	-1.555	-1.00037	0.554628	-2.63454	0.342246	1.94615e-168	5.53206e-155	1.56944e-137	7.20455e-06	0.0169686	0.0728934	5.10784e-21	2.90668e-107	0.394112	2.24792e-202	2.03803e-20	2.06116e-166	6.2998e-153	1.33588e-135	6.71099e-05	0.0507481	0.249833	6.5001e-20	1.58033e-105	0.547076	4.35484e-200	2.96739e-19
noHitAssembly_c2060_g1_i1	PsCam029907	C.cajan_00485 : C0JJI4_SOYBN Rpp4 candidate 2 (Fragment) OS=Glycine max PE=4 SV=1	100	5e-104	208	452	NA	uncharacterized RNA	blast_assembly	standard	3.077	4.163	0.102	0.726	1.634	3.356	5.35098	2.08348	2.51958	4.91488	1.34922	0.310881	-4.00177	-5.0401	-1.03833	-0.436099	2.8314	1.75555e-10	0.000871222	0.407019	5.40031e-05	2.9735e-08	0.0179071	1.61209e-05	0.218718	0.013129	5.79477e-08	1.36538e-08	1.21772e-09	0.00323181	0.567191	0.000425197	2.75164e-07	0.0914755	7.14064e-05	0.342379	0.0332359	3.59442e-07	9.13168e-08
gi|377671909|gb|JR951640.1|	PsCam042560	Glyma17g35890.1|PACid:16307185 : PF00076,PF00658,PTHR10432,KOG0123,AT1G49760.1,PAB8,PAB8,(POLY(A),BINDING,PROTEIN,8);,RNA,binding,/,translation,initiation,factor	94.92	9e-19	230	2378	NA	gi|377671909|gb|JR951640.1| TSA: Pisum sativum contig00907.PisaPYK9 mRNA sequence	transcriptome	standard	180.132	239.563	5.735	9.287	63.44	88.208	5.38447	4.2777	4.68905	4.97312	1.91694	1.44142	-3.46753	-3.94304	-0.475517	-0.411351	0.695419	0	6.95955e-232	3.99013e-127	1.56382e-126	2.93292e-159	9.05113e-10	0	1.00389e-18	0.00157976	0	0	0	1.16367e-229	3.20659e-125	4.05159e-124	6.99449e-157	2.47588e-08	0	1.05238e-17	0.00502175	0	0
noHitAssembly_c30589_g1_i1	PsCam053644	LjChr2t2169 : MULE transposase, conserved domain; IPR018289:MULE transposase, conserved domain;	86.11	0.026	318	414	NA	uncharacterized RNA	blast_assembly	standard	5.459	4.282	0.102	0.073	1.815	3.088	5.39164	6.2246	5.87424	5.742	1.23832	0.471612	-4.15333	-4.92003	-0.766703	0.350352	-0.482601	9.46277e-11	0.001588	0.214495	1.68464e-05	1.16483e-07	0.0789885	5.71357e-17	0.251281	0.806072	7.45725e-13	1.9057e-14	6.70205e-10	0.00554886	0.350274	0.000146763	1.00696e-06	0.264051	6.03512e-16	0.374654	0.877652	6.89513e-12	2.00553e-13
noHitAssembly_c20711_g1_i1	PsCam023756	C.cajan_05707 : Q2PF06_TRIPR Putative hydroxymethylglutaryl-CoA lyase (Fragment) OS=Trifolium pratense PE=2 SV=1	100	1e-93	236	552	NA	uncharacterized RNA	blast_assembly	standard	1.886	4.282	0.102	0.073	0.182	1.208	5.39164	4.69129	5.87424	4.20869	4.55627	1.82566	-0.835369	-3.56598	-2.73061	-1.18296	-0.482601	9.46277e-11	6.13578e-11	0.000145193	0.629961	0.00239273	0.00531382	1.30583e-06	0.00295912	0.806072	7.45725e-13	1.70123e-05	6.70205e-10	5.55287e-10	0.00060774	0.799403	0.00937313	0.0356577	6.6275e-06	0.00807522	0.877652	6.89513e-12	7.90464e-05
gi|332433182|gb|JI900239.1|	PsCam056219	AT5G12210.2 : RAB geranylgeranyl transferase beta subunit 1	83.33	0.2	216	1329	NA	gi|332433182|gb|JI900239.1| TSA: Pisum sativum Ps_contig_mira-ass_3406 mRNA sequence	transcriptome	standard	13.597	21.53	0.512	0.798	14.431	6.981	5.39406	4.09076	4.75382	4.731	0.577177	1.62484	-4.81688	-3.76922	1.04767	-0.66306	0.640245	8.94582e-48	0.000214256	4.13364e-15	4.10603e-36	9.16972e-14	7.70292e-07	3.15045e-36	4.37736e-05	0.389244	3.07722e-56	1.83645e-32	2.58084e-46	0.00089834	4.68515e-14	2.66046e-34	1.4187e-12	1.40401e-05	6.40409e-35	0.000163996	0.543347	1.19127e-54	4.20491e-31
gi|332471071|gb|JI938108.1|	PsCam052869	none	100	1e-10	188	732	NA	gi|332471071|gb|JI938108.1| TSA: Pisum sativum Ps_contig_mira-ass_42968 mRNA sequence	transcriptome	standard	7.046	25.931	0.614	0.29	4.175	5.236	5.4003	4.60268	6.48248	3.52049	2.63483	2.30814	-2.76547	-3.09215	-0.326689	-1.8798	-1.08219	3.50632e-57	1.54078e-38	1.55077e-27	3.24609e-08	2.63573e-09	0.292695	1.21127e-20	7.2561e-25	0.236941	9.09391e-69	4.59335e-15	1.21635e-55	4.38653e-37	2.97173e-26	4.35186e-07	2.752e-08	0.605179	1.51922e-19	9.748e-24	0.370547	4.42318e-67	5.02889e-14
gi|332447086|gb|JI914143.1|	PsCam011345	Medtr3g091040.1 : Curved DNA-binding protein (AHRD V1 *--- Q57QP2); contains Interpro domain(s) IPR003095 Heat shock protein DnaJ chr03_pseudomolecule_IMGAG_V3.5 30894159-30887290 E EGN_Mt100125 20100825	95.71	2e-67	338	773	NA	gi|332447086|gb|JI914143.1| TSA: Pisum sativum Ps_contig_mira-ass_17716 mRNA sequence	transcriptome	standard	2.58	8.683	0.205	0.145	5.899	11.68	5.4045	4.15325	5.90407	3.65368	0.557723	-0.427775	-4.84677	-5.83227	-0.985498	-1.75082	-0.499571	2.88809e-20	0.0226668	0.061002	9.66511e-16	1.7679e-25	2.35081e-05	3.82379e-08	1.38628e-08	0.728452	1.7801e-24	1.5002e-06	3.60929e-19	0.0566532	0.126291	2.54268e-14	5.20195e-24	0.000326387	2.26311e-07	7.67851e-08	0.848646	3.00848e-23	8.00301e-06
gi|332466907|gb|JI933944.1|	PsCam059893	none	100	1	299	422	NA	gi|332466907|gb|JI933944.1| TSA: Pisum sativum Ps_contig_mira-ass_38294 mRNA sequence	transcriptome	standard	9.131	8.802	0.205	0.145	1.815	6.042	5.42414	5.97665	5.92371	5.47708	2.27786	0.542805	-3.14627	-4.88133	-1.73506	0.0529415	-0.499571	1.57122e-20	3.49866e-12	0.0430396	0.000102971	1.31478e-13	2.57883e-06	1.93116e-27	0.813598	0.728452	8.73404e-25	4.60398e-23	1.98875e-19	3.47393e-11	0.0943069	0.000762414	2.01371e-12	4.29627e-05	3.08929e-26	0.897546	0.848646	1.49273e-23	7.56823e-22
gi|377679486|gb|JR959217.1|	PsCam034682	Glyma11g07640.1|PACid:16283036 : PF00004,PTHR23070,KOG0743,AT2G18193.1,AAA-type,ATPase,family,protein	100	3e-28	134	1858	NA	gi|377679486|gb|JR959217.1| TSA: Pisum sativum contig08564.PisaPYK9 mRNA sequence	transcriptome	standard	11.413	4.639	0.102	0.145	3.449	6.042	5.50717	6.29848	4.99969	6.80597	0.427636	-0.381212	-5.07954	-5.88839	-0.808848	1.29879	0.507484	1.50091e-11	0.191339	0.22622	6.41445e-10	6.29384e-14	0.0100626	1.13863e-33	1.78647e-07	0.767811	1.44754e-13	9.73075e-28	1.12781e-10	0.32737	0.367545	1.03441e-08	9.86401e-13	0.0591584	2.17378e-32	8.89495e-07	0.86886	1.40836e-12	1.91259e-26
gi|377677609|gb|JR957340.1|	PsCam002337	C.cajan_26969 : C6T383_SOYBN Putative uncharacterized protein OS=Glycine max PE=2 SV=1	99.52	3e-102	303	664	NA	gi|377677609|gb|JR957340.1| TSA: Pisum sativum contig06671.PisaPYK9 mRNA sequence	transcriptome	standard	5.26	9.754	0.205	0.363	5.355	2.954	5.5723	3.85702	4.74795	4.68137	0.865107	1.72332	-4.70719	-3.84897	0.858217	-0.890931	0.824346	1.24743e-22	0.000381438	3.58424e-08	2.67796e-14	1.04778e-06	0.0107962	1.64089e-14	0.000381442	0.468971	2.08718e-26	1.77384e-13	1.71941e-21	0.00152103	2.41599e-07	6.39739e-13	7.9657e-06	0.0625177	1.52163e-13	0.0012405	0.620791	3.81648e-25	1.75495e-12
noHitAssembly_c13890_g1_i1	PsCam011855	LjChr6t2103 : Polynucleotidyl transferase, ribonuclease H fold; RNA-directed DNA polymerase (reverse transcriptase), related; IPR012337:Polynucleotidyl transferase, ribonuclease H fold; IPR015706:RNA-directed DNA polymerase (reverse transcriptase), related;	91.67	1.8	162	657	NA	uncharacterized RNA	blast_assembly	standard	2.977	4.877	0.102	0.29	0.363	1.343	5.57935	3.35973	4.07187	4.86722	3.74795	1.86053	-1.8314	-3.71882	-1.88742	-0.712135	1.50748	4.44319e-12	4.01465e-11	3.98936e-05	0.205256	0.00115111	0.0188756	4.20061e-08	0.0383917	0.294	4.20271e-13	2.44622e-08	3.47675e-11	3.68781e-10	0.000183707	0.407292	0.00494704	0.0951349	2.47257e-07	0.0772576	0.443822	3.95377e-12	1.59625e-07
gi|332452633|gb|JI919690.1|	PsCam030257	AT3G51760.2 : Protein of unknown function (DUF688)	100	6e-19	457	470	NA	gi|332452633|gb|JI919690.1| TSA: Pisum sativum Ps_contig_mira-ass_23363 mRNA sequence	transcriptome	standard	15.681	9.992	0.205	0.29	5.627	3.625	5.60708	5.75682	5.10665	6.25725	0.828408	1.46279	-4.77867	-4.14429	0.634385	0.650172	0.500429	3.75806e-23	0.000530647	7.3399e-07	5.07157e-15	3.1429e-08	0.044649	5.84931e-46	0.000608984	0.676289	1.4841e-27	2.89092e-38	5.2958e-22	0.00205331	4.28741e-06	1.26993e-13	2.90057e-07	0.179718	1.50032e-44	0.00189949	0.807039	2.83738e-26	7.84233e-37
noHitAssembly_c7013_g1_i1	PsCam038027	Medtr1g081260.1 : Unknown Protein (AHRD V1); contains Interpro domain(s) IPR008586 Protein of unknown function DUF868, plant chr01_pseudomolecule_IMGAG_V3.5 20707067-20697131 H EGN_Mt100125 20100825	95.45	0.17	188	1406	NA	uncharacterized RNA	blast_assembly	standard	7.046	9.992	0.205	0.073	6.353	6.847	5.60708	6.59276	7.09673	5.10311	0.653335	0.545301	-4.95374	-5.06178	-0.108034	-0.503969	-1.48966	3.75806e-23	0.00485314	0.0304684	6.18558e-17	2.3263e-15	0.679416	3.3843e-21	0.0296648	0.379329	9.74412e-27	5.76689e-18	5.2958e-22	0.015014	0.0713283	1.74373e-15	4.01428e-14	0.901374	4.33757e-20	0.06185	0.538074	1.80623e-25	7.43105e-17
gi|332445204|gb|JI912261.1|	PsCam058477	none	94.7	4e-53	168	540	NA	gi|332445204|gb|JI912261.1| TSA: Pisum sativum Ps_contig_mira-ass_15756 mRNA sequence	transcriptome	standard	1.29	5.115	0.102	0.145	0.182	0	5.64809	3.15325	5.14061	3.66073	4.81272	inf	-0.835369	inf	inf	-1.98736	0.507484	1.32575e-12	5.12958e-13	4.00141e-11	0.629961	nan	nan	0.000447469	2.08143e-06	0.767811	6.808e-15	0.000668854	1.07723e-11	5.39075e-12	3.53185e-10	0.799403	nan	nan	0.00158063	9.21596e-06	0.86886	7.19872e-14	0.00235543
gi|332435073|gb|JI902130.1|	PsCam043588	Medtr3g027280.1 : Vegetative lectin (AHRD V1 ***- Q41069_PEA); contains Interpro domain(s) IPR016363 L-type lectin, plant chr03_pseudomolecule_IMGAG_V3.5 8025796-8024685 E EGN_Mt100125 20100825	86.96	2e-22	92	1107	NA	gi|332435073|gb|JI902130.1| TSA: Pisum sativum Ps_contig_mira-ass_5304 mRNA sequence	transcriptome	standard	3.573	5.234	0.102	0.29	0.272	0.269	5.68127	3.62301	4.17379	5.13049	4.26624	4.28224	-1.41504	-1.39904	0.0160005	-0.550778	1.50748	7.26267e-13	1.0996e-12	1.21001e-10	0.362374	0.415462	0.987606	6.12426e-10	0.0879168	0.294	3.95012e-14	7.60532e-10	6.02146e-12	1.13131e-11	1.02847e-09	0.593326	0.611627	0.99647	4.2243e-09	0.157168	0.443822	3.99053e-13	5.69689e-09
noHitAssembly_c2559_g1_i1	PsCam043624	Glyma10g31870.1|PACid:16280634 : PF04654,AT5G10580.1,unknown,protein	97.92	3e-114	240	1047	MTR_1g077210	tr|A0A072VLL2|A0A072VLL2_MEDTR Plant/F12B17-70 protein OS=Medicago truncatula GN=MTR_1g077210 PE=4 SV=1	blast_assembly	standard	7.146	5.353	0.102	0.073	0.545	0.269	5.71371	6.6131	6.19631	6.13049	3.29602	4.31467	-2.41769	-1.39904	1.01865	0.416788	-0.482601	3.9861e-13	4.68473e-11	6.87619e-11	0.064172	0.415462	0.347508	1.86655e-21	0.122473	0.806072	1.27412e-15	2.23121e-18	3.36339e-12	4.27965e-10	5.95419e-10	0.175786	0.611627	0.660779	2.41562e-20	0.208514	0.877652	1.40782e-14	2.93011e-17
noHitAssembly_c34521_g1_i1	PsCam017353	Medtr6g009220.1 : none	98.96	3e-93	196	786	NA	uncharacterized RNA	blast_assembly	standard	5.161	11.181	0.205	0.218	0.998	1.208	5.76928	4.56525	5.68058	4.65395	3.48587	3.21036	-2.28342	-2.55892	-0.275509	-1.11533	0.0887042	9.83251e-26	2.21641e-22	2.0155e-17	0.0151829	0.00940545	0.667307	1.71822e-15	4.63778e-06	0.945926	4.73905e-31	3.17361e-13	1.52735e-24	3.8455e-21	2.59638e-16	0.0573257	0.0310457	0.889821	1.67958e-14	1.97423e-05	0.96139	1.009e-29	3.08961e-12
gi|332451692|gb|JI918749.1|	PsCam024055	C.cajan_30077 : A7PEB8_VITVI Chromosome chr11 scaffold_13, whole genome shotgun sequence OS=Vitis vinifera GN=GSVIVT00016603001 PE=4 SV=1	81.98	9e-21	318	627	NA	gi|332451692|gb|JI918749.1| TSA: Pisum sativum Ps_contig_mira-ass_22400 mRNA sequence	transcriptome	standard	1.588	11.419	0.205	0.218	1.18	2.417	5.79967	2.86481	5.71096	2.95352	3.27458	2.24015	-2.52509	-3.55952	-1.03443	-2.84615	0.0887042	3.02454e-26	9.38136e-22	1.37824e-12	0.00513379	1.7518e-05	0.0452996	0.000198113	2.11141e-18	0.945926	1.11365e-31	0.000571664	4.78876e-25	1.5807e-20	1.34672e-11	0.023357	0.000110415	0.181744	0.000746576	2.17293e-17	0.96139	2.41429e-30	0.00203126
noHitAssembly_c5426_g1_i1	PsCam011695	Glyma01g00990.1|PACid:16242980 : PF00069,PF02985,PF00400,PTHR23257,KOG1240,2.7.11.1,K08333,AT4G29380.1,protein,kinase,family,protein,/,WD-40,repeat,family,protein	79.88	5e-29	263	560	NA	uncharacterized RNA	blast_assembly	standard	2.283	5.828	0.102	0.218	1.543	0.94	5.83636	3.38853	4.7406	4.48429	1.91726	2.63227	-3.9191	-3.20409	0.715005	-1.35207	1.09576	3.68358e-14	3.93552e-07	2.7263e-08	9.69258e-05	0.0104283	0.24246	1.44314e-06	0.00011886	0.479652	2.07082e-16	1.53089e-06	3.33013e-13	2.47428e-06	1.8608e-07	0.000721646	0.0332719	0.531563	7.27118e-06	0.000417689	0.625082	2.39629e-15	8.14751e-06
gi|332468936|gb|JI935973.1|	PsCam051604	Glyma17g34230.1|PACid:16307005 : PF00011,PTHR11527,KOG3591,AT5G12020.1,HSP17.6II,HSP17.6II,(17.6,KDA,CLASS,II,HEAT,SHOCK,PROTEIN)	98.88	2e-85	232	1097	NA	gi|332468936|gb|JI935973.1| TSA: Pisum sativum Ps_contig_mira-ass_40534 mRNA sequence	transcriptome	standard	4.565	29.38	0.512	0.58	1.361	2.551	5.84255	2.97649	5.66264	3.1564	4.4321	3.5257	-1.41045	-2.31685	-0.906396	-2.68615	0.179909	8.28972e-65	5.45635e-65	1.73433e-46	0.0416775	0.000369106	0.0654953	1.30315e-10	3.03985e-42	0.822289	1.03865e-78	1.68974e-09	3.27877e-63	2.59009e-63	5.40593e-45	0.126958	0.00179494	0.237808	9.47479e-10	6.51653e-41	0.871086	5.91809e-77	1.2324e-08
noHitAssembly_Contig520	PsCam048540	Glyma20g34190.1|PACid:16317803 : PF07719,PF07720,PTHR23083,AT1G04530.1,binding	97.06	6e-74	337	1536	NA	uncharacterized RNA	blast_assembly	standard	9.031	6.185	0.102	0.218	7.805	10.875	5.92213	5.37249	4.82637	6.46824	-0.335625	-0.81417	-6.25776	-6.7363	-0.478545	0.546112	1.09576	6.28853e-15	0.176625	0.0012938	9.61601e-21	2.73572e-23	0.0305377	4.57611e-27	0.0261146	0.479652	2.03694e-17	1.32237e-22	5.96679e-14	0.308065	0.00447844	3.43396e-19	7.3122e-22	0.136394	7.23514e-26	0.0561594	0.625082	2.49335e-16	2.12616e-21
noHitAssembly_Contig1140	PsCam023768	Glyma14g04030.1|PACid:16294289 : PF01979,PTHR11647,KOG2584,3.5.2.2,K01464,AT5G12200.1,dihydropyrimidinase,/,DHPase,/,dihydropyrimidine,amidohydrolase,/,hydantoinase,(PYD2)	100	2e-09	249	1013	NA	uncharacterized RNA	blast_assembly	standard	6.054	6.304	0.102	0.29	1.724	3.491	5.94963	4.38376	4.44214	5.89125	1.87051	0.852627	-4.07912	-5.097	-1.01788	-0.0583789	1.50748	3.50029e-15	2.13342e-07	0.0108024	3.01371e-05	1.50916e-08	0.0176237	1.31976e-17	0.828656	0.294	3.38119e-17	7.49056e-16	3.37957e-14	1.38387e-06	0.0292681	0.00024904	1.44444e-07	0.0903043	1.44198e-16	0.906244	0.443822	4.08687e-16	8.62369e-15
noHitAssembly_Contig912	PsCam055183	none	72.29	4e-13	379	642	NA	uncharacterized RNA	blast_assembly	standard	1.389	6.423	0.102	0.073	0.363	0.94	5.97661	4.25001	6.45921	3.76741	4.14521	2.77251	-1.8314	-3.20409	-1.37269	-2.2092	-0.482601	1.95152e-15	5.1078e-15	1.99701e-09	0.205256	0.0104283	0.118296	4.84598e-05	1.28289e-08	0.806072	2.66599e-18	0.000361057	1.91343e-14	6.09386e-14	1.51907e-08	0.407292	0.0332719	0.343071	0.000201111	7.12537e-08	0.877652	3.41028e-17	0.00133965
noHitAssembly_c17540_g3_i1	PsCam024075	AT1G54020.2 : GDSL-like Lipase/Acylhydrolase superfamily protein	87.64	7e-93	381	483	NA	uncharacterized RNA	blast_assembly	standard	2.183	12.965	0.205	0.29	10.256	12.486	5.98285	2.91219	5.48243	3.41262	0.338154	0.0543108	-5.6447	-5.92854	-0.283843	-2.57024	0.500429	1.53776e-29	0.079351	0.789029	6.65758e-27	4.16315e-27	0.154951	1.0958e-05	1.02104e-18	0.676289	1.17858e-35	1.63134e-05	2.73084e-28	0.161202	0.890332	3.12554e-25	1.30366e-25	0.416012	4.97738e-05	1.07024e-17	0.807039	2.89407e-34	7.60685e-05
noHitAssembly_c11564_g1_i1	PsCam049169	C.cajan_07800 : B9SBN7_RICCO RNA binding protein, putative OS=Ricinus communis GN=RCOM_0342930 PE=4 SV=1	85.29	0.062	228	1947	NA	uncharacterized RNA	blast_assembly	standard	6.749	13.322	0.205	0.653	5.809	11.009	6.02204	3.36952	4.35058	5.04098	1.19745	0.275127	-4.82459	-5.74692	-0.922322	-0.981065	1.67146	2.72209e-30	5.77515e-08	0.18639	1.67835e-15	4.12993e-24	0.000102328	1.40151e-16	6.74405e-06	0.0889004	3.17106e-34	3.17057e-17	4.967e-29	3.98307e-07	0.317661	4.35019e-14	1.14951e-22	0.00122347	1.45042e-15	2.81918e-05	0.167505	7.42813e-33	3.92613e-16
noHitAssembly_c27652_g1_i1	PsCam005056	LjChr2t1507 : Zinc finger, CCHC-type; Reverse transcriptase, RNA-dependent DNA polymerase; IPR001878:Zinc finger, CCHC-type; IPR013103:Reverse transcriptase, RNA-dependent DNA polymerase;	80.46	7e-15	269	888	NA	uncharacterized RNA	blast_assembly	standard	2.283	6.78	0.102	0.145	1.18	0.537	6.05464	3.97681	5.54716	4.48429	2.5225	3.65829	-3.53215	-2.39635	1.13579	-1.57035	0.507484	3.41478e-16	9.14181e-11	3.0875e-12	0.00102061	0.0959692	0.131336	3.29641e-07	3.4582e-06	0.767811	1.92069e-19	1.53089e-06	3.47708e-15	8.17428e-10	2.94765e-11	0.00585465	0.204709	0.366633	1.77427e-06	1.49585e-05	0.86886	2.59297e-18	8.14751e-06
gi|332490142|gb|JI957179.1|	PsCam040439	Medtr7te109310.1 : none	84.85	0.074	268	828	NA	gi|332490142|gb|JI957179.1| TSA: Pisum sativum Ps_contig_mira-ass_69259 mRNA sequence	transcriptome	standard	6.55	14.274	0.205	0.29	2.269	4.431	6.12162	4.49737	5.62119	4.9978	2.65326	1.68769	-3.46836	-4.43394	-0.965576	-1.12382	0.500429	2.7781e-32	4.10868e-22	5.08479e-11	6.00414e-06	4.83862e-10	0.010459	3.9708e-19	1.9234e-07	0.676289	3.76042e-39	9.91561e-17	5.40046e-31	7.03128e-21	4.44131e-10	5.6803e-05	5.4577e-09	0.0610422	4.6587e-18	9.56129e-07	0.807039	1.016e-37	1.19517e-15
noHitAssembly_c5285_g1_i1	PsCam000893	Medtr5g077510.1 : U-box domain-containing protein 20 (AHRD V1 ***- Q9C8D1); contains Interpro domain(s) IPR003613 U box domain chr05_pseudomolecule_IMGAG_V3.5 32089597-32091182 E EGN_Mt100125 20100825	100	4e-152	297	1601	NA	uncharacterized RNA	blast_assembly	standard	1.092	7.137	0.102	0.145	0.091	0.403	6.12868	2.91285	5.62119	3.42033	6.29331	4.14647	0.164631	-1.98221	-2.14684	-2.70834	0.507484	6.05942e-17	6.17805e-18	9.17574e-14	0.931906	0.200457	0.161504	0.0018747	1.55213e-11	0.767811	2.12312e-20	0.00230566	6.42447e-16	8.69009e-17	9.64391e-13	0.971594	0.360174	0.422595	0.00590117	1.09256e-10	0.86886	2.99781e-19	0.0072235
gi|377676977|gb|JR956708.1|	PsCam056323	Glyma04g16760.1|PACid:16256064 : PF05916,PTHR12914,KOG3303,K10732,AT1G80190.1,PSF1,PSF1,(PARTNER,OF,SLD,FIVE,1)	95.24	0.33	113	1071	NA	gi|377676977|gb|JR956708.1| TSA: Pisum sativum contig06033.PisaPYK9 mRNA sequence	transcriptome	standard	16.971	14.512	0.205	0.363	14.068	16.379	6.14548	5.54696	5.32113	6.3713	0.0448291	-0.174601	-6.10065	-6.32008	-0.21943	0.225825	0.824346	8.89383e-33	0.795677	0.343909	3.4708e-36	8.88176e-35	0.202746	1.60078e-49	0.182483	0.468971	1.46972e-39	3.88786e-41	1.75767e-31	0.884994	0.502927	2.25291e-34	3.67893e-33	0.474702	4.40463e-48	0.292542	0.620791	4.00902e-38	1.14637e-39
gi|332495219|gb|JI962256.1|	PsCam012016	BR6OX1-AT5G38970.2 : symbols:BR6OX1,ATBR6OX,CYP85A1,BR6OX; brassinosteroid-6-oxidase 1	91.67	0.18	194	560	NA	gi|332495219|gb|JI962256.1| TSA: Pisum sativum Ps_contig_mira-ass_78712 mRNA sequence	transcriptome	standard	3.97	7.375	0.102	0.435	2.541	2.819	6.176	3.19005	4.08356	5.2825	1.53725	1.38746	-4.63876	-4.78854	-0.149787	-0.893504	2.09245	1.92782e-17	1.03372e-06	4.35229e-05	1.7092e-07	4.62037e-07	0.714985	6.02946e-10	0.0019559	0.106661	4.59873e-19	7.79272e-11	2.09488e-16	6.17895e-06	0.000198634	2.07472e-06	3.68698e-06	0.917436	4.16186e-09	0.00551933	0.195686	6.11453e-18	6.34885e-10
gi|332460571|gb|JI927628.1|	PsCam045052	Glyma05g27690.1|PACid:16259845 : PF07719,PF00515,PF08492,PTHR14094,KOG2376,K03108,AT1G67680.1,7S,RNA,binding	98.94	0	456	1242	NA	gi|332460571|gb|JI927628.1| TSA: Pisum sativum Ps_contig_mira-ass_31554 mRNA sequence	transcriptome	standard	28.384	32.473	0.41	0.363	6.444	15.44	6.30747	6.28896	6.48313	6.11331	2.33321	1.07257	-3.97426	-5.23491	-1.26064	-0.194163	-0.175654	7.05154e-71	7.37105e-42	2.48212e-12	1.1815e-15	7.32538e-33	3.03547e-09	4.14062e-81	0.110961	0.854789	1.23324e-85	4.8157e-68	3.02152e-69	2.29219e-40	2.38539e-11	3.08896e-14	2.8369e-31	7.8096e-08	1.82312e-79	0.193525	0.897807	7.80324e-84	2.50459e-66
gi|332440801|gb|JI907858.1|	PsCam034135	Glyma19g01430.1|PACid:16311554 : PF00892,AT3G28050.1,nodulin,MtN21,family,protein	92.86	0.003	383	1399	NA	gi|332440801|gb|JI907858.1| TSA: Pisum sativum Ps_contig_mira-ass_11121 mRNA sequence	transcriptome	standard	21.735	35.328	0.41	3.265	9.983	14.366	6.42904	2.73487	3.43566	5.72825	1.82327	1.29815	-4.60578	-5.13089	-0.525113	-0.700792	2.99339	1.19733e-76	1.54336e-33	1.84383e-17	4.11808e-25	1.41897e-30	0.00681205	3.63315e-41	3.87229e-08	6.09248e-08	1.83361e-75	1.05985e-52	5.64954e-75	3.87665e-32	2.3795e-16	1.78846e-23	5.09195e-29	0.0433516	8.39701e-40	2.05743e-07	3.58719e-07	9.93477e-74	4.14985e-51
noHitAssembly_Contig2461	PsCam038082	Medtr5g055820.1 : Protein SRG1 (AHRD V1 ***- Q39224); contains Interpro domain(s) IPR005123 Oxoglutarate and iron-dependent oxygenase chr05_pseudomolecule_IMGAG_V3.5 22449472-22439276 E EGN_Mt100125 20100825	95.83	6e-38	161	1481	NA	tr|K7MDJ3|K7MDJ3_SOYBN Uncharacterized protein OS=Glycine max PE=3 SV=1	blast_assembly	standard	19.948	35.685	0.41	0.58	15.974	10.606	6.44355	5.10405	5.94312	5.60448	1.15959	1.75044	-5.28396	-4.69311	0.590845	-0.839074	0.500429	2.30286e-77	4.92615e-18	1.66312e-26	1.09772e-40	1.92675e-22	0.00150247	3.59237e-57	1.06508e-10	0.554869	3.82401e-95	1.76437e-48	1.09246e-75	6.97018e-17	3.08233e-25	8.23017e-39	4.91288e-21	0.0125503	1.12803e-55	7.03847e-10	0.698835	2.71383e-93	6.32782e-47
gi|332458148|gb|JI925205.1|	PsCam002135	Medtr4g120870.1 : Unknown Protein (AHRD V1) chr04_pseudomolecule_IMGAG_V3.5 41783721-41783206 H EGN_Mt100125 20100825	100	2e-91	304	693	NA	gi|332458148|gb|JI925205.1| TSA: Pisum sativum Ps_contig_mira-ass_29035 mRNA sequence	transcriptome	standard	4.863	9.159	0.102	0.145	2.087	1.745	6.48855	5.06772	5.98107	5.57521	2.13376	2.39196	-4.35479	-4.09659	0.258204	-0.913343	0.507484	4.27812e-21	9.46294e-12	4.1216e-11	2.97298e-06	0.000130786	0.595201	3.80046e-15	0.000438731	0.767811	1.04007e-25	5.09414e-13	5.55164e-20	9.10845e-11	3.63199e-10	2.97743e-05	0.00069906	0.844206	3.65042e-14	0.00140393	0.86886	1.84386e-24	4.8915e-12
noHitAssembly_Contig1225	PsCam045737	Glyma10g27850.1|PACid:16280142 : PF01529,PTHR22883,KOG1311,AT4G01730.1,zinc,ion,binding	87.1	0.17	183	1868	NA	uncharacterized RNA	blast_assembly	standard	8.436	18.437	0.205	0.073	6.262	13.963	6.49084	6.85252	7.98049	5.36286	1.55791	0.400995	-4.93293	-6.08984	-1.15691	-1.12797	-1.48966	8.98365e-41	6.17773e-15	0.026641	1.07038e-16	4.70634e-30	1.37571e-07	9.24919e-25	2.93253e-09	0.379329	1.06088e-44	2.22111e-21	2.20959e-39	7.32307e-14	0.0639002	2.96793e-15	1.6596e-28	2.8212e-06	1.35618e-23	1.72047e-08	0.538074	3.23495e-43	3.37528e-20
noHitAssembly_Contig1384	PsCam034559	C.cajan_25579 : C6TKX4_SOYBN Putative uncharacterized protein OS=Glycine max PE=2 SV=1	83.05	2e-08	190	1937	NA	uncharacterized RNA	blast_assembly	standard	3.374	9.278	0.102	0.435	3.358	2.014	6.50717	2.95537	4.41473	5.04782	1.46621	2.20375	-5.04096	-4.30342	0.737539	-1.45935	2.09245	2.46676e-21	1.21517e-07	2.56221e-10	1.11314e-09	3.12255e-05	0.0764545	3.66566e-08	2.70539e-07	0.106661	1.69705e-24	2.40102e-09	3.23208e-20	8.09348e-07	2.10885e-09	1.75456e-08	0.000189106	0.257027	2.17272e-07	1.32362e-06	0.195686	2.87104e-23	1.7241e-08
gi|377680664|gb|JR960395.1|	PsCam049497	Glyma14g36070.1|PACid:16296565 : PF00258,PF00667,PF00175,PTHR19384,KOG1158,1.6.2.4,K00327,AT4G24520.1,ATR1,ATR1,(ARABIDOPSIS,P450,REDUCTASE,1);,NADPH-hemoprotein,reductase	95.65	0.02	88	2756	NA	gi|377680664|gb|JR960395.1| TSA: Pisum sativum contig09750.PisaPYK9 mRNA sequence	transcriptome	standard	18.063	29.856	0.307	0.798	1.543	14.231	6.60364	4.5005	5.22549	5.87866	4.27421	1.06898	-2.32943	-5.53465	-3.20523	-0.724983	1.37815	1.23605e-64	6.99448e-65	2.11929e-11	0.00227017	1.23331e-30	4.95273e-25	7.50306e-50	1.93232e-07	0.103118	3.05765e-79	4.37979e-44	4.85717e-63	3.31496e-63	1.90955e-10	0.0117565	4.43843e-29	3.59456e-23	2.07751e-48	9.60484e-07	0.190818	1.75983e-77	1.40372e-42
gi|332440465|gb|JI907522.1|	PsCam021134	XTH33-AT1G10550.1 : symbols:XTH33,XET; xyloglucan:xyloglucosyl transferase 33	92.11	2e-111	333	1304	NA	gi|332440465|gb|JI907522.1| TSA: Pisum sativum Ps_contig_mira-ass_10775 mRNA sequence	transcriptome	standard	86.642	9.992	0.102	0.29	5.99	11.949	6.61413	8.22287	5.10665	9.73035	0.738217	-0.258045	-5.87591	-6.87218	-0.996262	3.11622	1.50748	9.29257e-23	0.00171179	0.239072	2.24589e-16	2.9239e-25	1.59132e-05	2.93535e-213	5.66804e-140	0.294	1.4841e-27	5.15832e-148	1.28823e-21	0.0059456	0.382514	6.12682e-15	8.54311e-24	0.000228373	3.44211e-211	4.08276e-138	0.443822	2.83738e-26	6.52619e-146
noHitAssembly_Contig1611	PsCam027880	Glyma04g04120.1|PACid:16254802 : KOG2395,AT4G33400.1,dem,protein-related,/,defective,embryo,and,meristems,protein-related	88.57	8e-18	507	604	NA	uncharacterized RNA	blast_assembly	standard	2.878	10.111	0.102	0.435	2.45	3.222	6.63121	2.72598	4.53877	4.81843	2.04507	1.6499	-4.58614	-4.98132	-0.395175	-1.81279	2.09245	5.40193e-23	3.20865e-12	5.35109e-08	3.01552e-07	5.87627e-08	0.324092	1.05778e-06	3.54244e-10	0.106661	7.34804e-27	4.39106e-08	7.56081e-22	3.19517e-11	3.54549e-07	3.52711e-06	5.2561e-07	0.637	5.4071e-06	2.24599e-09	0.195686	1.36919e-25	2.79688e-07
gi|332473017|gb|JI940054.1|	PsCam038082	Medtr5g055820.1 : Protein SRG1 (AHRD V1 ***- Q39224); contains Interpro domain(s) IPR005123 Oxoglutarate and iron-dependent oxygenase chr05_pseudomolecule_IMGAG_V3.5 22449472-22439276 E EGN_Mt100125 20100825	95.11	6e-97	226	1481	NA	gi|332473017|gb|JI940054.1| TSA: Pisum sativum Ps_contig_mira-ass_45246 mRNA sequence	transcriptome	standard	40.592	74.343	0.717	8.561	21.147	21.481	6.69608	2.24534	3.11835	5.82308	1.81374	1.79114	-4.88234	-4.90494	-0.0226081	-0.873001	3.57773	2.081e-157	3.71223e-68	4.86313e-55	2.52077e-52	2.30234e-44	0.876264	1.58458e-60	5.35449e-22	2.76042e-21	3.21723e-144	8.22096e-97	2.06235e-155	1.83709e-66	1.7599e-53	2.43774e-50	1.26496e-42	0.942206	5.26407e-59	6.42202e-21	3.81097e-20	3.94791e-142	6.4013e-95
gi|377672904|gb|JR952635.1|	PsCam004974	Medtr2g027860.1 : Two-component response regulator EHD1 (AHRD V1 *-*- Q7Y0W3); contains Interpro domain(s) IPR006447 Myb-like DNA-binding region, SHAQKYF class chr02_pseudomolecule_IMGAG_V3.5 9102537-9110629 E EGN_Mt100125 20100825	100	3e-28	142	1342	NA	gi|377672904|gb|JR952635.1| TSA: Pisum sativum contig01924.PisaPYK9 mRNA sequence	transcriptome	standard	15.78	22.243	0.205	0.218	6.535	6.31	6.76158	6.17763	6.67288	6.26633	1.76709	1.81764	-4.99449	-4.94394	0.0505472	-0.495254	0.0887042	2.92063e-48	7.0576e-21	5.93401e-18	2.06998e-17	3.40824e-14	0.849048	5.01316e-46	0.0014025	0.945926	8.86441e-59	1.73334e-38	8.50971e-47	1.14379e-19	7.84927e-17	6.05917e-16	5.44043e-13	0.927357	1.2871e-44	0.00409497	0.96139	3.60162e-57	4.73234e-37
gi|332452289|gb|JI919346.1|	PsCam020871	Glyma02g17360.1|PACid:16248388 : PF03321,AT2G47750.1,GH3.9,GH3.9,(PUTATIVE,INDOLE-3-ACETIC,ACID-AMIDO,SYNTHETASE,GH3.9)	93.95	5e-105	249	2152	NA	gi|332452289|gb|JI919346.1| TSA: Pisum sativum Ps_contig_mira-ass_23010 mRNA sequence	transcriptome	standard	117.111	90.877	0.819	8.996	68.069	101.365	6.79391	3.70245	3.33656	7.1598	0.416917	-0.157572	-6.37699	-6.95148	-0.57449	0.365889	3.45735	4.87646e-191	1.62312e-08	0.0331348	7.33763e-167	5.47932e-200	6.27614e-15	2.87052e-279	3.06875e-08	9.74428e-22	1.61152e-186	3.50657e-262	5.81636e-189	1.18671e-07	0.0754961	2.5518e-164	1.75024e-197	2.66177e-13	4.44483e-277	1.64573e-07	1.3723e-20	2.7223e-184	8.43041e-260
gi|332430270|gb|JI897327.1|	PsCam015420	Glyma04g36180.1|PACid:16256910 : PF00168,PF02893,PTHR23319,KOG1032,AT5G50170.1,C2,domain-containing,protein,/,GRAM,domain-containing,protein	98.02	3e-43	202	574	NA	gi|332430270|gb|JI897327.1| TSA: Pisum sativum Ps_contig_mira-ass_476 mRNA sequence	transcriptome	standard	10.917	11.419	0.102	0.073	0.363	2.954	6.80672	7.22446	7.28932	6.74186	4.97532	1.95069	-1.8314	-4.85603	-3.02463	-0.0648599	-0.482601	1.48601e-25	2.13275e-27	8.69958e-11	0.205256	2.31622e-07	4.57271e-06	7.22311e-31	0.746759	0.806072	6.07329e-30	1.09807e-26	2.29433e-24	4.44359e-26	7.45457e-10	0.407292	1.92108e-06	7.29525e-05	1.27676e-29	0.849703	0.877652	1.25011e-28	2.07307e-25
gi|332434954|gb|JI902011.1|	PsCam022969	AT1G16260.1 : Wall-associated kinase family protein	99.01	1e-44	131	273	NA	gi|332434954|gb|JI902011.1| TSA: Pisum sativum Ps_contig_mira-ass_5185 mRNA sequence	transcriptome	standard	2.481	23.195	0.205	0.218	1.543	3.893	6.82205	3.50852	6.73334	3.59723	3.91	2.57486	-2.91204	-4.24719	-1.33514	-3.22482	0.0887042	4.26108e-50	2.48519e-48	6.41297e-28	0.000558284	7.78236e-09	0.00184758	3.48682e-07	5.59034e-40	0.945926	4.83263e-61	2.7252e-06	1.2894e-48	8.85598e-47	1.24523e-26	0.00345505	7.69906e-08	0.0149838	1.87233e-06	1.13653e-38	0.96139	2.04566e-59	1.40709e-05
noHitAssembly_c11102_g1_i1	PsCam048665	Medtr6g051600.1 : SNF1-related protein kinase (AHRD V1 *-*- Q4VYF5_PEA); contains Interpro domain(s) IPR004330 Transcription factor, FAR1-related chr06_pseudomolecule_IMGAG_V3.5 10312767-10315511 H EGN_Mt100125 20100825	81.98	2e-19	175	733	NA	uncharacterized RNA	blast_assembly	standard	17.864	11.895	0.102	0.435	6.898	10.472	6.86564	5.3599	4.7732	7.45234	0.786105	0.183818	-6.07954	-6.68182	-0.602287	0.5867	2.09245	1.79583e-26	0.00030131	0.39682	1.39717e-18	1.53161e-22	0.00891135	7.64674e-52	0.000844296	0.106661	6.85505e-32	9.10908e-41	2.86658e-25	0.00121865	0.556076	4.43582e-17	3.93863e-21	0.054064	2.19228e-50	0.00256529	0.195686	1.49626e-30	2.65952e-39
gi|332438533|gb|JI905590.1|	PsCam011975	Medtr3g087350.2 : ABC transporter D family member 1 (AHRD V1 ***- Q94FB9); contains Interpro domain(s) IPR010509 ABC transporter, N-terminal chr03_pseudomolecule_IMGAG_V3.5 28879620-28864659 E EGN_Mt100125 20100825	100	8e-22	364	422	NA	gi|332438533|gb|JI905590.1| TSA: Pisum sativum Ps_contig_mira-ass_8798 mRNA sequence	transcriptome	standard	5.856	12.252	0.102	0.073	2.904	6.981	6.9083	6.32588	7.39091	5.84327	2.0769	0.811512	-4.8314	-6.09679	-1.26539	-1.06503	-0.482601	3.71845e-27	9.36129e-15	0.000660999	1.79446e-08	8.03101e-16	6.36301e-05	4.81662e-18	3.86155e-06	0.806072	8.92508e-32	2.19149e-15	6.10403e-26	1.09792e-13	0.00243848	2.48857e-07	1.42518e-14	0.000802361	5.3685e-17	1.65342e-05	0.877652	1.93995e-30	2.44996e-14
gi|332434792|gb|JI901849.1|	PsCam035615	Medtr6g046900.1 : Nbs-lrr resistance protein (AHRD V1 *-*- B9HZ61_POPTR) chr06_pseudomolecule_IMGAG_V3.5 9909482-9910639 H EGN_Mt100125 20100825	88	0.69	77	3585	NA	gi|332434792|gb|JI901849.1| TSA: Pisum sativum Ps_contig_mira-ass_5022 mRNA sequence	transcriptome	standard	1.29	13.203	0.102	0.145	0.272	0.403	7.01615	3.15325	6.50867	3.66073	5.60112	5.03394	-1.41504	-1.98221	-0.567173	-3.35542	0.507484	5.8117e-29	5.07766e-32	5.01695e-26	0.362374	0.200457	0.628279	0.000447469	3.10347e-24	0.767811	7.51249e-36	0.000668854	1.01084e-27	1.21579e-30	9.12951e-25	0.593326	0.360174	0.866307	0.00158063	4.06692e-23	0.86886	1.85499e-34	0.00235543
gi|332432623|gb|JI899680.1|	PsCam051060	ATRAB8-AT3G53610.2 : symbols:ATRAB8,RAB8; RAB GTPase homolog 8	99.25	2e-62	134	1036	NA	gi|332432623|gb|JI899680.1| TSA: Pisum sativum Ps_contig_mira-ass_2843 mRNA sequence	transcriptome	standard	18.559	13.679	0.102	0.073	9.348	9.264	7.06725	7.99001	7.54985	7.50741	0.549233	0.562256	-6.51802	-6.50499	0.0130225	0.440156	-0.482601	7.42184e-30	0.00478515	0.00922688	2.49281e-24	2.88958e-20	0.952641	3.41739e-48	0.00884988	0.806072	7.34287e-35	4.14669e-42	1.33364e-28	0.0148213	0.0254018	1.04886e-22	6.58863e-19	0.986939	9.15873e-47	0.0215913	0.877652	1.75758e-33	1.25505e-40
gi|332449717|gb|JI916774.1|	PsCam005588	LjChr4t3871 : RNA-directed DNA polymerase (reverse transcriptase); Chromo domain; Retrotransposon gag protein; Polynucleotidyl transferase, ribonuclease H fold; Peptidase aspartic; IPR000477:RNA-directed DNA polymerase (reverse transcriptase); IPR000953:Chromo domain; IPR005162:Retrotransposon gag protein; IPR012337:Polynucleotidyl transferase, ribonuclease H fold; IPR021109:Peptidase aspartic;	83.56	2e-61	382	657	NA	gi|332449717|gb|JI916774.1| TSA: Pisum sativum Ps_contig_mira-ass_20387 mRNA sequence	transcriptome	standard	15.979	13.679	0.102	1.088	6.716	8.593	7.06725	3.87643	3.65221	7.29146	1.02629	0.670729	-6.04096	-6.39652	-0.35556	0.224214	3.41504	7.42184e-30	1.21423e-06	0.00230253	3.8267e-18	5.58378e-19	0.144543	6.10717e-41	0.199042	0.00092212	1.12094e-31	4.52882e-37	1.33364e-28	7.18108e-06	0.00752002	1.18072e-16	1.18821e-17	0.393284	1.40517e-39	0.315898	0.00304559	2.42921e-30	1.18183e-35
gi|377678612|gb|JR958343.1|	PsCam042824	Glyma08g21840.1|PACid:16272020 : PF00501,PTHR11968,KOG1176,AT3G16170.1,acyl-activating,enzyme,13,(AAE13)	96.05	3e-101	231	2186	NA	gi|377678612|gb|JR958343.1| TSA: Pisum sativum contig07682.PisaPYK9 mRNA sequence	transcriptome	standard	25.705	42.703	0.307	1.306	21.601	24.569	7.11995	4.29882	5.03111	6.38767	0.983239	0.797498	-6.13672	-6.32246	-0.185741	-0.732288	2.08884	3.95424e-89	1.26135e-16	3.76449e-10	1.37323e-54	2.69781e-51	0.184155	1.05978e-68	3.37708e-10	0.00519854	1.39724e-111	2.31306e-61	2.17793e-87	1.66071e-15	3.05656e-09	1.40302e-52	1.74904e-49	0.457748	3.98874e-67	2.14332e-09	0.0145535	1.22801e-109	1.0712e-59
gi|332513096|gb|JI979642.1|	PsCam010239	Glyma10g04560.1|PACid:16278568 : PF00238,PTHR11761,KOG0901,K02894,AT3G04400.1,emb2171,emb2171,(embryo,defective,2171);,structural,constituent,of,ribosome	95.53	2e-76	178	687	NA	gi|332513096|gb|JI979642.1| TSA: Pisum sativum Ps_contig_mira-ass_126890 mRNA sequence	transcriptome	standard	10.222	188.177	1.331	1.959	94.933	212.799	7.14344	2.38349	6.58583	2.9411	0.987109	-0.177401	-6.15633	-7.32084	-1.16451	-4.20234	0.557607	0	4.65535e-68	0.000533132	2.75973e-233	0	5.46987e-95	1.39037e-17	0	0.23367	0	2.78628e-18	0	2.30001e-66	0.00200307	1.36358e-230	0	1.5931e-92	1.51796e-16	0	0.367286	0	3.6483e-17
noHitAssembly_c18644_g1_i1	PsCam026214	Glyma06g16130.1|PACid:16263134 : PF00582,PF00069,PF07714,PTHR23258,KOG1187,AT1G77280.1,protein,kinase,family,protein	80.46	2e-14	268	587	NA	uncharacterized RNA	blast_assembly	standard	9.428	14.988	0.102	0.145	3.358	8.19	7.19909	6.02283	6.69161	6.53031	2.15813	0.871873	-5.04096	-6.32722	-1.28626	-0.668784	0.507484	2.76949e-32	1.63348e-18	6.20498e-05	1.11314e-09	3.36217e-18	1.15103e-05	2.89171e-28	0.00059225	0.767811	3.7207e-40	1.78212e-23	5.38671e-31	2.36389e-17	0.000277201	1.75456e-08	6.86578e-17	0.000169719	4.73588e-27	0.00184913	0.86886	1.02784e-38	2.98313e-22
noHitAssembly_c30135_g1_i1	PsCam059553	none	77.27	0.0002	300	705	NA	uncharacterized RNA	blast_assembly	standard	2.878	15.225	0.102	0.218	1.724	4.699	7.22173	3.72267	6.12597	4.81843	3.14261	1.69602	-4.07912	-5.52571	-1.44659	-2.4033	1.09576	1.01255e-32	1.69161e-27	9.95264e-12	3.01371e-05	3.82311e-11	0.000278942	2.02185e-08	3.16804e-20	0.479652	1.58546e-41	4.39106e-08	1.99593e-31	3.53311e-26	9.17258e-11	0.00024904	4.78287e-10	0.00295234	1.22303e-07	3.53101e-19	0.625082	4.51263e-40	2.79688e-07
noHitAssembly_Contig2688	PsCam048980	Glyma12g07300.1|PACid:16286728 : PF00642,PF00076,PTHR11061,KOG2187,AT2G28450.1,zinc,finger,(CCCH-type),family,protein	87.64	8e-23	413	3472	MTR_4g059550	tr|G7JPD7|G7JPD7_MEDTR Uncharacterized protein OS=Medicago truncatula GN=MTR_4g059550 PE=4 SV=2	blast_assembly	standard	1.588	48.174	0.307	0.145	3.993	8.593	7.29387	3.45309	8.37606	2.3709	3.59271	2.48702	-3.70116	-4.80685	-1.10569	-4.92297	-1.08219	3.95128e-99	7.76759e-93	4.61771e-54	7.60393e-10	1.27254e-18	6.7546e-05	5.14894e-05	2.36749e-104	0.403002	1.66882e-109	0.00223191	2.42893e-97	5.25791e-91	1.63947e-52	1.21949e-08	2.66483e-17	0.000846698	0.000211638	1.24479e-102	0.552329	1.42408e-107	0.00701835
gi|332432552|gb|JI899609.1|	PsCam042835	Glyma05g02180.2|PACid:16258035 : PF04695,PTHR23058:SF1,	100	2e-28	105	1948	NA	gi|332432552|gb|JI899609.1| TSA: Pisum sativum Ps_contig_mira-ass_2771 mRNA sequence	transcriptome	standard	18.758	33.544	0.205	0.363	2.45	12.352	7.35429	5.69139	6.52994	6.51574	3.7752	1.44131	-3.57909	-5.91298	-2.33389	-0.838549	0.824346	2.75196e-69	1.59923e-67	2.86139e-19	1.91847e-06	7.7574e-27	3.58339e-16	1.28569e-54	3.90526e-10	0.468971	3.0857e-88	4.68727e-45	1.15636e-67	7.86209e-66	4.01571e-18	1.98124e-05	2.39954e-25	1.66061e-14	3.8561e-53	2.46996e-09	0.620791	2.01838e-86	1.53763e-43
gi|332459130|gb|JI926187.1|	PsCam002340	Glyma10g24360.1|PACid:16279886 : AT1G04730.1,AAA-type,ATPase,family,protein	100	3e-18	228	842	NA	gi|332459130|gb|JI926187.1| TSA: Pisum sativum Ps_contig_mira-ass_30053 mRNA sequence	transcriptome	standard	8.833	16.772	0.102	0.145	4.175	6.847	7.36134	5.92878	6.85386	6.43626	2.00621	1.29251	-5.35514	-6.06883	-0.713696	-0.925079	0.507484	1.57255e-35	7.66836e-19	5.25769e-09	8.23583e-12	1.48888e-15	0.0139705	1.30124e-26	1.51888e-06	0.767811	2.25791e-44	3.62218e-22	3.36421e-34	1.12803e-17	3.84928e-08	1.60596e-10	2.60153e-14	0.0769196	2.03263e-25	6.85301e-06	0.86886	6.82674e-43	5.7041e-21
gi|332495193|gb|JI962230.1|	PsCam059690	none	96.14	5e-105	261	609	NA	gi|332495193|gb|JI962230.1| TSA: Pisum sativum Ps_contig_mira-ass_78636 mRNA sequence	transcriptome	standard	6.352	16.772	0.102	1.378	1.543	1.611	7.36134	2.20464	3.60541	5.96057	3.44224	3.38003	-3.9191	-3.98132	-0.0622184	-1.40077	3.75593	1.57255e-35	1.92508e-32	2.06003e-26	9.69258e-05	0.000269091	0.907099	1.37757e-10	2.00744e-11	0.000110389	4.20954e-38	1.51118e-16	3.36421e-34	4.67432e-31	3.80405e-25	0.000721646	0.00134608	0.955783	1.00025e-09	1.39949e-10	0.00043023	1.10362e-36	1.80441e-15
noHitAssembly_c3393_g1_i1	PsCam043734	Medtr1g045440.1 : Unknown Protein (AHRD V1) chr01_pseudomolecule_IMGAG_V3.5 13516123-13516874 E EGN_Mt100125 20100825	71.69	6e-71	666	938	NA	uncharacterized RNA	blast_assembly	standard	2.58	17.604	0.102	0.073	11.708	26.986	7.43119	5.14333	7.91379	4.66073	0.588409	-0.616308	-6.84278	-8.0475	-1.20472	-2.77046	-0.482601	5.0779e-37	0.000659611	7.17188e-05	1.25739e-29	2.88274e-50	3.891e-14	9.6103e-09	8.56495e-27	0.806072	5.05948e-43	2.56958e-07	1.12977e-35	0.00250825	0.000315739	6.56999e-28	1.83629e-48	1.56258e-12	5.99808e-08	1.22574e-25	0.877652	1.49086e-41	1.50464e-06
gi|377672366|gb|JR952097.1|	PsCam053199	AT1G21790.1 : TRAM, LAG1 and CLN8 (TLC) lipid-sensing domain containing protein	97.54	1e-52	120	625	NA	gi|377672366|gb|JR952097.1| TSA: Pisum sativum contig01377.PisaPYK9 mRNA sequence	transcriptome	standard	1.985	17.723	0.102	0.218	0.272	0	7.44091	3.18674	6.34515	4.2825	6.02587	inf	-1.41504	inf	inf	-3.15841	1.09576	3.11793e-37	2.34559e-42	4.40191e-31	0.362374	nan	nan	1.20463e-05	2.06312e-30	0.479652	8.66581e-48	9.2892e-06	6.97764e-36	7.36308e-41	9.42517e-30	0.593326	nan	nan	5.4242e-05	3.28476e-29	0.625082	2.80398e-46	4.46947e-05
noHitAssembly_c23638_g1_i1	PsCam037630	Glyma16g26140.2|PACid:16302933 : PF01529,PTHR22883,KOG1311,	92	0.12	402	1823	NA	uncharacterized RNA	blast_assembly	standard	9.23	36.755	0.205	0.435	24.233	21.481	7.48617	4.40724	6.40078	5.49263	0.600968	0.774879	-6.88521	-6.71129	0.173912	-1.99354	1.08539	5.39076e-75	5.29719e-07	1.44138e-08	2.62057e-59	2.0926e-44	0.216142	4.5398e-26	3.1971e-37	0.317478	5.78183e-97	2.65392e-23	2.46681e-73	3.28112e-06	1.01208e-07	2.92173e-57	1.15334e-42	0.489257	6.97926e-25	6.06841e-36	0.468277	4.22849e-95	4.418e-22
noHitAssembly_c10527_g1_i1	PsCam034972	LjChr0t4948 : F-box associated interaction domain; IPR017451:F-box associated interaction domain;	99.01	5e-98	244	568	NA	uncharacterized RNA	blast_assembly	standard	4.466	18.794	0.102	0.218	0.908	2.417	7.52556	4.35658	6.4298	5.45234	4.37144	2.95898	-3.15412	-4.56658	-1.41245	-2.07322	1.09576	3.98293e-39	5.86842e-42	2.93466e-26	0.00603199	3.74043e-06	0.0104431	2.35443e-13	8.77367e-21	0.479652	1.98198e-50	4.69016e-12	9.38282e-38	1.83063e-40	5.39146e-25	0.026869	2.62708e-05	0.0610165	2.04521e-12	1.00036e-19	0.625082	6.81766e-49	4.20167e-11
noHitAssembly_c18275_g1_i2	PsCam028897	Medtr4g029390.1 : Non-specific lipid-transfer protein (AHRD V1 ***- Q1KL62_PROJU); contains Interpro domain(s) IPR013770 Plant lipid transfer protein and hydrophobic protein, helical chr04_pseudomolecule_IMGAG_V3.5 8918543-8916921 F EGN_Mt100125 20100825	100	7e-13	186	377	NA	uncharacterized RNA	blast_assembly	standard	82.871	326.158	1.741	1.378	68.432	130.902	7.54951	5.91022	7.88685	5.57288	2.25283	1.31708	-5.29668	-6.23243	-0.935744	-1.97663	-0.33734	0	0	1.67525e-150	2.8898e-168	1.22136e-265	7.04262e-42	1.23801e-234	0	0.480897	0	2.36934e-195	0	0	1.57506e-148	1.03279e-165	5.62615e-263	8.92687e-40	1.59793e-232	0	0.621305	0	4.12761e-193
gi|332434704|gb|JI901761.1|	PsCam028576	Glyma06g15740.1|PACid:16263096 : PF04043,AT5G64620.1,C/VIF2,C/VIF2,(CELL,WALL,/,VACUOLAR,INHIBITOR,OF,FRUCTOSIDASE,2);,enzyme,inhibitor/,pectinesterase/,pectinesterase,inhibitor	81.63	6e-05	404	519	NA	gi|332434704|gb|JI901761.1| TSA: Pisum sativum Ps_contig_mira-ass_4934 mRNA sequence	transcriptome	standard	16.376	19.151	0.102	1.088	6.988	11.949	7.55271	3.91183	4.13767	7.32687	1.45447	0.68053	-6.09824	-6.87218	-0.773938	-0.225837	3.41504	9.41718e-40	4.15453e-14	0.000259593	8.45517e-19	2.9239e-25	0.000494024	3.74655e-42	0.156738	0.00092212	3.2594e-47	7.42794e-38	2.25994e-38	4.68644e-13	0.00103576	2.71346e-17	8.54311e-24	0.00485373	8.86104e-41	0.256979	0.00304559	1.04572e-45	1.9884e-36
gi|332440513|gb|JI907570.1|	PsCam031102	Glyma08g01920.1|PACid:16269630 : PF01433,PF11940,PTHR11533,KOG1046,AT1G63770.1,peptidase,M1,family,protein	97.46	4e-51	119	3401	NA	gi|332440513|gb|JI907570.1| TSA: Pisum sativum Ps_contig_mira-ass_10824 mRNA sequence	transcriptome	standard	18.758	20.459	0.102	0.29	8.35	14.768	7.64802	6.01531	6.14054	7.52279	1.29289	0.470261	-6.35514	-7.17776	-0.822626	-0.12523	1.50748	4.98538e-42	9.33118e-13	0.0068188	5.06977e-22	2.75061e-30	4.44467e-05	1.55122e-54	0.408698	0.294	3.52343e-55	1.72277e-42	1.26276e-40	9.63123e-12	0.0197235	1.92811e-20	9.75846e-29	0.00058216	4.64796e-53	0.548902	0.443822	1.33589e-53	5.28866e-41
gi|377671775|gb|JR951506.1|	PsCam046714	Glyma04g39370.4|PACid:16257268 : PF05479,	98.25	1e-19	134	689	NA	gi|377671775|gb|JR951506.1| TSA: Pisum sativum contig00771.PisaPYK9 mRNA sequence	transcriptome	standard	10.222	22.957	0.102	0.073	2.178	16.514	7.81422	7.12957	8.29682	6.64696	3.39786	0.475245	-4.41636	-7.33898	-2.92261	-1.16726	-0.482601	2.71849e-46	2.49982e-43	0.00380181	1.67339e-06	2.641e-33	1.5797e-26	3.46091e-29	9.97019e-12	0.806072	1.52892e-53	3.37735e-25	7.61046e-45	8.04158e-42	0.0117472	1.74469e-05	1.04004e-31	1.23195e-24	5.83001e-28	7.11048e-11	0.877652	5.60772e-52	6.0448e-24
gi|377678691|gb|JR958422.1|	PsCam006952	LjChr1t6850 : Amino acid transporter, transmembrane; IPR013057:Amino acid transporter, transmembrane;	99.58	1e-118	238	1600	NA	gi|377678691|gb|JR958422.1| TSA: Pisum sativum contig07762.PisaPYK9 mRNA sequence	transcriptome	standard	12.207	48.531	0.205	1.524	5.536	6.981	7.88714	3.00177	4.99297	5.89594	3.13199	2.7974	-4.75515	-5.08974	-0.33459	-1.9912	2.89417	3.95785e-95	1.41541e-83	1.30594e-61	8.82526e-15	1.19288e-15	0.214033	4.84546e-26	1.62975e-48	0.00027356	2.70097e-126	2.40922e-30	2.31943e-93	8.64705e-82	5.26708e-60	2.18236e-13	2.095e-14	0.485406	7.44295e-25	4.0231e-47	0.00100382	2.81061e-124	5.15943e-29
noHitAssembly_c18389_g1_i1	PsCam032261	none	80.65	3e-07	245	465	NA	uncharacterized RNA	blast_assembly	standard	22.43	33.306	0.102	1.451	2.723	11.278	8.35107	3.95031	4.52066	7.78072	3.61251	1.56227	-4.73856	-6.7888	-2.05024	-0.570352	3.83041	5.17823e-63	5.01764e-65	2.27719e-21	5.51938e-08	4.94245e-24	6.5644e-13	1.98493e-57	8.87341e-06	6.50461e-05	2.43773e-84	2.08489e-49	1.98557e-61	2.39007e-63	3.48545e-20	7.16169e-07	1.37087e-22	2.40983e-11	6.25626e-56	3.65381e-05	0.000263211	1.51199e-82	7.66222e-48
gi|377671955|gb|JR951686.1|	PsCam002678	Medtr4g121870.1 : 60S ribosomal protein L29 (AHRD V1 *-*- B6SKT2_MAIZE); contains Interpro domain(s) IPR002673 Ribosomal protein L29e chr04_pseudomolecule_IMGAG_V3.5 42063928-42069650 H EGN_Mt100125 20100825	100	5e-28	212	633	NA	gi|377671955|gb|JR951686.1| TSA: Pisum sativum contig00953.PisaPYK9 mRNA sequence	transcriptome	standard	37.217	34.257	0.102	0.726	5.99	20.407	8.39169	5.67985	5.56029	8.51125	2.51577	0.747335	-5.87591	-7.64435	-1.76844	0.119563	2.8314	1.74033e-64	6.33217e-48	1.13817e-07	2.24589e-16	8.0945e-40	1.99465e-18	1.59629e-106	0.287077	0.013129	2.26459e-91	3.53591e-75	6.82353e-63	2.2325e-46	7.28534e-07	6.12682e-15	3.88834e-38	1.0547e-16	9.17287e-105	0.421558	0.0332359	1.54801e-89	2.05865e-73
noHitAssembly_c15444_g1_i1	PsCam001993	Glyma18g06200.1|PACid:16308077 : PF04564,PF00514,PTHR23315,AT2G23140.1,binding,/,ubiquitin-protein,ligase	94.29	3e-71	334	720	NA	uncharacterized RNA	blast_assembly	standard	1.489	38.539	0.102	0.363	3.358	7.787	8.56161	2.0363	6.73021	3.8677	3.52065	2.30718	-5.04096	-6.25443	-1.21347	-4.6939	1.8314	5.26625e-71	1.58442e-73	4.37741e-40	1.11314e-09	2.05419e-17	4.37608e-05	0.00311604	1.42083e-82	0.177888	3.33099e-100	0.000195239	2.26372e-69	8.46241e-72	1.19751e-38	1.75456e-08	4.01046e-16	0.00057418	0.00932337	5.91549e-81	0.296168	2.53167e-98	0.000763118
gi|332458548|gb|JI925605.1|	PsCam051185	Glyma19g07080.1|PACid:16312123 : PF00657,PTHR22835:SF27,AT5G33370.1,GDSL-motif,lipase/hydrolase,family,protein	91.49	4e-10	225	971	NA	gi|332458548|gb|JI925605.1| TSA: Pisum sativum Ps_contig_mira-ass_29443 mRNA sequence	transcriptome	standard	43.073	41.037	0.102	0.508	9.893	12.889	8.65221	6.40581	6.33595	8.72207	2.05245	1.67078	-6.59977	-6.98143	-0.38166	0.0698585	2.31626	9.9331e-75	5.55727e-45	2.01143e-28	1.43003e-25	5.85951e-27	0.05611	1.21076e-121	0.499824	0.0635408	2.96815e-108	1.08802e-84	4.53123e-73	1.84464e-43	3.97906e-27	6.31982e-24	1.82344e-25	0.211412	7.87993e-120	0.640563	0.1276	2.49544e-106	7.24767e-83
gi|332432435|gb|JI899492.1|	PsCam051525	Glyma10g38080.1|PACid:16281363 : PF03766,PF03763,AT5G23750.1,remorin,family,protein	93.97	1e-44	117	1097	NA	gi|332432435|gb|JI899492.1| TSA: Pisum sativum Ps_contig_mira-ass_2654 mRNA sequence	transcriptome	standard	12.604	59.236	0.102	2.394	2.541	2.417	9.18176	2.39639	4.62898	6.94917	4.54301	4.61518	-4.63876	-4.56658	0.0721789	-2.23259	4.55278	1.90854e-100	1.67588e-130	1.43382e-107	1.7092e-07	3.74043e-06	0.86498	1.94584e-21	1.00329e-67	7.3931e-08	6.30878e-150	3.12736e-30	1.18986e-98	1.59444e-128	9.97202e-106	2.07472e-06	2.62708e-05	0.940807	2.51647e-20	3.4834e-66	4.3286e-07	8.07915e-148	6.67333e-29
gi|377683016|gb|JR962747.1|	PsCam043346	AT2G29340.1 : NAD-dependent epimerase/dehydratase family protein	98.43	4e-89	336	1208	NA	gi|377683016|gb|JR962747.1| TSA: Pisum sativum contig12130.PisaPYK9 mRNA sequence	transcriptome	standard	1.389	63.519	0.102	0.145	0.998	0.537	9.28248	3.25992	8.77499	3.76741	5.992	6.88612	-3.29047	-2.39635	0.894118	-5.51507	0.507484	3.40072e-106	4.50011e-147	1.02847e-116	0.00333438	0.0959692	0.254288	0.000217902	5.92955e-140	0.767811	1.73011e-137	0.000361057	2.25276e-104	4.8533e-145	7.63258e-115	0.016268	0.204709	0.545835	0.000811785	4.26762e-138	0.86886	1.984e-135	0.00133965
gi|332448904|gb|JI915961.1|	PsCam024087	Glyma03g34060.1|PACid:16253268 : PF00535,AT5G03760.1,ATCSLA09,ATCSLA09;,mannan,synthase/,transferase,,transferring,glycosyl,groups	90.32	0.025	313	661	NA	gi|332448904|gb|JI915961.1| TSA: Pisum sativum Ps_contig_mira-ass_19560 mRNA sequence	transcriptome	standard	42.577	67.682	0.102	1.161	7.079	11.546	9.37406	5.19663	5.86533	8.70536	3.25715	2.55138	-6.1169	-6.82268	-0.705776	-0.668698	3.50873	1.08264e-111	7.55069e-120	2.38231e-77	5.12187e-19	1.58925e-24	0.00157494	2.39055e-120	2.87167e-13	0.000541964	8.81935e-179	6.76655e-84	7.58929e-110	6.62141e-118	1.20244e-75	1.665e-17	4.50587e-23	0.0130827	1.53313e-118	2.25982e-12	0.00187384	1.39413e-176	4.45748e-82
gi|332449786|gb|JI916843.1|	PsCam046699	Medtr1g016710.1 : none	89.32	8e-32	210	838	NA	gi|332449786|gb|JI916843.1| TSA: Pisum sativum Ps_contig_mira-ass_20457 mRNA sequence	transcriptome	standard	29.476	68.99	0.102	0.508	31.947	41.62	9.40167	5.85857	7.08541	8.17483	1.11071	0.72911	-8.29097	-8.67256	-0.381597	-1.22685	2.31626	2.11153e-113	3.07408e-31	1.76228e-13	2.23613e-69	1.05951e-71	0.000599373	9.0927e-85	1.22363e-34	0.0635408	2.76197e-174	4.77222e-62	1.51398e-111	7.20274e-30	1.82137e-12	2.91342e-67	1.01457e-69	0.0057525	4.1915e-83	2.19046e-33	0.1276	4.19139e-172	2.22741e-60
[truncated: 6 more columns]

## Sheet: dormancy parents&RILs
gene_id	PsCam ID	PsCam annotation	pident	evalue	Consensus sequence lenght	PsCam sequence lenght	gene_symbol	description	mapping_type	feature	normalized Cameor	normalized JI64	normalized JI92	normalized RIL_D	normalized RIL_N	normalized VIR320	log2FoldChange_JI92_vs_JI64	log2FoldChange_JI92_vs_RIL_D	log2FoldChange_RIL_N_vs_JI64	log2FoldChange_RIL_N_vs_RIL_D	log2FoldChange_JI92_vs_RIL_N	log2FoldChange_JI64_vs_RIL_D	log2FoldChange_Cameor_vs_VIR320	log2FoldChange_Cameor_vs_JI92	log2FoldChange_VIR320_vs_JI64	log2FoldChange_JI92_vs_VIR320	log2FoldChange_Cameor_vs_JI64	pvalue_JI92_vs_JI64	pvalue_JI92_vs_RIL_D	pvalue_JI92_vs_RIL_N	pvalue_JI64_vs_RIL_D	pvalue_JI64_vs_RIL_N	pvalue_RIL_D_vs_RIL_N	pvalue_Cameor_vs_VIR320	pvalue_Cameor_vs_JI92	pvalue_VIR320_vs_JI64	pvalue_JI92_vs_VIR320	pvalue_Cameor_vs_JI64	FDR_JI92_vs_JI64	FDR_JI92_vs_RIL_D	FDR_JI92_vs_RIL_N	FDR_JI64_vs_RIL_D	FDR_JI64_vs_RIL_N	FDR_RIL_D_vs_RIL_N	FDR_Cameor_vs_VIR320	FDR_Cameor_vs_JI92	FDR_VIR320_vs_JI64	FDR_JI92_vs_VIR320	FDR_Cameor_vs_JI64
gi|377671069|gb|JR950800.1|	PsCam044647	Glyma17g35090.1|PACid:16307102 : PF08880,PF08879,AT2G22840.1,AtGRF1,AtGRF1,(GROWTH-REGULATING,FACTOR,1);,transcription,activator	79.7	3e-43	194	622	NA	gi|377671069|gb|JR950800.1| TSA: Pisum sativum contig00046.PisaPYK9 mRNA sequence	transcriptome	standard	263.201	724.206	16.058	268.645	49.138	3.773	-5.49504	-4.06434	-3.88149	-2.45079	-1.61355	1.4307	6.12431	4.0348	-7.58454	2.08951	-1.46024	0	0	3.8169e-32	0	0	0	0	0	0	1.76982e-21	0	0	0	8.47098e-31	0	0	0	0	0	0	2.63482e-20	0
gi|377678539|gb|JR958270.1|	PsCam051871	Glyma06g44940.1|PACid:16265206 : PF03330,PF01357,AT4G38210.1,ATEXPA20,ATEXPA20,(ARABIDOPSIS,THALIANA,EXPANSIN,A20)	96.25	3e-30	192	1217	NA	gi|377678539|gb|JR958270.1| TSA: Pisum sativum contig07608.PisaPYK9 mRNA sequence	transcriptome	standard	141.327	181.768	2.141	164.818	40.546	295.141	-6.40767	-6.26645	-2.16447	-2.02324	-4.2432	0.141224	-1.06237	6.04461	0.699306	-7.10698	-0.363061	0	0	1.88507e-71	0.003325	7.13833e-183	1.88918e-163	1.04336e-145	0	1.15605e-71	0	1.28072e-12	0	0	8.76145e-70	0.0162521	1.98971e-180	1.01202e-160	8.11875e-144	0	5.17814e-70	0	1.19842e-11
gi|332451347|gb|JI918404.1|	PsCam051969	Glyma17g11000.2|PACid:16305165 : PF00097,PTHR22764,	98.32	1e-113	254	1064	NA	gi|332451347|gb|JI918404.1| TSA: Pisum sativum Ps_contig_mira-ass_22046 mRNA sequence	transcriptome	standard	89.123	128.108	3.568	70.882	1.611	3.845	-5.1661	-4.31223	-6.31326	-5.45939	1.14716	0.853869	4.53474	4.64261	-5.05823	-0.107868	-0.523491	8.03778e-273	4.49501e-152	0.0142231	1.30263e-39	1.93221e-259	1.17682e-155	3.08132e-239	1.40288e-187	0	0.734876	6.58877e-17	1.38813e-270	4.99816e-150	0.0374936	9.42271e-38	8.33068e-257	5.98357e-153	4.04504e-237	1.37326e-185	0	0.824765	8.03397e-16
gi|332436042|gb|JI903099.1|	PsCam042480	Glyma09g06250.2|PACid:16274961 : PF00690,PF00122,PF00702,PTHR11939,KOG0205,3.6.3.6,K01535,	90.91	4e-28	164	3273	NA	gi|332436042|gb|JI903099.1| TSA: Pisum sativum Ps_contig_mira-ass_6279 mRNA sequence	transcriptome	standard	69.175	3.994	79.22	9.53	44.574	49.045	4.30996	3.05532	3.4803	2.22565	0.829662	-1.25464	0.496145	-0.195614	3.6182	0.691759	4.11434	7.2174e-159	3.57983e-132	1.0818e-18	8.48858e-07	1.19655e-74	3.52211e-51	1.45346e-10	0.0121461	1.00848e-114	4.80868e-19	7.49761e-148	7.24253e-157	3.45724e-130	1.48513e-17	9.27313e-06	1.20375e-72	5.39075e-49	1.0527e-09	0.0286863	7.36582e-113	6.38622e-18	9.45897e-146
gi|332439661|gb|JI906718.1|	PsCam031328	none	99.33	5e-151	322	653	NA	gi|332439661|gb|JI906718.1| TSA: Pisum sativum Ps_contig_mira-ass_9953 mRNA sequence	transcriptome	standard	66.693	63.901	0.238	53.185	0.806	0.726	-8.06873	-7.80391	-6.30891	-6.0441	-1.75982	0.264819	6.52142	8.13043	-6.45973	-1.60901	0.0616968	1.57935e-122	5.98199e-112	0.108128	0.00139932	1.87119e-130	2.18487e-117	1.91587e-186	3.65621e-129	7.76334e-177	0.0904949	0.441398	1.2232e-120	4.86938e-110	0.204048	0.0076657	3.51443e-128	8.0257e-115	1.90118e-184	2.40297e-127	8.48193e-175	0.175661	0.603869
gi|377671962|gb|JR951693.1|	PsCam023413	Medtr7g079730.1 : Convicilin (Fragment) (AHRD V1 ***- B0BCJ4_PEA); contains Interpro domain(s) IPR014710 RmlC-like jelly roll fold chr07_pseudomolecule_IMGAG_V3.5 22531082-22533478 F EGN_Mt100125 20100825	85.93	2e-172	538	1302	NA	gi|377671962|gb|JR951693.1| TSA: Pisum sativum contig00960.PisaPYK9 mRNA sequence	transcriptome	standard	65.701	789.95	64.589	575.228	113.045	280.413	-3.6124	-3.15477	-2.80486	-2.34724	-0.807537	0.457627	-2.09357	0.0246268	-1.49421	-2.11819	-3.58777	0	0	6.90885e-25	1.12155e-78	0	0	0	0.767142	0	0	0	0	0	1.20782e-23	1.69868e-76	0	0	0	0.868014	0	0	0
gi|377676269|gb|JR956000.1|	PsCam048615	Medtr3g098780.1 : Ubiquitin carrier protein (AHRD V1 **** B9RA92_RICCO); contains Interpro domain(s) IPR000608 Ubiquitin-conjugating enzyme, E2 chr03_pseudomolecule_IMGAG_V3.5 34325006-34319069 E EGN_Mt100125 20100825	100	5e-27	191	883	NA	gi|377676269|gb|JR956000.1| TSA: Pisum sativum contig05317.PisaPYK9 mRNA sequence	transcriptome	standard	52.501	29.8	0.714	27.137	5.236	22.491	-5.38324	-5.24819	-2.50878	-2.37372	-2.87447	0.135051	1.223	6.20028	-0.405965	-4.97728	0.817033	2.04084e-65	1.76297e-63	3.4574e-08	0.255169	3.13639e-37	2.90341e-34	6.74727e-34	1.18883e-115	0.000513106	1.69576e-59	2.14089e-15	8.14714e-64	8.17388e-62	2.33853e-07	0.47885	1.3892e-35	3.01379e-32	1.29618e-32	7.02937e-114	0.00179005	6.99288e-58	2.39955e-14
gi|332433442|gb|JI900499.1|	PsCam050169	Medtr5g042880.1 : Argininosuccinate synthase (AHRD V1 **** C6T9M0_SOYBN); contains Interpro domain(s) IPR001518 Argininosuccinate synthase chr05_pseudomolecule_IMGAG_V3.5 18442401-18436548 E EGN_Mt100125 20100825	99.39	4e-78	163	2015	NA	gi|332433442|gb|JI900499.1| TSA: Pisum sativum Ps_contig_mira-ass_3667 mRNA sequence	transcriptome	standard	49.226	19.764	0.595	24.596	2.551	0.943	-5.05384	-5.36939	-2.95374	-3.26929	-2.1001	-0.315549	5.70602	6.37039	-4.38947	-0.664368	1.31655	1.75258e-43	6.53877e-58	0.00129386	0.0192428	1.07318e-29	9.65846e-43	2.84167e-140	4.79624e-108	4.23226e-53	0.347253	7.32304e-30	4.60846e-42	2.79588e-56	0.00447632	0.0689491	3.74065e-28	1.25248e-40	2.13384e-138	2.62883e-106	1.40933e-51	0.501269	1.54708e-28
noHitAssembly_c14377_g1_i1	PsCam002056	Medtr8g032450.1 : Unknown Protein (AHRD V1); contains Interpro domain(s) IPR006683 Thioesterase superfamily chr08_pseudomolecule_IMGAG_V3.5 7763767-7760669 F EGN_Mt100125 20100825	97.41	1e-88	282	921	NA	uncharacterized RNA	blast_assembly	standard	31.362	0.307	2.617	0.182	2.551	4.281	3.0916	3.8459	3.05475	3.80905	0.036851	0.7543	2.873	3.58303	3.80164	-0.710034	6.67464	1.53559e-05	1.05141e-06	0.934879	0.559987	3.60675e-05	2.80996e-06	1.44725e-61	4.2133e-58	7.66654e-12	0.0339675	1.26007e-73	6.38051e-05	6.27986e-06	0.946348	0.769058	0.000215286	4.64777e-05	4.89597e-60	1.2427e-56	6.28705e-11	0.0783962	7.18617e-72
gi|332490136|gb|JI957173.1|	PsCam013266	Medtr7g118070.1 : Unknown Protein (AHRD V1) chr07_pseudomolecule_IMGAG_V3.5 38534120-38533806 H EGN_Mt100125 20100825	86.94	2e-106	424	898	NA	gi|332490136|gb|JI957173.1| TSA: Pisum sativum Ps_contig_mira-ass_69250 mRNA sequence	transcriptome	standard	30.27	14.132	0.119	7.987	0.806	72.842	-6.89186	-6.06862	-4.13204	-3.3088	-2.75982	0.82324	-1.26688	7.99078	2.3658	-9.25767	1.09892	4.37876e-31	5.56013e-20	0.0341045	2.23767e-05	9.69766e-28	4.15671e-15	6.77432e-49	1.84896e-60	1.77033e-112	2.87017e-148	1.20551e-14	8.16536e-30	8.63622e-19	0.077282	0.000189679	3.12507e-26	1.7869e-13	1.84094e-47	5.67457e-59	1.27095e-110	3.62462e-146	1.28727e-13
gi|332435834|gb|JI902891.1|	PsCam021147	Glyma05g04160.1|PACid:16258271 : PF00293,PTHR11839,KOG3041,AT4G11980.1,ATNUDX14,ATNUDX14,(ARABIDOPSIS,THALIANA,NUDIX,HYDROLASE,HOMOLOG,14);,ADP-glucose,pyrophosphohydrolase/,ADP-ribose,pyrophosphohydrolase/,ADP-sugar,diphosphatase/,hydrolase	100	7e-29	362	1306	NA	gi|332435834|gb|JI902891.1| TSA: Pisum sativum Ps_contig_mira-ass_6070 mRNA sequence	transcriptome	standard	28.186	3.584	0.119	3.177	0.403	13.204	-4.91254	-4.73863	-3.15272	-2.97881	-1.75982	0.173906	1.094	7.88787	1.88133	-6.79387	2.97534	4.47877e-09	1.38342e-08	0.255922	0.613201	6.67863e-07	2.36695e-06	4.14757e-16	5.88603e-57	1.05149e-16	2.08347e-35	4.92268e-48	2.75338e-08	1.0179e-07	0.40283	0.804317	5.20604e-06	3.96863e-05	4.18553e-15	1.70065e-55	1.17073e-15	5.06958e-34	1.74653e-46
gi|332433299|gb|JI900356.1|	PsCam005028	Glyma11g18620.1|PACid:16284251 : PF00795,PTHR23088,KOG0805,3.5.5.1,K01501,AT5G22300.1,NIT4,NIT4,(NITRILASE,4);,3-cyanoalanine,hydratase/,cyanoalanine,nitrilase/,indole-3-acetonitrile,nitrilase/,nitrilase/,nitrile,hydratase	100	3e-28	142	1338	NA	gi|332433299|gb|JI900356.1| TSA: Pisum sativum Ps_contig_mira-ass_3524 mRNA sequence	transcriptome	standard	26.201	3.994	0.119	3.358	0.269	14.438	-5.0688	-4.81857	-3.89216	-3.64192	-1.17664	0.250232	0.859751	7.78252	1.85396	-6.92277	2.71372	5.04176e-10	4.85176e-09	0.493154	0.449483	1.20589e-08	1.22789e-07	1.37221e-10	1.43892e-53	8.51581e-18	2.70213e-38	6.10045e-41	3.37031e-09	3.72472e-08	0.651276	0.680964	1.16815e-07	2.54679e-06	9.96438e-10	3.90317e-52	1.00274e-16	7.11494e-37	1.7899e-39
gi|332457518|gb|JI924575.1|	PsCam058844	Glyma18g01810.1|PACid:16307615 : AT2G46550.1,unknown,protein	92.31	4e-42	224	512	NA	gi|332457518|gb|JI924575.1| TSA: Pisum sativum Ps_contig_mira-ass_28379 mRNA sequence	transcriptome	standard	25.606	201.02	4.639	46.378	6.713	183.701	-5.43738	-3.32155	-4.90424	-2.78841	-0.533144	2.11583	-2.84281	2.4646	-0.12998	-5.3074	-2.97279	0	4.1855e-84	0.082214	1.11148e-236	0	3.79844e-68	0	7.96858e-34	0.00244064	0	0	0	2.57279e-82	0.161021	5.61453e-234	0	7.73403e-66	0	1.39882e-32	0.00743194	0	0
noHitAssembly_c18389_g1_i1	PsCam032261	none	80.65	3e-07	245	465	NA	uncharacterized RNA	blast_assembly	standard	22.43	0.102	33.306	2.723	11.278	1.451	8.35107	3.61251	6.7888	2.05024	1.56227	-4.73856	3.95031	-0.570352	3.83041	4.52066	7.78072	5.17823e-63	5.01764e-65	2.27719e-21	5.51938e-08	4.94245e-24	6.5644e-13	1.98493e-57	8.87341e-06	6.50461e-05	2.43773e-84	2.08489e-49	1.98557e-61	2.39007e-63	3.48545e-20	7.16169e-07	1.37087e-22	2.40983e-11	6.25626e-56	3.65381e-05	0.000263211	1.51199e-82	7.66222e-48
gi|871505|emb|Z49901.1|	PsCam018030	Medtr3g069510.1 : Ras-related protein Rab11A (AHRD V1 ***- Q40523); contains Interpro domain(s) IPR015595 Rab11-related chr03_pseudomolecule_IMGAG_V3.5 21769682-21767544 E EGN_Mt100125 20100825	96.21	6e-56	132	698	NA	gi|871505|emb|Z49901.1| P.sativum mRNA for small GTP-binding protein (clone pGTP11)	transcriptome	standard	21.834	25.499	0.714	14.612	3.356	0.29	-5.15837	-4.35509	-2.92563	-2.12234	-2.23275	0.803287	6.23438	4.93451	-6.45824	1.29987	-0.223864	7.74401e-56	6.02151e-33	0.000125727	2.46103e-08	1.76191e-37	6.06049e-17	6.47774e-63	2.43353e-48	9.61975e-72	0.152771	0.0932389	2.62428e-54	1.4834e-31	0.000534687	3.34929e-07	7.88787e-36	2.93236e-15	2.24319e-61	5.97869e-47	4.31932e-70	0.264753	0.177074
gi|377675642|gb|JR955373.1|	PsCam053918	C.cajan_03124 : A2Q3D2_MEDTR Putative non-LTR retroelement reverse transcriptase, related (Fragment) OS=Medicago truncatula GN=MtrDRAFT_AC155880g1v2 PE=4 SV=1	79.55	0.14	152	616	NA	gi|377675642|gb|JR955373.1| TSA: Pisum sativum contig04683.PisaPYK9 mRNA sequence	transcriptome	standard	19.452	0.102	2.498	0.454	3.222	18.211	4.61413	2.46001	4.98132	2.82719	-0.367183	-2.15412	0.0951084	2.96107	7.4801	-2.86596	7.57521	1.28562e-06	0.00010522	0.393218	0.115129	5.87627e-08	3.6322e-06	0.484603	2.32941e-31	7.51379e-49	5.64177e-34	8.08144e-44	6.12934e-06	0.00046582	0.551844	0.272164	5.2561e-07	5.90949e-05	0.630605	3.81383e-30	2.3005e-47	1.31245e-32	2.57345e-42
gi|332432552|gb|JI899609.1|	PsCam042835	Glyma05g02180.2|PACid:16258035 : PF04695,PTHR23058:SF1,	100	2e-28	105	1948	NA	gi|332432552|gb|JI899609.1| TSA: Pisum sativum Ps_contig_mira-ass_2771 mRNA sequence	transcriptome	standard	18.758	0.205	33.544	2.45	12.352	0.363	7.35429	3.7752	5.91298	2.33389	1.44131	-3.57909	5.69139	-0.838549	0.824346	6.52994	6.51574	2.75196e-69	1.59923e-67	2.86139e-19	1.91847e-06	7.7574e-27	3.58339e-16	1.28569e-54	3.90526e-10	0.468971	3.0857e-88	4.68727e-45	1.15636e-67	7.86209e-66	4.01571e-18	1.98124e-05	2.39954e-25	1.66061e-14	3.8561e-53	2.46996e-09	0.620791	2.01838e-86	1.53763e-43
gi|377680664|gb|JR960395.1|	PsCam049497	Glyma14g36070.1|PACid:16296565 : PF00258,PF00667,PF00175,PTHR19384,KOG1158,1.6.2.4,K00327,AT4G24520.1,ATR1,ATR1,(ARABIDOPSIS,P450,REDUCTASE,1);,NADPH-hemoprotein,reductase	95.65	0.02	88	2756	NA	gi|377680664|gb|JR960395.1| TSA: Pisum sativum contig09750.PisaPYK9 mRNA sequence	transcriptome	standard	18.063	0.307	29.856	1.543	14.231	0.798	6.60364	4.27421	5.53465	3.20523	1.06898	-2.32943	4.5005	-0.724983	1.37815	5.22549	5.87866	1.23605e-64	6.99448e-65	2.11929e-11	0.00227017	1.23331e-30	4.95273e-25	7.50306e-50	1.93232e-07	0.103118	3.05765e-79	4.37979e-44	4.85717e-63	3.31496e-63	1.90955e-10	0.0117565	4.43843e-29	3.59456e-23	2.07751e-48	9.60484e-07	0.190818	1.75983e-77	1.40372e-42
noHitAssembly_c17406_g1_i1	PsCam013709	LjChr0t1700 : Nucleotide-binding, alpha-beta plait; IPR012677:Nucleotide-binding, alpha-beta plait;	94.9	3e-65	352	420	NA	uncharacterized RNA	blast_assembly	standard	17.765	13.415	0.238	8.531	0.94	22.636	-5.81674	-5.16368	-3.83504	-3.18198	-1.9817	0.65306	-0.349581	6.22193	0.754772	-6.57151	0.405191	1.52688e-30	4.70568e-21	0.0599953	0.000739109	2.70095e-25	1.51987e-15	0.0080447	2.52457e-40	1.16385e-07	4.72918e-60	0.0139815	2.8112e-29	7.68953e-20	0.124683	0.00441095	7.9009e-24	6.75802e-14	0.0217375	5.17805e-39	6.66271e-07	1.96891e-58	0.0354919
gi|332433174|gb|JI900231.1|	PsCam039156	Glyma10g43810.1|PACid:16282028 : PF00481,PTHR13832,KOG0698,AT1G43900.1,protein,phosphatase,2C,,putative,/,PP2C,,putative	85.71	0.009	399	1222	NA	gi|332433174|gb|JI900231.1| TSA: Pisum sativum Ps_contig_mira-ass_3398 mRNA sequence	transcriptome	standard	14.192	27.956	0.238	14.068	3.491	26.191	-6.87605	-5.88531	-3.00145	-2.0107	-3.87461	0.990741	-0.883993	5.89797	-0.0940868	-6.78197	-0.97808	7.67187e-60	5.05897e-34	3.30851e-07	3.13669e-12	6.42212e-42	2.23534e-15	5.00166e-11	1.00597e-32	0.410374	1.56907e-68	1.59538e-11	2.79253e-58	1.28586e-32	2.01196e-06	6.35919e-11	3.26983e-40	9.83725e-14	3.74453e-10	1.71215e-31	0.558533	7.60337e-67	1.37249e-10
gi|332446014|gb|JI913071.1|	PsCam023431	Glyma02g15250.1|PACid:16248141 : PF00160,PF07719,PF00515,PTHR11071,KOG0546,AT2G15790.1,SQN,SQN,(SQUINT);,peptidyl-prolyl,cis-trans,isomerase	100	0.079	99	1405	NA	gi|332446014|gb|JI913071.1| TSA: Pisum sativum Ps_contig_mira-ass_16623 mRNA sequence	transcriptome	standard	14.093	13.722	0.357	6.081	1.343	43.966	-5.26442	-4.09031	-3.35296	-2.17885	-1.91146	1.17411	-1.64141	5.30291	1.6799	-6.94432	0.038488	5.7648e-31	3.34638e-14	0.0281785	2.05779e-08	1.6871e-23	4.10614e-08	1.05001e-43	2.61652e-32	1.50959e-44	9.43398e-113	0.824772	1.07091e-29	3.80017e-13	0.0666334	2.82646e-07	4.56023e-22	9.07729e-07	2.56558e-42	4.40295e-31	4.19764e-43	8.364e-111	0.912339
gi|18476507|gb|AY065659.1|	PsCam031743	Glyma03g26210.1|PACid:16252376 : PF04783,PF04782,PTHR21450,AT3G60320.1,DNA,binding	96.88	4e-06	98	604	NA	gi|18476507|gb|AY065659.1| Pisum sativum ultraviolet-B-inducible auxin-related protein mRNA, partial cds	transcriptome	standard	13.894	13.825	1.071	10.528	1.343	0.435	-3.69025	-3.2972	-3.36375	-2.9707	-0.326501	0.393048	4.9973	3.69743	-4.99012	1.29987	0.00718252	1.07218e-26	2.71082e-20	0.621584	0.0310208	1.01135e-23	9.49017e-18	3.72863e-40	2.73455e-27	1.89419e-39	0.0799193	0.966674	1.72968e-25	4.27051e-19	0.754466	0.101401	2.76356e-22	4.82393e-16	8.40919e-39	3.97731e-26	4.64586e-38	0.159371	1
gi|332436268|gb|JI903325.1|	PsCam060235	Glyma02g19380.3|PACid:16248489 : PF00403,PTHR22814,KOG1603,	98.51	4e-26	124	990	NA	gi|332436268|gb|JI903325.1| TSA: Pisum sativum Ps_contig_mira-ass_6507 mRNA sequence	transcriptome	standard	13.597	71.581	7.137	94.207	16.782	166.724	-3.32619	-3.72244	-2.09266	-2.48892	-1.23352	-0.396258	-3.6161	0.929899	1.21981	-4.546	-2.39629	1.01624e-120	2.47389e-184	1.78476e-08	1.39612e-08	3.2067e-70	7.79835e-121	0	1.37014e-05	5.26006e-102	0	7.50464e-95	7.79517e-119	3.29932e-182	1.24393e-07	1.95687e-07	2.9953e-68	2.97381e-118	0	5.51801e-05	3.38267e-100	0	5.6775e-93
gi|332512421|gb|JI978967.1|	PsCam049556	AT5G08030.1 : PLC-like phosphodiesterases superfamily protein	90.24	8e-22	120	1571	NA	gi|332512421|gb|JI978967.1| TSA: Pisum sativum Ps_contig_mira-ass_126181 mRNA sequence	transcriptome	standard	13.398	30.619	3.925	19.241	4.431	13.422	-2.96366	-2.29342	-2.78872	-2.11848	-0.17494	0.670243	-0.00258201	1.77125	-1.18983	-1.77384	-1.19241	1.26482e-47	5.33333e-25	0.622546	1.81447e-07	1.23237e-42	9.00824e-22	0.987301	1.18795e-12	2.06495e-19	6.10763e-15	1.18749e-16	3.63466e-46	1.01569e-23	0.752965	2.19366e-06	6.41645e-41	5.70518e-20	0.990155	8.9883e-12	2.6292e-18	6.47696e-14	1.42746e-15
noHitAssembly_c17039_g1_i1	PsCam006796	Medtr3g014030.1 : Pre-mRNA splicing factor ATP-dependent RNA helicase-like protein (Fragment) (AHRD V1 *-*- A0MAQ6_9ERIC); contains Interpro domain(s) IPR011545 DNA/RNA helicase, DEAD/DEAH box type, N-terminal chr03_pseudomolecule_IMGAG_V3.5 3250392-3258275 E EGN_Mt100125 20100825	98.21	7e-20	222	5567	NA	uncharacterized RNA	blast_assembly	standard	13.299	154.631	4.282	42.475	4.431	126.24	-5.1744	-3.31026	-5.12505	-3.26091	-0.0493475	1.86414	-3.24678	1.63496	-0.29266	-4.88174	-3.53944	0	5.74082e-77	0.887456	6.33104e-155	0	2.39144e-72	3.56787e-271	2.20369e-11	5.94783e-09	0	2.12925e-296	0	3.22775e-75	0.955865	2.05918e-152	0	5.2621e-70	5.37142e-269	1.53332e-10	3.87015e-08	0	6.06769e-294
gi|332453517|gb|JI920574.1|	PsCam010258	C.cajan_28315 : C6SXJ8_SOYBN Putative uncharacterized protein OS=Glycine max PE=4 SV=1	80.39	2e-17	124	615	NA	gi|332453517|gb|JI920574.1| TSA: Pisum sativum Ps_contig_mira-ass_24263 mRNA sequence	transcriptome	standard	12.505	52.022	1.308	6.262	1.477	7.183	-5.31369	-2.25926	-5.13838	-2.08395	-0.175307	3.05443	0.799847	3.25707	-2.85646	-2.45722	-2.05662	1.43449e-112	5.29324e-09	0.776259	2.049e-93	4.48605e-106	6.19518e-08	3.06157e-05	1.68846e-22	4.99218e-99	2.18156e-12	7.35399e-58	1.01611e-110	4.04443e-08	0.878761	3.69802e-91	6.54388e-104	1.33575e-06	0.000130375	2.06832e-21	3.11095e-97	1.94284e-11	3.20126e-56
gi|377674029|gb|JR953760.1|	PsCam012715	Medtr8te079300.1 : none	89.29	0.018	81	303	NA	gi|377674029|gb|JR953760.1| TSA: Pisum sativum contig03060.PisaPYK9 mRNA sequence	transcriptome	standard	12.307	5.735	0.476	6.988	0.403	5.659	-3.59076	-3.87585	-3.83094	-4.11603	0.240182	-0.285086	1.12086	4.69237	-0.0192463	-3.57151	1.10161	9.15605e-12	1.28503e-15	0.826282	0.256797	1.10435e-11	1.9919e-15	4.22618e-08	1.48114e-27	0.93873	7.99208e-14	8.2538e-07	6.98453e-11	1.5918e-14	0.91995	0.472039	1.44501e-10	8.79173e-14	2.48675e-07	2.17153e-26	0.964248	7.91316e-13	4.54907e-06
gi|377676117|gb|JR955848.1|	PsCam050664	Glyma14g02260.1|PACid:16294069 : PF00899,PF05237,PF00581,PTHR10953,KOG2017,AT5G55130.1,CNX5,CNX5,(CO-FACTOR,FOR,NITRATE,,REDUCTASE,AND,XANTHINE,DEHYDROGENASE,5);,Mo-molybdopterin,cofactor,sulfurase	100	8e-29	124	2075	NA	gi|377676117|gb|JR955848.1| TSA: Pisum sativum contig05163.PisaPYK9 mRNA sequence	transcriptome	standard	11.91	8.602	0.238	6.172	1.343	0.073	-5.17564	-4.6967	-2.67921	-2.20028	-2.49643	0.478934	7.35006	5.64507	-6.88063	1.70499	0.469429	5.87239e-20	2.83419e-15	0.0095952	0.0410526	1.22018e-12	2.68865e-08	3.11834e-33	9.93222e-28	7.15149e-25	0.310672	0.0211506	7.23088e-19	3.43902e-14	0.0263009	0.125326	1.73002e-11	6.12887e-07	5.86771e-32	1.46229e-26	1.13858e-23	0.466672	0.0507622
gi|332447025|gb|JI914082.1|	PsCam031743	Glyma03g26210.1|PACid:16252376 : PF04783,PF04782,PTHR21450,AT3G60320.1,DNA,binding	98.18	7e-19	67	604	NA	gi|332447025|gb|JI914082.1| TSA: Pisum sativum Ps_contig_mira-ass_17654 mRNA sequence	transcriptome	standard	11.612	20.481	0.119	16.064	3.893	0.073	-7.42718	-7.07673	-2.39533	-2.04488	-5.03185	0.350455	7.3135	6.60851	-8.13217	0.704993	-0.81867	8.8492e-43	5.18326e-37	1.00823e-08	0.0183698	7.6818e-25	1.09062e-17	1.58164e-32	1.32516e-26	1.257e-51	0.722654	6.93341e-07	2.28556e-41	1.42714e-35	7.19237e-08	0.0662704	2.20799e-23	5.52342e-16	2.92135e-31	1.88647e-25	4.06155e-50	0.830377	3.85769e-06
gi|332430270|gb|JI897327.1|	PsCam015420	Glyma04g36180.1|PACid:16256910 : PF00168,PF02893,PTHR23319,KOG1032,AT5G50170.1,C2,domain-containing,protein,/,GRAM,domain-containing,protein	98.02	3e-43	202	574	NA	gi|332430270|gb|JI897327.1| TSA: Pisum sativum Ps_contig_mira-ass_476 mRNA sequence	transcriptome	standard	10.917	0.102	11.419	0.363	2.954	0.073	6.80672	4.97532	4.85603	3.02463	1.95069	-1.8314	7.22446	-0.0648599	-0.482601	7.28932	6.74186	1.48601e-25	2.13275e-27	8.69958e-11	0.205256	2.31622e-07	4.57271e-06	7.22311e-31	0.746759	0.806072	6.07329e-30	1.09807e-26	2.29433e-24	4.44359e-26	7.45457e-10	0.407292	1.92108e-06	7.29525e-05	1.27676e-29	0.849703	0.877652	1.25011e-28	2.07307e-25
noHitAssembly_Contig1597	PsCam025097	Medtr5g090570.1 : Nodulin-related protein (Fragment) (AHRD V1 *-*- A8QUB4_TRITU); contains Interpro domain(s) IPR011701 Major facilitator superfamily MFS-1 chr05_pseudomolecule_IMGAG_V3.5 38409871-38407029 E EGN_Mt100125 20100825	99.1	2e-49	400	657	MTR_4g116210	tr|G7JGM2|G7JGM2_MEDTR Nodulin-like/MFS transporter OS=Medicago truncatula GN=MTR_4g116210 PE=4 SV=1	blast_assembly	standard	10.322	0.205	10.467	2.45	15.171	6.022	5.67408	2.09499	6.20955	2.63046	-0.535468	-3.57909	0.777408	-0.0201255	4.87655	0.797533	5.65395	3.44755e-24	5.97833e-13	0.0087168	1.91847e-06	1.97745e-32	3.94024e-22	0.000219718	0.922514	5.37251e-18	0.000243232	6.4872e-26	5.05095e-23	6.24537e-12	0.0243498	1.98124e-05	7.53471e-31	2.55112e-20	0.000817691	0.940334	6.38874e-17	0.000936122	1.19588e-24
gi|377671775|gb|JR951506.1|	PsCam046714	Glyma04g39370.4|PACid:16257268 : PF05479,	98.25	1e-19	134	689	NA	gi|377671775|gb|JR951506.1| TSA: Pisum sativum contig00771.PisaPYK9 mRNA sequence	transcriptome	standard	10.222	0.102	22.957	2.178	16.514	0.073	7.81422	3.39786	7.33898	2.92261	0.475245	-4.41636	7.12957	-1.16726	-0.482601	8.29682	6.64696	2.71849e-46	2.49982e-43	0.00380181	1.67339e-06	2.641e-33	1.5797e-26	3.46091e-29	9.97019e-12	0.806072	1.52892e-53	3.37735e-25	7.61046e-45	8.04158e-42	0.0117472	1.74469e-05	1.04004e-31	1.23195e-24	5.83001e-28	7.11048e-11	0.877652	5.60772e-52	6.0448e-24
gi|332451236|gb|JI918293.1|	PsCam049511	Glyma19g03590.1|PACid:16311791 : PF08154,PF00400,PTHR19855,KOG0313,AT5G15550.1,transducin,family,protein,/,WD-40,repeat,family,protein	95.64	0	601	3142	NA	gi|332451236|gb|JI918293.1| TSA: Pisum sativum Ps_contig_mira-ass_21935 mRNA sequence	transcriptome	standard	10.123	1.434	23.314	3.54	16.514	16.397	4.02308	2.71938	3.52557	2.22187	0.497507	-1.3037	-0.695795	-1.20356	3.51531	0.507765	2.81952	2.43421e-46	5.77394e-36	0.00235507	0.00198815	4.91799e-29	5.67562e-20	2.36131e-05	2.08403e-12	9.52667e-39	0.000246684	1.95083e-17	6.83204e-45	1.54515e-34	0.00765279	0.0104337	1.67812e-27	3.25755e-18	0.000102333	1.55274e-11	2.30242e-37	0.000947884	2.4456e-16
gi|332482016|gb|JI949053.1|	PsCam058819	none	96.12	2e-40	236	512	NA	gi|332482016|gb|JI949053.1| TSA: Pisum sativum Ps_contig_mira-ass_56971 mRNA sequence	transcriptome	standard	9.925	13.21	0.238	2.995	0.671	0.145	-5.79453	-3.65352	-4.29917	-2.15817	-1.49535	2.141	6.09694	5.38203	-6.50943	0.714909	-0.412491	4.19988e-30	2.92543e-07	0.191686	2.17543e-17	1.46481e-26	0.000130077	1.24478e-29	2.74826e-23	5.87038e-38	0.615721	0.0311478	7.62712e-29	1.86448e-06	0.324689	6.35754e-16	4.47953e-25	0.00151002	2.12578e-28	3.47614e-22	1.3892e-36	0.750604	0.0704919
noHitAssembly_c9928_g1_i1	PsCam045716	Glyma19g34410.1|PACid:16313729 : PF07123,K02721,AT2G30570.1,PSBW,PSBW,(PHOTOSYSTEM,II,REACTION,CENTER,W)	100	0.059	217	960	NA	uncharacterized RNA	blast_assembly	standard	9.726	58.985	1.546	10.346	2.014	5.659	-5.25374	-2.74246	-4.87221	-2.36094	-0.381523	2.51128	0.781299	2.65331	-3.38173	-1.87201	-2.60043	3.90844e-127	5.41487e-17	0.484752	1.42721e-86	2.35398e-118	5.78183e-14	0.000315041	6.99762e-15	1.52783e-130	1.47501e-07	6.13044e-86	3.14625e-125	7.2605e-16	0.651555	2.41211e-84	3.93182e-116	2.28822e-12	0.00114425	6.04905e-14	1.24788e-128	8.78889e-07	4.13932e-84
gi|332455164|gb|JI922221.1|	PsCam030071	none	89.04	1e-17	282	540	NA	gi|332455164|gb|JI922221.1| TSA: Pisum sativum Ps_contig_mira-ass_25958 mRNA sequence	transcriptome	standard	9.528	11.469	0.476	7.079	0.134	8.634	-4.59063	-3.89451	-6.41936	-5.72324	1.82873	0.696122	0.142144	4.32314	-0.409639	-4.181	-0.267494	3.48527e-25	7.60574e-16	0.205376	0.000961318	8.85817e-25	4.02795e-17	0.468648	5.44403e-21	0.0297225	2.50356e-22	0.181675	5.31206e-24	9.53411e-15	0.338923	0.0055698	2.53945e-23	1.97979e-15	0.613551	6.26253e-20	0.0668609	3.86658e-21	0.304178
gi|377672679|gb|JR952410.1|	PsCam043485	AT1G69840.6 : SPFH/Band 7/PHB domain-containing membrane-associated protein family	100	6e-26	70	1224	NA	gi|377672679|gb|JR952410.1| TSA: Pisum sativum contig01695.PisaPYK9 mRNA sequence	transcriptome	standard	9.329	5.427	0.119	1.997	0.403	15.308	-5.51112	-4.0688	-3.7513	-2.30898	-1.75982	1.44232	-0.714491	6.29269	1.49606	-7.00718	0.781568	2.89091e-13	1.43034e-05	0.255922	3.53908e-05	5.36411e-11	0.00112464	2.89635e-05	6.32295e-22	3.0536e-14	2.63628e-40	0.00129034	2.46174e-12	7.30238e-05	0.40283	0.000288864	6.62269e-10	0.00986293	0.000123702	7.56755e-21	2.93834e-13	7.29158e-39	0.00428009
noHitAssembly_Contig2257	PsCam030257	AT3G51760.2 : Protein of unknown function (DUF688)	83.33	0.051	605	470	NA	uncharacterized RNA	blast_assembly	standard	9.329	0.614	12.252	0.726	4.431	20.895	4.31863	4.0769	2.85132	2.60959	1.46731	-0.241731	-1.16336	-0.393223	5.08878	-0.77014	3.92541	4.28617e-26	5.65128e-27	3.86823e-08	0.755788	1.40813e-07	1.94622e-07	1.85668e-13	0.0554349	5.30206e-59	4.91735e-07	6.97078e-21	6.74862e-25	1.15873e-25	2.5989e-07	0.893902	1.20549e-06	3.8992e-06	1.62399e-12	0.107223	1.9697e-57	2.76243e-06	1.0373e-19
gi|332452895|gb|JI919952.1|	PsCam039732	Medtr5g010100.1 : RING zinc finger protein-like (AHRD V1 *-*- Q8LDF8_ARATH); contains Interpro domain(s) IPR011016 Zinc finger, RING-CH-type chr05_pseudomolecule_IMGAG_V3.5 2395742-2396679 F EGN_Mt100125 20100825	95.63	3e-154	342	794	NA	gi|332452895|gb|JI919952.1| TSA: Pisum sativum Ps_contig_mira-ass_23629 mRNA sequence	transcriptome	standard	9.329	1.024	7.375	0.726	4.565	1.669	2.84843	3.3446	2.1564	2.65257	0.692028	0.496174	2.48274	0.339079	0.704768	2.14366	3.18751	3.03684e-12	7.77955e-15	0.0214195	0.466695	5.1404e-06	9.82475e-08	6.85588e-17	0.145584	0.175563	5.54243e-11	5.10628e-18	2.40466e-11	9.17514e-14	0.0525427	0.70193	3.53059e-05	2.06249e-06	7.21693e-16	0.240388	0.297766	4.48199e-10	6.58838e-17
gi|377673624|gb|JR953355.1|	PsCam042480	Glyma09g06250.2|PACid:16274961 : PF00690,PF00122,PF00702,PTHR11939,KOG0205,3.6.3.6,K01535,	97.59	1e-74	242	3273	NA	gi|377673624|gb|JR953355.1| TSA: Pisum sativum contig02650.PisaPYK9 mRNA sequence	transcriptome	standard	9.031	73.117	7.494	57.359	5.37	30.036	-3.2864	-2.93621	-3.76721	-3.41703	0.480814	0.350187	-1.73374	0.26915	-1.28351	-2.00288	-3.01725	4.99088e-122	1.05955e-92	0.0947659	8.4852e-06	1.83122e-128	7.44376e-101	1.03652e-32	0.249852	2.05176e-49	9.13183e-37	2.91492e-123	3.85521e-120	7.14514e-91	0.182231	7.81534e-05	3.36003e-126	2.31003e-98	1.92392e-31	0.372818	6.35654e-48	2.31866e-35	2.93781e-121
noHitAssembly_c6288_g1_i1	PsCam001662	AT1G21140.1 : Vacuolar iron transporter (VIT) family protein	96.61	9e-49	166	964	NA	uncharacterized RNA	blast_assembly	standard	9.031	94.11	1.071	10.074	1.477	5.949	-6.45732	-3.23361	-5.99361	-2.76989	-0.463711	3.22371	0.602239	3.07593	-3.98363	-2.47369	-3.38139	1.02674e-200	3.46709e-19	0.472579	9.74434e-176	1.8934e-192	5.38505e-16	0.00577556	6.2987e-16	5.7743e-233	1.38635e-10	8.90688e-175	1.2912e-198	5.18398e-18	0.641098	3.611e-173	5.79427e-190	2.46507e-14	0.0162041	5.75419e-15	8.40179e-231	1.08763e-09	1.36269e-172
noHitAssembly_c14645_g1_i3	PsCam042535	Medtr3g101480.1 : Unknown Protein (AHRD V1) chr03_pseudomolecule_IMGAG_V3.5 35765988-35763098 E EGN_Mt100125 20100825	99.08	1e-48	263	1349	NA	uncharacterized RNA	blast_assembly	standard	8.634	9.831	0.119	5.99	1.074	4.934	-6.3683	-5.65352	-3.19434	-2.47956	-3.17396	0.714782	0.807271	6.181	-0.99458	-5.37372	-0.187309	1.3087e-22	2.10568e-15	0.008812	0.00175804	1.23711e-16	4.0726e-09	0.000478993	1.82213e-20	1.0113e-05	1.5999e-14	0.380342	1.8023e-21	2.57544e-14	0.024543	0.00940103	2.30914e-15	1.02724e-07	0.00167623	2.05252e-19	4.62588e-05	1.65182e-13	0.54194
noHitAssembly_c13780_g1_i2	PsCam051044	Glyma17g04810.1|PACid:16304428 : PF01694,PF00641,PTHR22790,KOG2632,AT3G17611.1,ATRBL14,ATRBL14,(ARABIDOPSIS,RHOMBOID-LIKE,PROTEIN,14);,zinc,ion,binding	100	9e-58	279	1412	NA	uncharacterized RNA	blast_assembly	standard	8.039	0.102	6.423	0.545	2.417	8.053	5.97661	3.55892	4.56658	2.14889	1.41003	-2.41769	-0.00251028	0.323769	6.30289	-0.326279	6.30037	1.95152e-15	1.03014e-13	0.000111961	0.064172	3.74043e-06	0.000605	0.990164	0.196039	5.96385e-24	0.153138	2.1194e-20	1.91343e-14	1.13468e-12	0.000480035	0.175786	2.62708e-05	0.00579291	0.992686	0.311605	9.19365e-23	0.264983	3.0831e-19
noHitAssembly_c34794_g1_i1	PsCam006062	C.cajan_38388 : A4K7M3_ORYSJ Putative polyprotein OS=Oryza sativa subsp. japonica PE=4 SV=1	99.05	2e-102	210	422	NA	uncharacterized RNA	blast_assembly	standard	7.94	2.765	0.238	2.995	0.671	0.798	-3.53825	-3.65352	-2.04289	-2.15817	-1.49535	-0.115277	3.31468	5.06011	-1.79282	-1.74543	1.52186	2.49622e-06	2.92543e-07	0.191686	0.757234	0.000609048	0.000130077	5.46979e-19	9.59707e-19	0.000238271	0.0598638	3.66937e-07	1.14912e-05	1.86448e-06	0.324689	0.894285	0.00280254	0.00151002	6.37201e-18	1.00673e-17	0.000880434	0.125583	2.11012e-06
noHitAssembly_c11987_g1_i1	PsCam008568	Glyma17g03260.1|PACid:16304253 : AT4G16060.1,unknown,protein	87.5	0.019	241	507	NA	uncharacterized RNA	blast_assembly	standard	7.146	2.97	0.119	1.815	0.269	3.918	-4.64143	-3.93094	-3.46478	-2.75429	-1.17664	0.710493	0.867019	5.9081	0.399654	-5.04108	1.26667	1.24282e-07	4.24344e-05	0.493154	0.0872908	2.46176e-06	0.000601697	0.000734828	2.8337e-17	0.214405	1.04173e-11	2.70227e-05	6.62844e-07	0.000200292	0.651276	0.22101	1.76897e-05	0.00577049	0.00250972	2.76385e-16	0.344133	8.88168e-11	0.000121389
noHitAssembly_c17554_g1_i1	PsCam011447	Medtr2te061040.1 : none	81.31	2e-20	522	708	NA	uncharacterized RNA	blast_assembly	standard	6.848	5.837	0.119	5.536	0.671	5.151	-5.61619	-5.53981	-3.12084	-3.04446	-2.49535	0.0763831	0.41083	5.84665	-0.180375	-5.43582	0.230456	3.59306e-14	2.46292e-14	0.0670309	0.773699	2.74748e-10	3.0865e-10	0.0901293	1.26481e-16	0.477568	4.07589e-15	0.371065	3.25113e-13	2.8196e-13	0.13566	0.908621	3.16551e-09	8.93159e-09	0.172276	1.19578e-15	0.628181	4.36687e-14	0.531898
noHitAssembly_c17915_g1_i2	PsCam037730	ZFWD1-AT4G25440.1 : symbols:ZFWD1; zinc finger WD40 repeat protein 1	88.18	1e-29	195	1753	NA	uncharacterized RNA	blast_assembly	standard	6.749	0.102	14.75	0.817	5.639	7.328	7.176	4.17424	5.7888	2.78703	1.3872	-3.00177	-0.118746	-1.12797	6.16678	1.00922	6.04803	7.59859e-32	1.50571e-32	7.41577e-09	0.0109124	4.20568e-13	1.1915e-09	0.593966	1.10401e-07	5.21836e-22	1.08045e-07	1.81903e-17	1.45144e-30	3.66797e-31	5.35208e-08	0.043721	6.17814e-12	3.21917e-08	0.741368	5.61686e-07	7.44021e-21	6.53194e-07	2.28874e-16
gi|332510302|gb|JI976876.1|	PsCam010190	none	96.43	0.0002	295	556	NA	gi|332510302|gb|JI976876.1| TSA: Pisum sativum Ps_contig_mira-ass_120333 mRNA sequence	transcriptome	standard	6.054	10.138	0.595	4.266	0.134	13.204	-4.09074	-2.84192	-6.2414	-4.99258	2.15066	1.24882	-1.12501	3.34693	0.381202	-4.47194	-0.743812	2.74676e-21	4.2635e-08	0.115211	4.18411e-07	3.34729e-22	1.01548e-10	1.23394e-08	6.38792e-12	0.0291862	2.32438e-34	0.00130899	3.59013e-20	2.98146e-07	0.214187	4.80507e-06	8.41369e-21	3.08852e-09	7.61612e-08	4.60469e-11	0.0656976	5.4673e-33	0.00432714
gi|377673058|gb|JR952789.1|	PsCam057880	Glyma18g40760.1|PACid:16310089 : PF00248,PTHR11732,KOG1577,AT3G53880.1,aldo/keto,reductase,family,protein	99.24	2e-61	133	1368	NA	gi|377673058|gb|JR952789.1| TSA: Pisum sativum contig02079.PisaPYK9 mRNA sequence	transcriptome	standard	5.955	1.638	0.238	1.724	0.269	1.306	-2.7829	-2.85673	-2.60626	-2.68008	-0.176645	-0.0738244	2.18895	4.64507	-0.32678	-2.45612	1.86217	0.00115457	0.00047686	0.903547	0.879916	0.00224579	0.000979949	6.08836e-10	4.29888e-14	0.505607	0.0027504	3.78601e-07	0.00351616	0.00186572	0.96366	0.974464	0.00890635	0.00874872	4.20095e-09	3.54462e-13	0.648242	0.00851467	2.17369e-06
gi|377681375|gb|JR961106.1|	PsCam001026	Glyma17g03200.1|PACid:16304246 : PTHR10795:SF17,AT3G06790.1,plastid,developmental,protein,DAG,,putative	98.53	1e-26	138	977	NA	gi|377681375|gb|JR961106.1| TSA: Pisum sativum contig10467.PisaPYK9 mRNA sequence	transcriptome	standard	5.856	0.41	3.331	0.545	3.759	3.99	3.02226	2.61163	3.19665	2.78602	-0.174394	-0.410632	0.553527	0.81396	3.28269	-0.260433	3.83622	1.38268e-06	3.63516e-06	0.650244	0.655568	3.01363e-07	6.85503e-07	0.0394676	0.0108079	4.23148e-10	0.416333	1.6761e-13	6.54519e-06	2.02562e-05	0.765478	0.813204	2.45611e-06	1.25954e-05	0.0871749	0.0257824	3.04602e-09	0.577645	1.6649e-12
gi|332451550|gb|JI918607.1|	PsCam058844	Glyma18g01810.1|PACid:16307615 : AT2G46550.1,unknown,protein	100	2e-80	383	512	NA	gi|332451550|gb|JI918607.1| TSA: Pisum sativum Ps_contig_mira-ass_22254 mRNA sequence	transcriptome	standard	5.756	44.341	1.189	8.531	1.343	41.427	-5.22082	-2.84297	-5.04511	-2.66726	-0.175711	2.37785	-2.84743	2.27532	-0.09807	-5.12275	-2.9455	6.02134e-96	9.24044e-15	0.786413	1.17123e-61	2.55833e-90	2.68573e-13	5.13626e-80	4.18734e-08	0.280217	9.11975e-109	8.17209e-74	3.58608e-94	1.08439e-13	0.888228	1.34565e-59	3.05474e-88	1.01301e-11	2.22123e-78	2.22018e-07	0.428708	7.72439e-107	4.6725e-72
gi|332441899|gb|JI908956.1|	PsCam051964	Medtr4g114420.1 : Unknown Protein (AHRD V1); contains Interpro domain(s) IPR001305 Heat shock protein DnaJ, cysteine-rich region chr04_pseudomolecule_IMGAG_V3.5 39241549-39244235 E EGN_Mt100125 20100825	100	2e-27	77	812	NA	gi|332441899|gb|JI908956.1| TSA: Pisum sativum Ps_contig_mira-ass_12246 mRNA sequence	transcriptome	standard	5.558	0.307	2.855	0.635	4.431	1.886	3.21718	2.16866	3.85132	2.8028	-0.634142	-1.04852	1.55924	0.961075	2.61902	0.598161	4.17826	4.26414e-06	0.000121648	0.098893	0.27098	2.23479e-09	6.4751e-08	2.04702e-06	0.0042612	0.000122031	0.137102	1.68857e-13	1.90714e-05	0.000534269	0.189603	0.489463	2.35105e-08	1.39343e-06	1.01504e-05	0.0111804	0.000473251	0.244977	1.67654e-12
noHitAssembly_c10109_g1_i1	PsCam015568	Glyma15g11830.1|PACid:16298473 : PF00573,PTHR10746,KOG1624,K02926,AT2G20060.1,ribosomal,protein,L4,family,protein	99.26	4e-63	286	403	NA	uncharacterized RNA	blast_assembly	standard	5.459	3.379	0.357	5.355	0.537	13.495	-3.2426	-3.90689	-2.6536	-3.31789	-0.588998	-0.66429	-1.30572	3.93464	1.99776	-5.24036	0.69204	5.12969e-07	2.26016e-12	0.590272	0.0304618	9.47614e-06	1.23861e-10	9.41416e-11	4.3055e-12	2.54037e-18	8.13954e-37	0.026885	2.55598e-06	2.27494e-11	0.732303	0.0999858	6.21631e-05	3.73309e-09	6.90954e-10	3.14778e-11	3.07141e-17	2.06902e-35	0.0619031
gi|377678500|gb|JR958231.1|	PsCam001382	C.cajan_27668 : C6TCZ5_SOYBN Putative uncharacterized protein OS=Glycine max PE=2 SV=1	100	5e-22	240	1080	NA	gi|377678500|gb|JR958231.1| TSA: Pisum sativum contig07568.PisaPYK9 mRNA sequence	transcriptome	standard	5.459	4.711	0.833	3.358	0.806	2.249	-2.49964	-2.01121	-2.54718	-2.05875	0.0475367	0.488431	1.27935	2.71225	-1.06675	-1.4329	0.212603	2.01281e-07	7.07127e-05	0.952473	0.123907	3.16591e-07	8.36063e-05	5.04748e-05	3.59852e-09	0.00121133	0.00618329	0.459869	1.05004e-06	0.000322211	0.96193	0.285844	2.57291e-06	0.00102482	0.000207671	2.09892e-08	0.00393377	0.0176459	0.622484
gi|332456653|gb|JI923710.1|	PsCam040604	Glyma07g30850.1|PACid:16268315 : PF03109,PTHR10566,KOG1236,AT1G11390.1,ABC1,family,protein	91.03	2e-22	118	662	NA	gi|332456653|gb|JI923710.1| TSA: Pisum sativum Ps_contig_mira-ass_27492 mRNA sequence	transcriptome	standard	5.26	4.506	0.119	2.178	0.403	7.038	-5.24281	-4.19397	-3.483	-2.43415	-1.75982	1.04884	-0.420103	5.46603	0.643318	-5.88613	0.223215	3.39905e-11	4.84529e-06	0.255922	0.00336149	6.09484e-09	0.000448269	0.0794716	4.34974e-13	0.0102489	3.83308e-20	0.446911	2.4885e-10	2.6467e-05	0.40283	0.0163447	6.11987e-08	0.00446117	0.155455	3.38594e-12	0.0265654	5.33981e-19	0.610785
noHitAssembly_Contig2245	PsCam050849	Medtr8g098420.4 : Glutathione S-transferase theta-1 (AHRD V1 ***- Q64471); contains Interpro domain(s) IPR004045 Glutathione S-transferase, N-terminal chr08_pseudomolecule_IMGAG_V3.5 28494121-28495413 E EGN_Mt100125 20100825	83.51	6e-21	227	1067	NA	uncharacterized RNA	blast_assembly	standard	5.161	253.349	7.732	101.559	22.287	33.809	-5.03414	-3.71533	-3.50685	-2.18804	-1.52729	1.31881	-2.71168	-0.583191	-2.90565	-2.12849	-5.61733	0	2.73102e-198	2.22968e-14	1.66947e-153	0	6.89047e-112	1.69892e-62	0.0289684	0	2.27445e-44	0	0	3.96693e-196	2.42403e-13	5.31527e-151	0	2.40355e-109	5.85249e-61	0.060541	0	6.87104e-43	0
noHitAssembly_c12149_g1_i1	PsCam044221	Glyma08g18750.3|PACid:16271639 : PF01070,PTHR10578,KOG0538,1.1.3.15,K00104,	95.65	0.06	222	1511	NA	uncharacterized RNA	blast_assembly	standard	5.062	8.295	0.238	8.622	1.611	8.706	-5.12321	-5.17899	-2.36429	-2.42007	-2.75892	-0.0557806	-0.782303	4.41067	0.069768	-5.19298	-0.712534	2.91184e-19	2.84136e-21	0.00273112	0.797549	8.05102e-11	3.45066e-12	0.000642837	5.77914e-12	0.732029	2.64634e-24	0.00510478	3.46695e-18	4.69225e-20	0.00877075	0.928705	9.79291e-10	1.19994e-10	0.00221521	4.18596e-11	0.845233	4.43869e-23	0.014633
gi|377676785|gb|JR956516.1|	PsCam051489	Glyma07g36760.1|PACid:16268959 : PF00179,PTHR11621,KOG0417,AT2G33770.1,PHO2,PHO2,(PHOSPHATE,2);,ubiquitin-protein,ligase	89.66	0.035	427	1454	NA	gi|377676785|gb|JR956516.1| TSA: Pisum sativum contig05839.PisaPYK9 mRNA sequence	transcriptome	standard	4.863	22.939	0.357	11.345	2.148	0.145	-6.00573	-4.98999	-3.41674	-2.40099	-2.589	1.01575	5.06772	3.76785	-7.30561	1.29987	-2.23788	6.3465e-51	2.98409e-27	0.000825732	1.14907e-10	9.88859e-39	1.94737e-15	3.80046e-15	1.159e-10	7.79623e-62	0.312002	2.99081e-29	1.95408e-49	6.19218e-26	0.00298078	2.00461e-09	4.58411e-37	8.60359e-14	3.65042e-14	7.63531e-10	3.02627e-60	0.461517	6.17799e-28
gi|332482015|gb|JI949052.1|	PsCam017049	Medtr1g108840.1 : Protein TRANSPARENT TESTA 12 (AHRD V1 ***- Q9LYT3); contains Interpro domain(s) IPR015521 MATE family transporter related protein chr01_pseudomolecule_IMGAG_V3.5 32070613-32076703 E EGN_Mt100125 20100825	95.59	2e-21	212	1718	NA	gi|332482015|gb|JI949052.1| TSA: Pisum sativum Ps_contig_mira-ass_56970 mRNA sequence	transcriptome	standard	4.863	12.084	0.595	3.086	0.269	9.069	-4.34406	-2.37478	-5.48935	-3.52006	1.14528	1.96929	-0.899097	3.03089	-0.414083	-3.92998	-1.31318	7.79939e-26	2.41069e-05	0.316899	1.48251e-14	3.02545e-26	5.57705e-07	8.77159e-05	3.85019e-09	0.0242541	1.38158e-22	1.99276e-08	1.21626e-24	0.000118563	0.475616	3.60344e-13	9.12775e-25	1.03722e-05	0.000350351	2.23769e-08	0.0561778	2.16032e-21	1.31065e-07
noHitAssembly_c15826_g1_i1	PsCam000736	LjChr3t3320 : Peptidase M20; Peptidase M20D, mername-AA028/carboxypeptidase Ss1; IPR002933:Peptidase M20; IPR017439:Peptidase M20D, mername-AA028/carboxypeptidase Ss1;	96.06	9e-115	263	1716	NA	uncharacterized RNA	blast_assembly	standard	4.863	5.427	0.119	7.624	1.343	9.722	-5.51112	-6.00151	-2.0147	-2.50509	-3.49643	-0.490393	-0.999407	5.35281	0.841098	-6.35222	-0.158308	2.89091e-13	3.66303e-19	0.00228553	0.0494797	1.92648e-06	2.48351e-11	9.15148e-06	3.49156e-12	0.000137876	5.59538e-27	0.579383	2.46174e-12	5.46964e-18	0.00748332	0.145246	1.41156e-05	7.96528e-10	4.18982e-05	2.56552e-11	0.000530708	1.04679e-25	0.712329
gi|377671293|gb|JR951024.1|	PsCam043733	Glyma12g00730.1|PACid:16285875 : PF04043,AT5G62360.1,invertase/pectin,methylesterase,inhibitor,family,protein	97.67	7e-13	190	808	NA	gi|377671293|gb|JR951024.1| TSA: Pisum sativum contig00279.PisaPYK9 mRNA sequence	transcriptome	standard	4.665	3.277	0.595	2.723	0.537	64.716	-2.46141	-2.19424	-2.60938	-2.3422	0.147968	0.267179	-3.79417	2.97092	4.30367	-6.76509	0.509501	1.72554e-05	0.000155723	0.878577	0.465465	1.5509e-05	0.000125292	6.45522e-158	1.10452e-08	6.19052e-168	1.25025e-166	0.119971	7.09483e-05	0.000666644	0.955934	0.700819	9.90404e-05	0.0014604	5.38637e-156	6.16373e-08	6.5025e-166	1.80695e-164	0.218186
noHitAssembly_Contig2411	PsCam054781	Glyma17g07630.2|PACid:16304771 : PF05703,	86.86	2e-115	534	975	MTR_3g087278	tr|A0A072UZT9|A0A072UZT9_MEDTR C2 domain protein OS=Medicago truncatula GN=MTR_3g087278 PE=4 SV=1	blast_assembly	standard	4.268	18.023	0.119	12.615	2.282	71.028	-7.24273	-6.72803	-2.98147	-2.46677	-4.26127	0.514699	-4.05676	5.16453	1.97855	-9.22128	-2.07821	2.37871e-38	5.52946e-30	2.17931e-05	0.00159034	1.86015e-27	1.74595e-17	1.32558e-180	8.25521e-11	3.74371e-88	2.64781e-145	2.06287e-21	5.46596e-37	1.25079e-28	0.000104492	0.00860397	5.91805e-26	8.74394e-16	1.27831e-178	5.49155e-10	2.06585e-86	3.28458e-143	3.14043e-20
gi|377673496|gb|JR953227.1|	PsCam043222	Glyma08g09260.2|PACid:16270513 : PF00885,PTHR21058,KOG3243,2.5.1.9,K00792,	92	5e-12	117	1088	NA	gi|377673496|gb|JR953227.1| TSA: Pisum sativum contig02521.PisaPYK9 mRNA sequence	transcriptome	standard	4.168	0.205	5.115	0.363	5.102	6.53	4.64104	3.81669	4.63737	3.81302	0.00367134	-0.824346	-0.647728	-0.295379	4.99339	-0.352349	4.34566	3.95689e-12	1.0094e-11	0.990871	0.495655	1.54522e-11	3.48373e-11	0.0122861	0.344581	1.66696e-19	0.166724	1.11314e-10	3.10854e-11	9.68574e-11	0.992734	0.703074	2.0024e-10	1.10551e-09	0.0316346	0.487958	2.13067e-18	0.284262	8.98441e-10
gi|332433141|gb|JI900198.1|	PsCam005718	AT2G02780.1 : Leucine-rich repeat protein kinase family protein	95	3e-38	225	610	NA	gi|332433141|gb|JI900198.1| TSA: Pisum sativum Ps_contig_mira-ass_3364 mRNA sequence	transcriptome	standard	4.069	27.24	0.238	17.063	4.028	65.877	-6.83862	-6.16377	-2.75759	-2.08274	-4.08103	0.674855	-4.01703	4.09564	1.27405	-8.11267	-2.74298	1.80345e-58	9.65797e-41	2.507e-08	7.38437e-07	1.06662e-37	4.21104e-19	1.12739e-166	1.41269e-09	3.30797e-44	4.55292e-153	5.88997e-43	6.44308e-57	2.93711e-39	1.71566e-07	8.14461e-06	4.80958e-36	2.29683e-17	1.00138e-164	8.50424e-09	9.11883e-43	5.95622e-151	1.83051e-41
gi|332453919|gb|JI920976.1|	PsCam052993	Medtr2g066560.1 : Unknown Protein (AHRD V1) chr02_pseudomolecule_IMGAG_V3.5 21603940-21603665 H EGN_Mt100125 20100825	99.43	3e-84	369	585	NA	gi|332453919|gb|JI920976.1| TSA: Pisum sativum Ps_contig_mira-ass_24677 mRNA sequence	transcriptome	standard	3.97	0.205	2.974	0.363	2.551	0.363	3.85871	3.03436	3.63737	2.81302	0.221342	-0.824346	3.4511	0.416734	0.824346	3.03436	4.27544	4.70966e-07	2.31135e-06	0.612338	0.495655	8.66011e-06	3.9645e-05	1.53701e-10	0.249657	0.468971	4.41819e-07	3.62587e-10	2.35429e-06	1.3192e-05	0.749435	0.703074	5.73191e-05	0.000525501	1.11125e-09	0.372563	0.620791	2.4917e-06	2.79754e-09
noHitAssembly_c18180_g2_i1	PsCam038004	ATPAP20-AT3G52780.2 : symbols:ATPAP20,PAP20; Purple acid phosphatases superfamily protein	84.62	0.002	257	1691	NA	uncharacterized RNA	blast_assembly	standard	3.97	5.632	0.833	4.901	0.537	5.079	-2.75726	-2.55669	-3.39065	-3.19008	0.633394	0.200571	-0.355405	2.25275	-0.149103	-2.60816	-0.504508	2.02091e-09	2.82511e-08	0.47524	0.467433	1.27963e-10	1.4369e-09	0.202404	5.98239e-06	0.56152	1.01346e-09	0.0902631	1.27998e-08	2.01602e-07	0.643257	0.702426	1.52543e-09	3.84694e-08	0.332097	2.51467e-05	0.705416	7.43093e-09	0.172354
gi|332468049|gb|JI935086.1|	PsCam007678	C.cajan_05106 : A7P202_VITVI Chromosome chr19 scaffold_4, whole genome shotgun sequence OS=Vitis vinifera GN=GSVIVT00027820001 PE=4 SV=1	96.76	8e-82	185	733	NA	gi|332468049|gb|JI935086.1| TSA: Pisum sativum Ps_contig_mira-ass_39539 mRNA sequence	transcriptome	standard	3.871	0.102	7.018	0.908	4.565	2.83	6.10442	2.9503	5.48397	2.32985	0.620445	-3.15412	0.451904	-0.858354	4.79416	1.31026	5.24607	1.07667e-16	8.01667e-13	0.0416262	0.00603199	7.3508e-11	7.3571e-07	0.163928	0.00349762	3.45799e-09	6.28943e-06	1.37382e-10	1.12712e-15	8.31274e-12	0.09147	0.026869	8.9755e-10	1.34643e-05	0.284504	0.00936473	2.29129e-08	3.09591e-05	1.09747e-09
gi|332488000|gb|JI955037.1|	PsCam027063	Medtr2g066550.1 : Unknown Protein (AHRD V1) chr02_pseudomolecule_IMGAG_V3.5 21601226-21602003 H EGN_Mt100125 20100825	100	2e-07	176	963	NA	gi|332488000|gb|JI955037.1| TSA: Pisum sativum Ps_contig_mira-ass_65720 mRNA sequence	transcriptome	standard	3.672	0.205	2.855	0.545	2.551	0	3.79979	2.38916	3.63737	2.22673	0.162428	-1.41063	inf	0.363075	-inf	inf	4.16287	9.0825e-07	4.56552e-05	0.712812	0.197698	8.66011e-06	0.000315595	9.57147e-12	0.330133	nan	5.44419e-09	2.1423e-09	4.39416e-06	0.000214579	0.826414	0.40088	5.73191e-05	0.00328066	7.52532e-11	0.472508	nan	3.74823e-08	1.5446e-08
gi|332478478|gb|JI945515.1|	PsCam038845	C.cajan_09206 : C6SXU6_SOYBN Putative uncharacterized protein OS=Glycine max PE=2 SV=1	95.79	1e-37	95	1046	NA	gi|332478478|gb|JI945515.1| TSA: Pisum sativum Ps_contig_mira-ass_52047 mRNA sequence	transcriptome	standard	3.672	0.102	3.687	0.363	2.282	7.328	5.17581	3.34441	4.48366	2.65226	0.692149	-1.8314	-0.996853	-0.00588136	6.16678	-0.990972	5.16993	2.12628e-09	3.90692e-08	0.1038	0.205256	7.56146e-06	0.000164013	0.00012147	0.986319	5.21836e-22	0.00022619	4.29176e-10	1.34342e-08	2.74722e-07	0.198092	0.407292	5.0855e-05	0.00185387	0.000472033	0.990425	7.44021e-21	0.000875527	3.28812e-09
[truncated: 172 more rows]
[truncated: 6 more columns]

## Sheet: dehiscence parents&RILs
gene_id	PsCam ID	PsCam annotation	pident	evalue	Consensus sequence lenght	PsCam sequence lenght	gene_symbol	description	mapping_type	feature	normalized G01	normalized G02	normalized G03	normalized G04	log2FoldChange_G01_vs_G02	log2FoldChange_G01_vs_G04	log2FoldChange_G03_vs_G02	log2FoldChange_G03_vs_G04	log2FoldChange_G01_vs_G03	log2FoldChange_G02_vs_G04	pvalue_G01_vs_G02	pvalue_G01_vs_G03	pvalue_G01_vs_G04	pvalue_G02_vs_G03	pvalue_G02_vs_G04	pvalue_G03_vs_G04	FDR_G01_vs_G02	FDR_G01_vs_G03	FDR_G01_vs_G04	FDR_G02_vs_G03	FDR_G02_vs_G04	FDR_G03_vs_G04	raw G01	raw G02	raw G03	raw G04
[truncated: 108 more rows]
