# Supplementary material for: A Combined Comparative Transcriptomic, Metabolomic, and Anatomical Analyses of Two Key Domestication Traits: Pod Dehiscence and Seed Dormancy in Pea (Pisum sp.)
Source: Front Plant Sci. 2017 Apr 25;8:542. doi: 10.3389/fpls.2017.00542 (PMC5404241; doi:10.3389/fpls.2017.00542)
Supplement: Table S5 — GO annotations of seed dormancy genes. [file Table5.XLSX]

## Sheet: blast2go_annot_dormancy-wild_x_
Sequence Name	PsCamID	Sequence Description	GO in Extended Format (GO Category GO ID GO Term)
noHitAssembly_c17220_g1_i1	PsCam034144	zinc C3HC4 type (RING finger)	F GO:0008270 zinc ion binding	-9.10975		noHitAssembly_c17220_g1_i1	-9.10975
noHitAssembly_Contig2579	PsCam039085	desiccation PCC13	C GO:0016021 integral component of membrane	-9.03361		noHitAssembly_Contig2579	-9.03361
gi|377677838|gb|JR957569.1|	PsCam039931	hypothetical protein MTR_3g083050	0	-8.96821		gi|377677838|gb|JR957569.1|	-8.96821
noHitAssembly_Contig2180	PsCam003264	glutathione S- amino-terminal domain	F GO:0016740 transferase activity,P GO:0008152 metabolic process	-8.72194		noHitAssembly_Contig2180	-8.72194
gi|332441437|gb|JI908494.1|	PsCam039945	ALB2_PEA ame: Full=Albumin-2 ame: Full=PA2	C GO:0005829 cytosol,F GO:0005509 calcium ion binding,F GO:0020037 heme binding,F GO:0045735 nutrient reservoir activity	-8.45574		gi|332441437|gb|JI908494.1|	-8.45574
gi|377678605|gb|JR958336.1|	PsCam011459	LRR receptor-like kinase	C GO:0016020 membrane,F GO:0000166 nucleotide binding,F GO:0004672 protein kinase activity,P GO:0016310 phosphorylation	-8.3302		gi|377678605|gb|JR958336.1|	-8.3302
noHitAssembly_c903_g1_i1	PsCam039229	bidirectional sugar transporter	C GO:0005886 plasma membrane,C GO:0016021 integral component of membrane,F GO:0051119 sugar transmembrane transporter activity,P GO:0034219 carbohydrate transmembrane transport	-8.26714		noHitAssembly_c903_g1_i1	-8.26714
gi|669688102|gb|KF516483.1|	PsCam011266	S-norcoclaurine synthase	P GO:0006952 defense response,P GO:0009607 response to biotic stimulus	-8.25501		gi|669688102|gb|KF516483.1|	-8.25501
gi|377675436|gb|JR955167.1|	PsCam034020	lung seven transmembrane receptor family	C GO:0016021 integral component of membrane	-8.20749		gi|377675436|gb|JR955167.1|	-8.20749
gi|332481822|gb|JI948859.1|	PsCam011196	eukaryotic translation initiation factor 5A-2	F GO:0003743 translation initiation factor activity,F GO:0003746 translation elongation factor activity,F GO:0043022 ribosome binding,P GO:0006413 translational initiation,P GO:0006452 translational frameshifting,P GO:0045901 positive regulation of translational elongation,P GO:0045905 positive regulation of translational termination	-8.13205		gi|332481822|gb|JI948859.1|	-8.13205
gi|332430934|gb|JI897991.1|	PsCam009733	small nuclear ribonucleo -associated B	C GO:0005682 U5 snRNP,C GO:0005685 U1 snRNP,C GO:0005686 U2 snRNP,C GO:0005687 U4 snRNP,C GO:0005737 cytoplasm,C GO:0046540 U4/U6 x U5 tri-snRNP complex,C GO:0071004 U2-type prespliceosome,C GO:0071013 catalytic step 2 spliceosome,F GO:0003723 RNA binding,P GO:0000398 mRNA splicing, via spliceosome	-7.99278		gi|332430934|gb|JI897991.1|	-7.99278
gi|332430992|gb|JI898049.1|	PsCam053592	---NA---	0	-7.94822		gi|332430992|gb|JI898049.1|	-7.94822
noHitAssembly_c17536_g1_i1	PsCam023889	---NA---	0	-7.90745		noHitAssembly_c17536_g1_i1	-7.90745
gi|377671088|gb|JR950819.1|	PsCam023960	disease resistance response	P GO:0006952 defense response,P GO:0009607 response to biotic stimulus	-7.85479		gi|377671088|gb|JR950819.1|	-7.85479
noHitAssembly_c18302_g1_i13	PsCam047136	Lipid transfer	0	-7.83316		noHitAssembly_c18302_g1_i13	-7.83316
noHitAssembly_c11982_g1_i1	PsCam023696	endo-1,3 1,4-beta-D-glucanase-like	F GO:0016787 hydrolase activity,P GO:0008152 metabolic process	-7.79174		noHitAssembly_c11982_g1_i1	-7.79174
noHitAssembly_Contig2229	PsCam033673	late embryogenesis abundant (LEA) family	C GO:0016021 integral component of membrane	-7.76629		noHitAssembly_Contig2229	-7.76629
gi|332434883|gb|JI901940.1|	PsCam007247	ribosomal L7Ae L30e S12e Gadd45 family	C GO:0005840 ribosome,F GO:0003735 structural constituent of ribosome,P GO:0006412 translation	-7.74334		gi|332434883|gb|JI901940.1|	-7.74334
noHitAssembly_c18323_g1_i1	PsCam001831	histone H1 subtype 3	C GO:0000786 nucleosome,C GO:0005634 nucleus,F GO:0003677 DNA binding,P GO:0006334 nucleosome assembly	-7.61619		noHitAssembly_c18323_g1_i1	-7.61619
gi|377673837|gb|JR953568.1|	PsCam051013	NADH dehydrogenase [ubiquinone] 1 alpha subcomplex subunit mitochondrial	C GO:0005747 mitochondrial respiratory chain complex I,F GO:0008137 NADH dehydrogenase (ubiquinone) activity,P GO:0055114 oxidation-reduction process	-7.60347		gi|377673837|gb|JR953568.1|	-7.60347
gi|377673976|gb|JR953707.1|	PsCam050097	glutamate 1-semialdehyde aminotransferase	C GO:0009507 chloroplast,F GO:0008483 transaminase activity,F GO:0030170 pyridoxal phosphate binding,F GO:0042286 glutamate-1-semialdehyde 2,1-aminomutase activity,F GO:0042802 identical protein binding,P GO:0006782 protoporphyrinogen IX biosynthetic process,P GO:0015995 chlorophyll biosynthetic process	-7.5842		gi|377673976|gb|JR953707.1|	-7.5842
gi|377676662|gb|JR956393.1|	PsCam037258	salicylic acid carboxyl methyltransferase	F GO:0030795 jasmonate O-methyltransferase activity,P GO:0032259 methylation	-7.45372		gi|377676662|gb|JR956393.1|	-7.45372
noHitAssembly_Contig1489	PsCam006846	plant F10M23-360	0	-7.42718		noHitAssembly_Contig1489	-7.42718
noHitAssembly_Contig201	PsCam044920	superkiller	0	-7.38693		noHitAssembly_Contig201	-7.38693
gi|377682534|gb|JR962265.1|	PsCam051396	transmembrane protein, putative	C GO:0016021 integral component of membrane	-7.3683		gi|377682534|gb|JR962265.1|	-7.3683
gi|332436347|gb|JI903404.1|	PsCam000466	octicosapeptide phox Bem1p (PB1) domain	0	-7.27917		gi|332436347|gb|JI903404.1|	-7.27917
noHitAssembly_Contig2411	PsCam054781	C2 domain	0	-7.24273		noHitAssembly_Contig2411	-7.24273
gi|377678650|gb|JR958381.1|	PsCam034917	C2 domain	0	-7.23455		gi|377678650|gb|JR958381.1|	-7.23455
gi|332475271|gb|JI942308.1|	PsCam059403	HXXXD-type acyl-transferase family	F GO:0016747 transferase activity, transferring acyl groups other than amino-acyl groups,P GO:0008152 metabolic process	-7.21237		gi|332475271|gb|JI942308.1|	-7.21237
noHitAssembly_Contig103	PsCam049947	CMP-sialic acid transporter 4	C GO:0000139 Golgi membrane,C GO:0005768 endosome,C GO:0005802 trans-Golgi network,C GO:0016021 integral component of membrane,F GO:0005351 sugar:proton symporter activity,P GO:0008643 carbohydrate transport,P GO:0015992 proton transport	-7.20958		noHitAssembly_Contig103	-7.20958
gi|377673345|gb|JR953076.1|	PsCam051525	carboxy-terminal region remorin	0	-7.19273		gi|377673345|gb|JR953076.1|	-7.19273
noHitAssembly_c1401_g1_i1	PsCam011142	F-box LRR	0	-7.17564		noHitAssembly_c1401_g1_i1	-7.17564
noHitAssembly_Contig2852	PsCam053761	uroporphyrinogen-III C-methyltransferase	F GO:0008168 methyltransferase activity,F GO:0043115 precorrin-2 dehydrogenase activity,P GO:0006779 porphyrin-containing compound biosynthetic process,P GO:0032259 methylation,P GO:0055114 oxidation-reduction process	-7.13645		noHitAssembly_Contig2852	-7.13645
gi|377673472|gb|JR953203.1|	PsCam051405	hypothetical protein MTR_3g083030	0	-7.13205		gi|377673472|gb|JR953203.1|	-7.13205
gi|332444571|gb|JI911628.1|	PsCam023597	60S ribosomal L12	C GO:0005840 ribosome,F GO:0003735 structural constituent of ribosome,P GO:0006412 translation	-7.11422		gi|332444571|gb|JI911628.1|	-7.11422
gi|377674678|gb|JR954409.1|	PsCam050764	high chlorophyll fluorescence phenotype 173	C GO:0009570 chloroplast stroma,C GO:0009941 chloroplast envelope,P GO:0006413 translational initiation	-7.10073		gi|377674678|gb|JR954409.1|	-7.10073
noHitAssembly_c17945_g1_i1	PsCam057513	PHD finger MALE meiocyte DEATH	C GO:0005634 nucleus,F GO:0008270 zinc ion binding,P GO:0007060 male meiosis chromosome segregation,P GO:0048235 pollen sperm cell differentiation	-7.09622		noHitAssembly_c17945_g1_i1	-7.09622
gi|332471372|gb|JI938409.1|	PsCam046388	ribosomal L20 (chloroplast)	C GO:0005840 ribosome,C GO:0009507 chloroplast,F GO:0003735 structural constituent of ribosome,F GO:0019843 rRNA binding,P GO:0000027 ribosomal large subunit assembly,P GO:0006412 translation	-7.08345		gi|332471372|gb|JI938409.1|	-7.08345
gi|332441487|gb|JI908544.1|	PsCam046265	Grx4 family monothiol glutaredoxin	C GO:0005623 cell,F GO:0009055 electron carrier activity,F GO:0015035 protein disulfide oxidoreductase activity,F GO:0016787 hydrolase activity,P GO:0045454 cell redox homeostasis,P GO:0055114 oxidation-reduction process	-7.02171		gi|332441487|gb|JI908544.1|	-7.02171
gi|332503892|gb|JI970466.1|	PsCam042155	light-harvesting complex I chlorophyll A B-binding	C GO:0009522 photosystem I,C GO:0009523 photosystem II,C GO:0009535 chloroplast thylakoid membrane,C GO:0016021 integral component of membrane,F GO:0016168 chlorophyll binding,F GO:0046872 metal ion binding,P GO:0009765 photosynthesis, light harvesting,P GO:0018298 protein-chromophore linkage	-6.99278		gi|332503892|gb|JI970466.1|	-6.99278
noHitAssembly_c14562_g1_i1	PsCam050707	carboxy-terminal region remorin	0	-6.97931		noHitAssembly_c14562_g1_i1	-6.97931
noHitAssembly_c16776_g1_i1	PsCam025176	reverse transcriptase family member	F GO:0036459 thiol-dependent ubiquitinyl hydrolase activity,P GO:0006511 ubiquitin-dependent protein catabolic process,P GO:0016579 protein deubiquitination	-6.97314		noHitAssembly_c16776_g1_i1	-6.97314
noHitAssembly_c14384_g1_i1	PsCam029709	polypyrimidine tract-binding homolog 3-like isoform X2	C GO:0005634 nucleus,F GO:0000166 nucleotide binding,F GO:0003723 RNA binding,P GO:0006397 mRNA processing,P GO:0045595 regulation of cell differentiation	-6.96326		noHitAssembly_c14384_g1_i1	-6.96326
gi|332438053|gb|JI905110.1|	PsCam017334	chaperone domain	C GO:0009507 chloroplast	-6.86456		gi|332438053|gb|JI905110.1|	-6.86456
gi|332433141|gb|JI900198.1|	PsCam005718	---NA---	0	-6.83862		gi|332433141|gb|JI900198.1|	-6.83862
noHitAssembly_c13259_g1_i1	PsCam010646	---NA---	0	-6.82772		noHitAssembly_c13259_g1_i1	-6.82772
noHitAssembly_c25266_g1_i1	PsCam015947	RNA-directed DNA polymerase (Reverse transcriptase)	F GO:0004518 nuclease activity,P GO:0044260 cellular macromolecule metabolic process,P GO:0090304 nucleic acid metabolic process	-6.75294		noHitAssembly_c25266_g1_i1	-6.75294
noHitAssembly_c17986_g1_i1	PsCam015289	nudix hydrolase	F GO:0016787 hydrolase activity,P GO:0008152 metabolic process	-6.74915		noHitAssembly_c17986_g1_i1	-6.74915
noHitAssembly_c23502_g1_i1	PsCam043296	cationic peroxidase	C GO:0005576 extracellular region,F GO:0004601 peroxidase activity,F GO:0020037 heme binding,F GO:0046872 metal ion binding,P GO:0006979 response to oxidative stress,P GO:0042744 hydrogen peroxide catabolic process,P GO:0055114 oxidation-reduction process,P GO:0098869 cellular oxidant detoxification	-6.7375		noHitAssembly_c23502_g1_i1	-6.7375
gi|332493086|gb|JI960123.1|	PsCam039636	hypothetical protein MTR_4g093820	0	-6.69026		gi|332493086|gb|JI960123.1|	-6.69026
noHitAssembly_c14910_g1_i1	PsCam042753	inorganic phosphate transporter 2- chloroplastic	C GO:0005887 integral component of plasma membrane,C GO:0009941 chloroplast envelope,F GO:0005315 inorganic phosphate transmembrane transporter activity,F GO:0009673 low-affinity phosphate transmembrane transporter activity,P GO:0035435 phosphate ion transmembrane transport	-6.64131		noHitAssembly_c14910_g1_i1	-6.64131
noHitAssembly_Contig2025	PsCam044430	guanine nucleotide-binding beta subunit	0	-6.5907		noHitAssembly_Contig2025	-6.5907
gi|332443267|gb|JI910324.1|	PsCam050775	26S proteasome regulatory particle non-ATPase subunit 12	C GO:0005838 proteasome regulatory particle,P GO:0006508 proteolysis	-6.59068		gi|332443267|gb|JI910324.1|	-6.59068
gi|332511898|gb|JI978444.1|	PsCam007138	rubber elongation factor	C GO:0005773 vacuole,C GO:0005811 lipid particle,F GO:0003746 translation elongation factor activity,P GO:0006414 translational elongation,P GO:0019915 lipid storage	-6.57775		gi|332511898|gb|JI978444.1|	-6.57775
noHitAssembly_c14419_g1_i1	PsCam033879	---NA---	0	-6.54488		noHitAssembly_c14419_g1_i1	-6.54488
gi|377674151|gb|JR953882.1|	PsCam027353	plant invertase pectin methylesterase inhibitor	0	-6.54154		gi|377674151|gb|JR953882.1|	-6.54154
noHitAssembly_c13360_g1_i2	PsCam049655	zinc C3HC4 type (RING finger)	F GO:0008270 zinc ion binding,F GO:0016874 ligase activity,F GO:0061630 ubiquitin protein ligase activity,P GO:0016567 protein ubiquitination,P GO:0043161 proteasome-mediated ubiquitin-dependent protein catabolic process	-6.52475		noHitAssembly_c13360_g1_i2	-6.52475
noHitAssembly_Contig29	PsCam011854	---NA---	0	-6.51125		noHitAssembly_Contig29	-6.51125
gi|332514293|gb|JI980839.1|	PsCam057752	UDP-glucosyltransferase family	F GO:0016758 transferase activity, transferring hexosyl groups,P GO:0008152 metabolic process	-6.50783		gi|332514293|gb|JI980839.1|	-6.50783
noHitAssembly_c9634_g1_i1	PsCam057983	chromosome-associated kinesin KIF4A	C GO:0005871 kinesin complex,C GO:0005874 microtubule,F GO:0005524 ATP binding,F GO:0008017 microtubule binding,F GO:0008574 ATP-dependent microtubule motor activity, plus-end-directed,P GO:0007018 microtubule-based movement,P GO:0008152 metabolic process	-6.45571		noHitAssembly_c9634_g1_i1	-6.45571
gi|332431178|gb|JI898235.1|	PsCam010141	---NA---	0	-6.41633		gi|332431178|gb|JI898235.1|	-6.41633
gi|332444053|gb|JI911110.1|	PsCam001349	bidirectional sugar transporter	C GO:0005886 plasma membrane,C GO:0016021 integral component of membrane,P GO:0008643 carbohydrate transport	-6.41337		gi|332444053|gb|JI911110.1|	-6.41337
noHitAssembly_Contig1688	PsCam036121	serine hydroxymethyltransferase	F GO:0004372 glycine hydroxymethyltransferase activity,F GO:0008168 methyltransferase activity,F GO:0030170 pyridoxal phosphate binding,P GO:0006544 glycine metabolic process,P GO:0006563 L-serine metabolic process,P GO:0032259 methylation,P GO:0035999 tetrahydrofolate interconversion	-6.3832		noHitAssembly_Contig1688	-6.3832
noHitAssembly_c8303_g1_i1	PsCam009798	annexin D8	F GO:0005509 calcium ion binding,F GO:0005544 calcium-dependent phospholipid binding	-6.35311		noHitAssembly_c8303_g1_i1	-6.35311
noHitAssembly_c5598_g1_i1	PsCam044241	polypyrimidine tract-binding homolog 1-like isoform X1	F GO:0000166 nucleotide binding,F GO:0003676 nucleic acid binding	-6.30685		noHitAssembly_c5598_g1_i1	-6.30685
gi|332438034|gb|JI905091.1|	PsCam017058	eukaryotic translation initiation factor 3 subunit H	C GO:0005829 cytosol,C GO:0005852 eukaryotic translation initiation factor 3 complex,C GO:0016282 eukaryotic 43S preinitiation complex,C GO:0033290 eukaryotic 48S preinitiation complex,F GO:0003743 translation initiation factor activity,P GO:0001731 formation of translation preinitiation complex	-6.29114		gi|332438034|gb|JI905091.1|	-6.29114
gi|332462821|gb|JI929878.1|	PsCam021797	---NA---	0	-6.2911		gi|332462821|gb|JI929878.1|	-6.2911
noHitAssembly_Contig1972	PsCam000800	KDEL-tailed cysteine endopeptidase CEP1	F GO:0008234 cysteine-type peptidase activity,P GO:0006508 proteolysis	-6.28052		noHitAssembly_Contig1972	-6.28052
noHitAssembly_c17013_g1_i1	PsCam042169	Retrovirus-related Pol poly from transposon TNT 1- partial	0	-6.27511		noHitAssembly_c17013_g1_i1	-6.27511
gi|377674453|gb|JR954184.1|	PsCam050817	stress responsive A B barrel domain	0	-6.25096		gi|377674453|gb|JR954184.1|	-6.25096
noHitAssembly_Contig2403	PsCam017041	peroxisome biogenesis	C GO:0005779 integral component of peroxisomal membrane,P GO:0007031 peroxisome organization	-6.22628		noHitAssembly_Contig2403	-6.22628
gi|377672422|gb|JR952153.1|	PsCam043335	NADH-cytochrome b5 reductase	C GO:0005739 mitochondrion,C GO:0005794 Golgi apparatus,C GO:0009505 plant-type cell wall,F GO:0004128 cytochrome-b5 reductase activity, acting on NAD(P)H,F GO:0005507 copper ion binding,P GO:0055114 oxidation-reduction process	-6.19273		gi|377672422|gb|JR952153.1|	-6.19273
noHitAssembly_c15624_g1_i1	PsCam003282	---NA---	0	-6.19265		noHitAssembly_c15624_g1_i1	-6.19265
gi|332431546|gb|JI898603.1|	PsCam029586	ras-related RABE1c	C GO:0005622 intracellular,C GO:0016020 membrane,F GO:0003924 GTPase activity,F GO:0004767 sphingomyelin phosphodiesterase activity,F GO:0005525 GTP binding,P GO:0006886 intracellular protein transport,P GO:0006904 vesicle docking involved in exocytosis,P GO:0006913 nucleocytoplasmic transport,P GO:0007264 small GTPase mediated signal transduction,P GO:0008152 metabolic process,P GO:0009306 prote…	-6.17564		gi|332431546|gb|JI898603.1|	-6.17564
gi|377676051|gb|JR955782.1|	PsCam031102	peptidase M1 family aminopeptidase N	F GO:0004177 aminopeptidase activity,F GO:0008237 metallopeptidase activity,F GO:0008270 zinc ion binding,P GO:0006508 proteolysis	-6.16271		gi|377676051|gb|JR955782.1|	-6.16271
noHitAssembly_c30656_g1_i1	PsCam023775	---NA---	0	-6.14084		noHitAssembly_c30656_g1_i1	-6.14084
noHitAssembly_c15511_g1_i1	PsCam046459	60S ribosomal L8	C GO:0015934 large ribosomal subunit,F GO:0003723 RNA binding,F GO:0003735 structural constituent of ribosome,P GO:0006412 translation	-6.13499		noHitAssembly_c15511_g1_i1	-6.13499
noHitAssembly_Contig2185	PsCam046590	---NA---	0	-6.12321		noHitAssembly_Contig2185	-6.12321
gi|332432425|gb|JI899482.1|	PsCam007132	survival of motor neuron-related-splicing factor 30	C GO:0005634 nucleus,C GO:0005737 cytoplasm,F GO:0003723 RNA binding,P GO:0006397 mRNA processing	-6.11422		gi|332432425|gb|JI899482.1|	-6.11422
gi|332441454|gb|JI908511.1|	PsCam001306	DUF4050 family	0	-6.10518		gi|332441454|gb|JI908511.1|	-6.10518
noHitAssembly_c13165_g1_i3	PsCam005433	---NA---	0	-6.01207		noHitAssembly_c13165_g1_i3	-6.01207
gi|332432055|gb|JI899112.1|	PsCam021132	senescence regulator	0	-6.00246		gi|332432055|gb|JI899112.1|	-6.00246
gi|377675274|gb|JR955005.1|	PsCam050243	chaperone dnaJ	C GO:0016021 integral component of membrane,F GO:0031072 heat shock protein binding,F GO:0051082 unfolded protein binding	-5.97323		gi|377675274|gb|JR955005.1|	-5.97323
gi|332497090|gb|JI964127.1|	PsCam051702	PREDICTED: uncharacterized protein LOC101499499	C GO:0016020 membrane	-5.97323		gi|332497090|gb|JI964127.1|	-5.97323
noHitAssembly_c15570_g1_i1	PsCam059215	---NA---	0	-5.97323		noHitAssembly_c15570_g1_i1	-5.97323
gi|332434831|gb|JI901888.1|	PsCam057854	LAG1 and CLN8 (TLC) lipid-sensing domain	C GO:0016021 integral component of membrane	-5.94778		gi|332434831|gb|JI901888.1|	-5.94778
noHitAssembly_c10411_g1_i1	PsCam024871	---NA---	0	-5.91254		noHitAssembly_c10411_g1_i1	-5.91254
noHitAssembly_c25683_g1_i1	PsCam035737	Nodulation Signaling Pathway 1	C GO:0005634 nucleus,F GO:0003700 transcription factor activity, sequence-specific DNA binding,F GO:0043565 sequence-specific DNA binding,P GO:0006351 transcription, DNA-templated,P GO:0006355 regulation of transcription, DNA-templated,P GO:0009877 nodulation,P GO:2000032 regulation of secondary shoot formation	-5.89879		noHitAssembly_c25683_g1_i1	-5.89879
gi|332463220|gb|JI930277.1|	PsCam046428	hydroproline-rich partial	0	-5.89278		gi|332463220|gb|JI930277.1|	-5.89278
gi|332435687|gb|JI902744.1|	PsCam001035	50S ribosomal L24	C GO:0005840 ribosome,F GO:0003735 structural constituent of ribosome,P GO:0006412 translation	-5.80562		gi|332435687|gb|JI902744.1|	-5.80562
noHitAssembly_c18305_g1_i4	PsCam003287	---NA---	0	-5.7986		noHitAssembly_c18305_g1_i4	-5.7986
noHitAssembly_c15942_g1_i1	PsCam018140	---NA---	0	-5.78334		noHitAssembly_c15942_g1_i1	-5.78334
noHitAssembly_c18295_g2_i1	PsCam059251	Nodule Cysteine-Rich (NCR) secreted peptide	P GO:0006810 transport	-5.77301		noHitAssembly_c18295_g2_i1	-5.77301
noHitAssembly_Contig1422	PsCam031692	---NA---	0	-5.74915		noHitAssembly_Contig1422	-5.74915
noHitAssembly_c15891_g1_i1	PsCam038227	chalcone and stilbene synthase family	F GO:0016210 naringenin-chalcone synthase activity,P GO:0009813 flavonoid biosynthetic process	-5.73753		noHitAssembly_c15891_g1_i1	-5.73753
noHitAssembly_Contig1704	PsCam027230	glutamate-ammonia ligase	F GO:0004356 glutamate-ammonia ligase activity,F GO:0016787 hydrolase activity,P GO:0006542 glutamine biosynthetic process	-5.7375		noHitAssembly_Contig1704	-5.7375
noHitAssembly_Contig2106	PsCam013787	---NA---	0	-5.71413		noHitAssembly_Contig2106	-5.71413
gi|332512455|gb|JI979001.1|	PsCam007138	rubber elongation factor	C GO:0005773 vacuole,C GO:0005811 lipid particle,F GO:0003746 translation elongation factor activity,P GO:0006414 translational elongation,P GO:0019915 lipid storage	-5.71407		gi|332512455|gb|JI979001.1|	-5.71407
gi|332432045|gb|JI899102.1|	PsCam043462	elongation factor 1-beta	C GO:0005853 eukaryotic translation elongation factor 1 complex,F GO:0003746 translation elongation factor activity,P GO:0006414 translational elongation	-5.62251		gi|332432045|gb|JI899102.1|	-5.62251
noHitAssembly_Contig1038	PsCam037246	cytokinin hydroxylase	F GO:0004497 monooxygenase activity,F GO:0005506 iron ion binding,F GO:0016705 oxidoreductase activity, acting on paired donors, with incorporation or reduction of molecular oxygen,F GO:0020037 heme binding,F GO:0050616 secologanin synthase activity,P GO:0055114 oxidation-reduction process	-5.60353		noHitAssembly_Contig1038	-5.60353
noHitAssembly_c16985_g1_i1	PsCam040775	---NA---	0	-5.56461		noHitAssembly_c16985_g1_i1	-5.56461
gi|377681299|gb|JR961030.1|	PsCam044473	axial regulator YABBY 2	P GO:0007275 multicellular organism development	-5.53825		gi|377681299|gb|JR961030.1|	-5.53825
noHitAssembly_Contig741	PsCam038323	nudix hydrolase	F GO:0044715 8-oxo-dGDP phosphatase activity,P GO:0008152 metabolic process	-5.53825		noHitAssembly_Contig741	-5.53825
gi|332479692|gb|JI946729.1|	PsCam045529	transmembrane amino acid transporter family	C GO:0016021 integral component of membrane	-5.52475		gi|332479692|gb|JI946729.1|	-5.52475
gi|377672115|gb|JR951846.1|	none	#N/A	#N/A	-5.52475		gi|377672115|gb|JR951846.1|	-5.52475
gi|332432608|gb|JI899665.1|	PsCam043504	40S ribosomal S3-3	C GO:0005634 nucleus,C GO:0022627 cytosolic small ribosomal subunit,F GO:0003684 damaged DNA binding,F GO:0003723 RNA binding,F GO:0003735 structural constituent of ribosome,F GO:0008534 oxidized purine nucleobase lesion DNA N-glycosylase activity,P GO:0006281 DNA repair,P GO:0006412 translation	-5.51802		gi|332432608|gb|JI899665.1|	-5.51802
gi|332480810|gb|JI947847.1|	PsCam043500	disease-resistance response	C GO:0005737 cytoplasm,P GO:0006952 defense response,P GO:0009607 response to biotic stimulus	-5.46511		gi|332480810|gb|JI947847.1|	-5.46511
gi|332457518|gb|JI924575.1|	PsCam058844	transmembrane protein, putative	C GO:0016020 membrane	-5.43738		gi|332457518|gb|JI924575.1|	-5.43738
gi|332434456|gb|JI901513.1|	PsCam027163	serine carboxypeptidase	F GO:0004185 serine-type carboxypeptidase activity,P GO:0006508 proteolysis	-5.42711		gi|332434456|gb|JI901513.1|	-5.42711
noHitAssembly_Contig255	PsCam027784	---NA---	0	-5.39808		noHitAssembly_Contig255	-5.39808
gi|332442816|gb|JI909873.1|	PsCam003125	60S ribosomal L34	C GO:0005840 ribosome,F GO:0003735 structural constituent of ribosome,P GO:0006412 translation	-5.38817		gi|332442816|gb|JI909873.1|	-5.38817
gi|377671731|gb|JR951462.1|	PsCam005061	60S ribosomal L3B	C GO:0005840 ribosome,F GO:0003735 structural constituent of ribosome,P GO:0006412 translation	-5.3683		gi|377671731|gb|JR951462.1|	-5.3683
noHitAssembly_c9026_g1_i1	PsCam051782	---NA---	0	-5.36816		noHitAssembly_c9026_g1_i1	-5.36816
gi|377677940|gb|JR957671.1|	PsCam050471	2-dehydro-3-deoxyphosphooctonate aldolase	C GO:0005737 cytoplasm,F GO:0008676 3-deoxy-8-phosphooctulonate synthase activity,P GO:0009058 biosynthetic process	-5.36816		gi|377677940|gb|JR957671.1|	-5.36816
noHitAssembly_c18198_g1_i1	PsCam059532	plant basic secretory (BSP) family	0	-5.35404		noHitAssembly_c18198_g1_i1	-5.35404
gi|377678806|gb|JR958537.1|	PsCam007051	vesicle transporter	C GO:0016021 integral component of membrane	-5.3379		gi|377678806|gb|JR958537.1|	-5.3379
noHitAssembly_c15074_g1_i1	PsCam055031	LRR receptor-like kinase	C GO:0016021 integral component of membrane,F GO:0004674 protein serine/threonine kinase activity,F GO:0005524 ATP binding,P GO:0006468 protein phosphorylation	-5.3379		noHitAssembly_c15074_g1_i1	-5.3379
gi|332432493|gb|JI899550.1|	PsCam042560	polyadenylate-binding 2	C GO:0005829 cytosol,F GO:0000166 nucleotide binding,F GO:0003723 RNA binding	-5.28582		gi|332432493|gb|JI899550.1|	-5.28582
noHitAssembly_c13563_g1_i1	PsCam039919	---NA---	0	-5.24281		noHitAssembly_c13563_g1_i1	-5.24281
noHitAssembly_c8911_g1_i1	PsCam024283	---NA---	0	-5.24281		noHitAssembly_c8911_g1_i1	-5.24281
gi|332451550|gb|JI918607.1|	PsCam058844	transmembrane protein, putative	C GO:0016020 membrane	-5.22082		gi|332451550|gb|JI918607.1|	-5.22082
gi|332435968|gb|JI903025.1|	PsCam056044	BTB POZ domain-containing POB1	C GO:0005634 nucleus,C GO:0031463 Cul3-RING ubiquitin ligase complex,F GO:0004842 ubiquitin-protein transferase activity,P GO:0010114 response to red light,P GO:0016567 protein ubiquitination	-5.20962		gi|332435968|gb|JI903025.1|	-5.20962
noHitAssembly_Contig494	PsCam040554	acid phosphatase vanadium-dependent haloperoxidase	0	-5.20962		noHitAssembly_Contig494	-5.20962
gi|332441180|gb|JI908237.1|	PsCam029959	---NA---	0	-5.17564		gi|332441180|gb|JI908237.1|	-5.17564
gi|332432864|gb|JI899921.1|	PsCam050599	damaged DNA-binding	C GO:0030896 checkpoint clamp complex,F GO:0003684 damaged DNA binding,P GO:0000077 DNA damage checkpoint,P GO:0006281 DNA repair	-5.17564		gi|332432864|gb|JI899921.1|	-5.17564
noHitAssembly_c17039_g1_i1	PsCam006796	IBR and zinc finger	C GO:0005634 nucleus,C GO:0005737 cytoplasm,F GO:0004004 ATP-dependent RNA helicase activity,F GO:0005524 ATP binding,F GO:0008270 zinc ion binding,F GO:0044822 poly(A) RNA binding,P GO:0006396 RNA processing	-5.1744		noHitAssembly_c17039_g1_i1	-5.1744
noHitAssembly_Contig2391	PsCam028566	---NA---	0	-5.12598		noHitAssembly_Contig2391	-5.12598
noHitAssembly_c11061_g1_i1	PsCam023881	---NA---	0	-5.10518		noHitAssembly_c11061_g1_i1	-5.10518
gi|377679990|gb|JR959721.1|	PsCam034730	GDP-mannose 4,6 dehydratase	F GO:0008446 GDP-mannose 4,6-dehydratase activity,P GO:0019673 GDP-mannose metabolic process	-5.10518		gi|377679990|gb|JR959721.1|	-5.10518
noHitAssembly_Contig2245	PsCam050849	glutathione S- amino-terminal domain	F GO:0016740 transferase activity,P GO:0008152 metabolic process	-5.03414		noHitAssembly_Contig2245	-5.03414
gi|332437075|gb|JI904132.1|	PsCam001536	50S ribosomal L9	C GO:0005739 mitochondrion,C GO:0005840 ribosome,F GO:0003735 structural constituent of ribosome,P GO:0006412 translation	-5.03111		gi|332437075|gb|JI904132.1|	-5.03111
gi|332470792|gb|JI937829.1|	PsCam030202	---NA---	0	-5.03111		gi|332470792|gb|JI937829.1|	-5.03111
noHitAssembly_Contig1059	PsCam056399	---NA---	0	-5.03111		noHitAssembly_Contig1059	-5.03111
noHitAssembly_Contig2407	PsCam033673	late embryogenesis abundant (LEA) family	C GO:0016021 integral component of membrane	-5.00567		noHitAssembly_Contig2407	-5.00567
gi|377675234|gb|JR954965.1|	PsCam001091	hypothetical protein MTR_4g007910	C GO:0009570 chloroplast stroma,C GO:0009941 chloroplast envelope,C GO:0048046 apoplast	-5.00567		gi|377675234|gb|JR954965.1|	-5.00567
gi|332454731|gb|JI921788.1|	PsCam012519	---NA---	0	-4.98617		gi|332454731|gb|JI921788.1|	-4.98617
gi|377673159|gb|JR952890.1|	PsCam009696	enoyl- hydratase peroxisomal	0	-4.97978		gi|377673159|gb|JR952890.1|	-4.97978
gi|332438337|gb|JI905394.1|	PsCam006938	glutathione S-transferase	C GO:0005737 cytoplasm,F GO:0004364 glutathione transferase activity,P GO:0006749 glutathione metabolic process	-4.95328		gi|332438337|gb|JI905394.1|	-4.95328
noHitAssembly_c16746_g1_i2	PsCam034756	papain family cysteine protease	F GO:0008234 cysteine-type peptidase activity,P GO:0006508 proteolysis	-4.93312		noHitAssembly_c16746_g1_i2	-4.93312
gi|332450114|gb|JI917171.1|	PsCam045780	auxin canalization	0	-4.92629		gi|332450114|gb|JI917171.1|	-4.92629
gi|332441469|gb|JI908526.1|	PsCam013214	NAD(P)-binding rossmann-fold	F GO:0016491 oxidoreductase activity,P GO:0055114 oxidation-reduction process	-4.9043		gi|332441469|gb|JI908526.1|	-4.9043
gi|332436137|gb|JI903194.1|	PsCam044191	cytochrome P450 family 87	C GO:0016021 integral component of membrane,F GO:0005506 iron ion binding,F GO:0016709 oxidoreductase activity, acting on paired donors, with incorporation or reduction of molecular oxygen, NAD(P)H as one donor, and incorporation of one atom of oxygen,F GO:0020037 heme binding,F GO:0052722 fatty acid in-chain hydroxylase activity,P GO:0010143 cutin biosynthetic process,P GO:0044550 secondary meta…	-4.84222		gi|332436137|gb|JI903194.1|	-4.84222
gi|377677438|gb|JR957169.1|	PsCam028250	cycloartenol synthase	F GO:0016871 cycloartenol synthase activity,P GO:0008152 metabolic process	-4.81891		gi|377677438|gb|JR957169.1|	-4.81891
noHitAssembly_Contig2742	PsCam036641	polyphenoloxidase	F GO:0004097 catechol oxidase activity,F GO:0046872 metal ion binding,P GO:0046148 pigment biosynthetic process,P GO:0055114 oxidation-reduction process	-4.80252		noHitAssembly_Contig2742	-4.80252
noHitAssembly_c2124_g1_i1	PsCam000307	cytochrome P450 86A1-like	C GO:0016021 integral component of membrane,F GO:0004497 monooxygenase activity,F GO:0005506 iron ion binding,F GO:0016705 oxidoreductase activity, acting on paired donors, with incorporation or reduction of molecular oxygen,F GO:0020037 heme binding,P GO:0055114 oxidation-reduction process	-4.73772		noHitAssembly_c2124_g1_i1	-4.73772
gi|377684460|gb|JR964191.1|	PsCam054920	ribonuclease T2 family	F GO:0003723 RNA binding,F GO:0033897 ribonuclease T2 activity,P GO:0090502 RNA phosphodiester bond hydrolysis, endonucleolytic	-4.73757		gi|377684460|gb|JR964191.1|	-4.73757
noHitAssembly_Contig871	PsCam055218	THO complex subunit 1	0	-4.7375		noHitAssembly_Contig871	-4.7375
noHitAssembly_c16272_g1_i1	PsCam040554	acid phosphatase vanadium-dependent haloperoxidase	0	-4.72586		noHitAssembly_c16272_g1_i1	-4.72586
noHitAssembly_Contig444	PsCam044258	aluminum-activated malate transporter 12-like	C GO:0009705 plant-type vacuole membrane,C GO:0016021 integral component of membrane,F GO:0015140 malate transmembrane transporter activity,P GO:0071423 malate transmembrane transport	-4.71413		noHitAssembly_Contig444	-4.71413
noHitAssembly_c16732_g1_i1	PsCam023996	DDRGK domain	0	-4.66599		noHitAssembly_c16732_g1_i1	-4.66599
noHitAssembly_c26493_g1_i1	PsCam003308	---NA---	0	-4.65785		noHitAssembly_c26493_g1_i1	-4.65785
gi|377676630|gb|JR956361.1|	PsCam052574	2Fe-2S ferredoxin superfamily	F GO:0005488 binding	-4.64143		gi|377676630|gb|JR956361.1|	-4.64143
gi|332448584|gb|JI915641.1|	PsCam037704	glycoside hydrolase family	F GO:0008422 beta-glucosidase activity,P GO:0005975 carbohydrate metabolic process,P GO:1901657 glycosyl compound metabolic process	-4.64143		gi|332448584|gb|JI915641.1|	-4.64143
noHitAssembly_c5633_g1_i1	PsCam005433	---NA---	0	-4.64119		noHitAssembly_c5633_g1_i1	-4.64119
gi|377671431|gb|JR951162.1|	PsCam026547	S-adenosylmethionine partial	C GO:0005737 cytoplasm,F GO:0004478 methionine adenosyltransferase activity,F GO:0005524 ATP binding,F GO:0046872 metal ion binding,P GO:0006556 S-adenosylmethionine biosynthetic process,P GO:0006730 one-carbon metabolic process	-4.62651		gi|377671431|gb|JR951162.1|	-4.62651
noHitAssembly_c10970_g1_i1	PsCam052120	---NA---	0	-4.62465		noHitAssembly_c10970_g1_i1	-4.62465
noHitAssembly_c17777_g1_i3	PsCam010274	---NA---	0	-4.59076		noHitAssembly_c17777_g1_i3	-4.59076
noHitAssembly_c14203_g1_i1	PsCam040514	---NA---	0	-4.55379		noHitAssembly_c14203_g1_i1	-4.55379
noHitAssembly_c14649_g1_i1	PsCam043733	plant invertase pectin methylesterase inhibitor	C GO:0071944 cell periphery,F GO:0030599 pectinesterase activity,F GO:0046910 pectinesterase inhibitor activity,P GO:0043086 negative regulation of catalytic activity	-4.49166		noHitAssembly_c14649_g1_i1	-4.49166
noHitAssembly_c16662_g1_i1	PsCam029415	RNA recognition motif	F GO:0000166 nucleotide binding,F GO:0003676 nucleic acid binding	-4.48135		noHitAssembly_c16662_g1_i1	-4.48135
gi|332432586|gb|JI899643.1|	PsCam060263	---NA---	0	-4.43172		gi|332432586|gb|JI899643.1|	-4.43172
noHitAssembly_c3371_g1_i1	PsCam054744	DNA RNA-binding KIN17-like	C GO:0005634 nucleus,F GO:0003690 double-stranded DNA binding,P GO:0006260 DNA replication,P GO:0006974 cellular response to DNA damage stimulus	-4.42711		noHitAssembly_c3371_g1_i1	-4.42711
noHitAssembly_Contig1790	PsCam043515	lactoylglutathione lyase glyoxalase I family	F GO:0016829 lyase activity,P GO:0008152 metabolic process	-4.40539		noHitAssembly_Contig1790	-4.40539
gi|332432010|gb|JI899067.1|	PsCam036846	Rho GTPase	C GO:0031307 integral component of mitochondrial outer membrane,F GO:0003924 GTPase activity,F GO:0005509 calcium ion binding,F GO:0005525 GTP binding,P GO:0007005 mitochondrion organization,P GO:0007264 small GTPase mediated signal transduction,P GO:0008152 metabolic process,P GO:0015031 protein transport	-4.3379		gi|332432010|gb|JI899067.1|	-4.3379
gi|332434342|gb|JI901399.1|	PsCam044882	DNA repair and recombination RAD26	C GO:0016020 membrane,F GO:0004144 diacylglycerol O-acyltransferase activity,F GO:0005524 ATP binding,P GO:0045017 glycerolipid biosynthetic process	-4.32378		gi|332434342|gb|JI901399.1|	-4.32378
noHitAssembly_Contig929	PsCam048441	4-coumarate: ligase	F GO:0016874 ligase activity,P GO:0008152 metabolic process	-4.32253		noHitAssembly_Contig929	-4.32253
gi|332447032|gb|JI914089.1|	PsCam034740	divergent CRAL TRIO domain	C GO:0005622 intracellular,F GO:0005215 transporter activity,P GO:0006810 transport	-4.30669		gi|332447032|gb|JI914089.1|	-4.30669
noHitAssembly_c12174_g1_i1	PsCam033576	cytochrome P450 family 71	C GO:0016021 integral component of membrane,F GO:0004497 monooxygenase activity,F GO:0005506 iron ion binding,F GO:0016705 oxidoreductase activity, acting on paired donors, with incorporation or reduction of molecular oxygen,F GO:0020037 heme binding,P GO:0055114 oxidation-reduction process	-4.2921		noHitAssembly_c12174_g1_i1	-4.2921
noHitAssembly_c17791_g1_i1	PsCam040233	---NA---	0	-4.29114		noHitAssembly_c17791_g1_i1	-4.29114
gi|332458066|gb|JI925123.1|	PsCam041949	---NA---	0	-4.26613		gi|332458066|gb|JI925123.1|	-4.26613
noHitAssembly_c25006_g1_i1	PsCam047892	---NA---	0	-4.24281		noHitAssembly_c25006_g1_i1	-4.24281
gi|377672076|gb|JR951807.1|	PsCam001237	glycine-rich RNA-binding	F GO:0000166 nucleotide binding,F GO:0003676 nucleic acid binding	-4.20956		gi|377672076|gb|JR951807.1|	-4.20956
gi|377671192|gb|JR950923.1|	PsCam051838	major intrinsic (MIP) family transporter	C GO:0016020 membrane	-4.18326		gi|377671192|gb|JR950923.1|	-4.18326
gi|332435365|gb|JI902422.1|	PsCam002678	60S ribosomal L29-1	C GO:0005840 ribosome,F GO:0003735 structural constituent of ribosome,P GO:0006412 translation	-4.10625		gi|332435365|gb|JI902422.1|	-4.10625
gi|332432214|gb|JI899271.1|	PsCam023145	1-deoxy-D-xylulose 5-phosphate reductoisomerase	F GO:0016853 isomerase activity,F GO:0030604 1-deoxy-D-xylulose-5-phosphate reductoisomerase activity,F GO:0046872 metal ion binding,F GO:0070402 NADPH binding,P GO:0008299 isoprenoid biosynthetic process,P GO:0055114 oxidation-reduction process	-4.09488		gi|332432214|gb|JI899271.1|	-4.09488
noHitAssembly_Contig1390	PsCam036641	polyphenoloxidase	F GO:0004097 catechol oxidase activity,F GO:0046872 metal ion binding,P GO:0046148 pigment biosynthetic process,P GO:0055114 oxidation-reduction process	-4.07946		noHitAssembly_Contig1390	-4.07946
gi|332441528|gb|JI908585.1|	PsCam001576	lambda class glutathione S-transferase	C GO:0005737 cytoplasm,F GO:0004364 glutathione transferase activity,P GO:0006749 glutathione metabolic process,P GO:0010731 protein glutathionylation	-4.03179		gi|332441528|gb|JI908585.1|	-4.03179
noHitAssembly_c27546_g1_i1	PsCam033588	NB-ARC domain disease resistance	0	-4.03148		noHitAssembly_c27546_g1_i1	-4.03148
noHitAssembly_c18192_g3_i1	PsCam054014	---NA---	0	-4.01207		noHitAssembly_c18192_g3_i1	-4.01207
gi|332433953|gb|JI901010.1|	PsCam057880	aldo keto reductase family oxidoreductase	F GO:0016491 oxidoreductase activity,P GO:0055114 oxidation-reduction process	-4.0058		gi|332433953|gb|JI901010.1|	-4.0058
noHitAssembly_c18241_g1_i1	PsCam028381	---NA---	0	-3.99811		noHitAssembly_c18241_g1_i1	-3.99811
noHitAssembly_c21383_g1_i1	PsCam031646	Eukaryotic initiation factor 4A-15	F GO:0003743 translation initiation factor activity,F GO:0004004 ATP-dependent RNA helicase activity,F GO:0005524 ATP binding,P GO:0006413 translational initiation,P GO:0010468 regulation of gene expression,P GO:0010501 RNA secondary structure unwinding	-3.99278		noHitAssembly_c21383_g1_i1	-3.99278
noHitAssembly_c5591_g1_i1	PsCam024798	RNA recognition motif	F GO:0000166 nucleotide binding,F GO:0003676 nucleic acid binding	-3.95341		noHitAssembly_c5591_g1_i1	-3.95341
gi|332450331|gb|JI917388.1|	PsCam006837	flavonoid hydroxylase	C GO:0016021 integral component of membrane,F GO:0004497 monooxygenase activity,F GO:0005506 iron ion binding,F GO:0016705 oxidoreductase activity, acting on paired donors, with incorporation or reduction of molecular oxygen,F GO:0020037 heme binding,P GO:0055114 oxidation-reduction process	-3.95341		gi|332450331|gb|JI917388.1|	-3.95341
gi|332436062|gb|JI903119.1|	PsCam003485	---NA---	0	-3.95322		gi|332436062|gb|JI903119.1|	-3.95322
gi|377673445|gb|JR953176.1|	PsCam048589	HSP20-like chaperone superfamily	0	-3.93712		gi|377673445|gb|JR953176.1|	-3.93712
gi|377679520|gb|JR959251.1|	PsCam050459	Alpha-1,3-mannosyl-glyco 2-beta-N-acetylglucosaminyltransferase	F GO:0003827 alpha-1,3-mannosylglycoprotein 2-beta-N-acetylglucosaminyltransferase activity,P GO:0006486 protein glycosylation	-3.92616		gi|377679520|gb|JR959251.1|	-3.92616
noHitAssembly_c5497_g1_i1	PsCam002553	---NA---	0	-3.92089		noHitAssembly_c5497_g1_i1	-3.92089
gi|377671413|gb|JR951144.1|	PsCam014194	AIG2-like (avirulence induced ) family	0	-3.89797		gi|377671413|gb|JR951144.1|	-3.89797
noHitAssembly_c24609_g1_i1	PsCam006064	---NA---	0	-3.87088		noHitAssembly_c24609_g1_i1	-3.87088
noHitAssembly_c19434_g1_i1	PsCam026274	---NA---	0	-3.87088		noHitAssembly_c19434_g1_i1	-3.87088
gi|332476910|gb|JI943947.1|	PsCam024444	---NA---	0	-3.69014		gi|332476910|gb|JI943947.1|	-3.69014
noHitAssembly_c13900_g1_i1	PsCam047883	---NA---	0	-3.69014		noHitAssembly_c13900_g1_i1	-3.69014
noHitAssembly_c5441_g1_i1	PsCam057795	WVD2-like 1 isoform X1	0	-3.69014		noHitAssembly_c5441_g1_i1	-3.69014
gi|377678441|gb|JR958172.1|	PsCam059539	ATP-dependent Clp protease adaptor	F GO:0008233 peptidase activity,P GO:0006508 proteolysis,P GO:0030163 protein catabolic process	-3.66599		gi|377678441|gb|JR958172.1|	-3.66599
noHitAssembly_Contig1658	PsCam005153	chalcone and stilbene synthase family	F GO:0016210 naringenin-chalcone synthase activity,P GO:0009813 flavonoid biosynthetic process	-3.65438		noHitAssembly_Contig1658	-3.65438
noHitAssembly_c2120_g1_i1	PsCam024966	probable ribosome-binding factor chloroplastic	C GO:0009507 chloroplast,P GO:0006364 rRNA processing	-3.64143		noHitAssembly_c2120_g1_i1	-3.64143
gi|377671962|gb|JR951693.1|	PsCam023413	vicilin precursor	C GO:0005773 vacuole,C GO:0033095 aleurone grain,F GO:0045735 nutrient reservoir activity	-3.6124		gi|377671962|gb|JR951693.1|	-3.6124
gi|332475744|gb|JI942781.1|	PsCam035627	NLP4-like isoform X1	0	-3.59101		gi|332475744|gb|JI942781.1|	-3.59101
noHitAssembly_c12760_g1_i1	PsCam035092	---NA---	0	-3.59072		noHitAssembly_c12760_g1_i1	-3.59072
noHitAssembly_c13101_g1_i1	PsCam017687	---NA---	0	-3.59068		noHitAssembly_c13101_g1_i1	-3.59068
gi|377674304|gb|JR954035.1|	PsCam054611	---NA---	0	-3.59068		gi|377674304|gb|JR954035.1|	-3.59068
noHitAssembly_Contig601	PsCam000120	MFS transporter	C GO:0016021 integral component of membrane,P GO:0055085 transmembrane transport	-3.56461		noHitAssembly_Contig601	-3.56461
noHitAssembly_c18161_g1_i1	PsCam013588	cytochrome P450 734A1-like	C GO:0016021 integral component of membrane,F GO:0004497 monooxygenase activity,F GO:0005506 iron ion binding,F GO:0016705 oxidoreductase activity, acting on paired donors, with incorporation or reduction of molecular oxygen,F GO:0020037 heme binding,P GO:0055114 oxidation-reduction process	-3.55473		noHitAssembly_c18161_g1_i1	-3.55473
noHitAssembly_c18020_g1_i1	PsCam033403	zinc finger MYM-type 1- partial	0	-3.55006		noHitAssembly_c18020_g1_i1	-3.55006
noHitAssembly_c11142_g1_i1	PsCam052454	---NA---	0	-3.53825		noHitAssembly_c11142_g1_i1	-3.53825
gi|332456410|gb|JI923467.1|	PsCam051409	RNA-binding (RRM RBD RNP motif) family	F GO:0000166 nucleotide binding,F GO:0003676 nucleic acid binding	-3.52475		gi|332456410|gb|JI923467.1|	-3.52475
noHitAssembly_c21840_g1_i1	PsCam047234	---NA---	0	-3.50585		noHitAssembly_c21840_g1_i1	-3.50585
gi|332513333|gb|JI979879.1|	PsCam005006	Low PSII accumulation	C GO:0009570 chloroplast stroma,C GO:0009571 proplastid stroma,P GO:0009735 response to cytokinin,P GO:0010207 photosystem II assembly	-3.48402		gi|332513333|gb|JI979879.1|	-3.48402
gi|332475266|gb|JI942303.1|	PsCam009630	calcium-dependent lipid-binding ( domain) family	C GO:0005783 endoplasmic reticulum,C GO:0005794 Golgi apparatus,C GO:0016021 integral component of membrane,F GO:0008289 lipid binding,P GO:0009306 protein secretion	-3.48384		gi|332475266|gb|JI942303.1|	-3.48384
noHitAssembly_c1267_g1_i1	PsCam044941	ENTH VHS	F GO:0046872 metal ion binding	-3.48348		noHitAssembly_c1267_g1_i1	-3.48348
noHitAssembly_Contig1205	PsCam059135	---NA---	0	-3.48348		noHitAssembly_Contig1205	-3.48348
noHitAssembly_c1416_g1_i1	PsCam043598	expansin A1	C GO:0005576 extracellular region,C GO:0009505 plant-type cell wall,C GO:0009506 plasmodesma,C GO:0016020 membrane,P GO:0019953 sexual reproduction	-3.48348		noHitAssembly_c1416_g1_i1	-3.48348
noHitAssembly_c14234_g1_i1	PsCam015291	DOF zinc finger	0	-3.48348		noHitAssembly_c14234_g1_i1	-3.48348
gi|377676161|gb|JR955892.1|	PsCam051377	S-adenosylmethionine-dependent methyltransferase	F GO:0008168 methyltransferase activity,P GO:0032259 methylation	-3.47613		gi|377676161|gb|JR955892.1|	-3.47613
noHitAssembly_c15532_g1_i1	PsCam005730	Leishmanolysin-like peptidase	C GO:0016021 integral component of membrane,F GO:0004222 metalloendopeptidase activity,P GO:0006508 proteolysis,P GO:0007155 cell adhesion	-3.46511		noHitAssembly_c15532_g1_i1	-3.46511
noHitAssembly_c14859_g1_i1	PsCam039733	DUF4228 domain	0	-3.40782		noHitAssembly_c14859_g1_i1	-3.40782
noHitAssembly_Contig2464	PsCam036641	polyphenoloxidase	F GO:0004097 catechol oxidase activity,F GO:0046872 metal ion binding,P GO:0046148 pigment biosynthetic process,P GO:0055114 oxidation-reduction process	-3.38069		noHitAssembly_Contig2464	-3.38069
noHitAssembly_Contig2143	PsCam002885	low temperature and salt responsive family	C GO:0016021 integral component of membrane	-3.36934		noHitAssembly_Contig2143	-3.36934
gi|377677829|gb|JR957560.1|	PsCam016941	4-coumarate-- ligase 2	F GO:0016207 4-coumarate-CoA ligase activity,P GO:0008152 metabolic process	-3.34816		gi|377677829|gb|JR957560.1|	-3.34816
gi|332436268|gb|JI903325.1|	PsCam060235	copper chaperone	0	-3.32619		gi|332436268|gb|JI903325.1|	-3.32619
gi|377676319|gb|JR956050.1|	PsCam043693	sorcin-like isoform X1	C GO:0005737 cytoplasm,F GO:0004198 calcium-dependent cysteine-type endopeptidase activity,F GO:0004683 calmodulin-dependent protein kinase activity,F GO:0005509 calcium ion binding,P GO:0006468 protein phosphorylation,P GO:0006508 proteolysis	-3.31363		gi|377676319|gb|JR956050.1|	-3.31363
noHitAssembly_c17747_g1_i1	PsCam040095	plant invertase pectin methylesterase inhibitor	F GO:0004857 enzyme inhibitor activity,P GO:0043086 negative regulation of catalytic activity	-3.29645		noHitAssembly_c17747_g1_i1	-3.29645
noHitAssembly_c32150_g1_i1	PsCam036275	pentatricopeptide (PPR) repeat	F GO:0008270 zinc ion binding	-3.28282		noHitAssembly_c32150_g1_i1	-3.28282
gi|332439352|gb|JI906409.1|	PsCam045719	amino acid transporter ANTL1-like	C GO:0016021 integral component of membrane	-3.26883		gi|332439352|gb|JI906409.1|	-3.26883
noHitAssembly_c18241_g1_i3	PsCam028381	---NA---	0	-3.25793		noHitAssembly_c18241_g1_i3	-3.25793
noHitAssembly_Contig687	PsCam058177	oxygen-evolving enhancer chloroplastic	C GO:0009654 photosystem II oxygen evolving complex,C GO:0019898 extrinsic component of membrane,F GO:0005509 calcium ion binding,P GO:0015979 photosynthesis	-3.24281		noHitAssembly_Contig687	-3.24281
gi|377675033|gb|JR954764.1|	PsCam024566	---NA---	0	-3.22366		gi|377675033|gb|JR954764.1|	-3.22366
gi|332452512|gb|JI919569.1|	PsCam023141	flavin-binding monooxygenase	C GO:0016021 integral component of membrane,F GO:0004499 N,N-dimethylaniline monooxygenase activity,F GO:0050660 flavin adenine dinucleotide binding,F GO:0050661 NADP binding,P GO:0055114 oxidation-reduction process	-3.19838		gi|332452512|gb|JI919569.1|	-3.19838
noHitAssembly_c18241_g1_i2	PsCam028381	---NA---	0	-3.16312		noHitAssembly_c18241_g1_i2	-3.16312
gi|377675770|gb|JR955501.1|	PsCam050665	chalcone-flavanone isomerase family	F GO:0045430 chalcone isomerase activity,P GO:0009813 flavonoid biosynthetic process	-3.13392		gi|377675770|gb|JR955501.1|	-3.13392
gi|332433448|gb|JI900505.1|	PsCam043175	IAA-amino acid hydrolase ILR1-like 4	C GO:0016021 integral component of membrane,F GO:0016787 hydrolase activity,P GO:0008152 metabolic process	-3.10518		gi|332433448|gb|JI900505.1|	-3.10518
noHitAssembly_Contig1560	PsCam035228	---NA---	0	-3.10518		noHitAssembly_Contig1560	-3.10518
noHitAssembly_c28397_g1_i1	PsCam033724	Serine Threonine-kinase Nek7	F GO:0004674 protein serine/threonine kinase activity,F GO:0005524 ATP binding,P GO:0006468 protein phosphorylation	-3.10518		noHitAssembly_c28397_g1_i1	-3.10518
noHitAssembly_c16982_g1_i2	PsCam007507	---NA---	0	-3.10518		noHitAssembly_c16982_g1_i2	-3.10518
noHitAssembly_c16825_g1_i1	PsCam058506	---NA---	0	-3.10518		noHitAssembly_c16825_g1_i1	-3.10518
noHitAssembly_c33103_g1_i1	PsCam059767	---NA---	0	-3.0688		noHitAssembly_c33103_g1_i1	-3.0688
noHitAssembly_c16531_g1_i1	PsCam058796	gag-pol poly	0	-3.06353		noHitAssembly_c16531_g1_i1	-3.06353
gi|377672537|gb|JR952268.1|	PsCam051542	S-adenosyl-L-methionine: caffeic acid 3-0-methyltransferase	F GO:0016206 catechol O-methyltransferase activity,F GO:0046983 protein dimerization activity,F GO:0047763 caffeate O-methyltransferase activity,P GO:0009809 lignin biosynthetic process,P GO:0032259 methylation	-3.05647		gi|377672537|gb|JR952268.1|	-3.05647
gi|377672689|gb|JR952420.1|	PsCam059841	pathogenesis-related bet V I family	P GO:0006952 defense response,P GO:0009607 response to biotic stimulus	-3.03829		gi|377672689|gb|JR952420.1|	-3.03829
gi|332439862|gb|JI906919.1|	PsCam009630	calcium-dependent lipid-binding ( domain) family	C GO:0005783 endoplasmic reticulum,C GO:0005794 Golgi apparatus,C GO:0016021 integral component of membrane,F GO:0008289 lipid binding,P GO:0009306 protein secretion	-3.03148		gi|332439862|gb|JI906919.1|	-3.03148
gi|37051122|dbj|AB087846.1|	PsCam013705	sulfite reductase [ferredoxin]	C GO:0042644 chloroplast nucleoid,F GO:0003677 DNA binding,F GO:0016002 sulfite reductase activity,F GO:0020037 heme binding,F GO:0046872 metal ion binding,F GO:0050311 sulfite reductase (ferredoxin) activity,F GO:0051539 4 iron, 4 sulfur cluster binding,P GO:0006275 regulation of DNA replication,P GO:0006323 DNA packaging,P GO:0006351 transcription, DNA-templated,P GO:0019419 sulfate reduction,P…	-3.03129		gi|37051122|dbj|AB087846.1|	-3.03129
gi|332430169|gb|JI897226.1|	PsCam039241	disease resistance- dirigent domain	0	-2.99076		gi|332430169|gb|JI897226.1|	-2.99076
gi|332497295|gb|JI964332.1|	PsCam047144	---NA---	0	-2.97965		gi|332497295|gb|JI964332.1|	-2.97965
noHitAssembly_c30197_g1_i1	PsCam035615	LRR and NB-ARC domain disease resistance	F GO:0005524 ATP binding,F GO:0043531 ADP binding,P GO:0006952 defense response	-2.97092		noHitAssembly_c30197_g1_i1	-2.97092
gi|377673218|gb|JR952949.1|	PsCam014130	phenazine biosynthesis family	F GO:0003824 catalytic activity,P GO:0009058 biosynthetic process	-2.93562		gi|377673218|gb|JR952949.1|	-2.93562
gi|332452357|gb|JI919414.1|	PsCam036438	cytochrome P450 family 71	C GO:0016020 membrane,F GO:0004497 monooxygenase activity,F GO:0005506 iron ion binding,F GO:0016705 oxidoreductase activity, acting on paired donors, with incorporation or reduction of molecular oxygen,F GO:0020037 heme binding,P GO:0055114 oxidation-reduction process	-2.9273		gi|332452357|gb|JI919414.1|	-2.9273
gi|377675826|gb|JR955557.1|	PsCam016688	cytochrome P450 family monooxygenase	C GO:0009941 chloroplast envelope,F GO:0005506 iron ion binding,F GO:0010291 carotene beta-ring hydroxylase activity,F GO:0020037 heme binding,F GO:0070330 aromatase activity,P GO:0016123 xanthophyll biosynthetic process,P GO:0055114 oxidation-reduction process	-2.91106		gi|377675826|gb|JR955557.1|	-2.91106
gi|332472545|gb|JI939582.1|	PsCam047242	---NA---	0	-2.90873		gi|332472545|gb|JI939582.1|	-2.90873
gi|377683737|gb|JR963468.1|	PsCam010015	histone H2A	C GO:0000786 nucleosome,C GO:0005634 nucleus,F GO:0003677 DNA binding,F GO:0046982 protein heterodimerization activity	-2.8782		gi|377683737|gb|JR963468.1|	-2.8782
noHitAssembly_c15050_g1_i1	PsCam039701	---NA---	0	-2.87088		noHitAssembly_c15050_g1_i1	-2.87088
noHitAssembly_c15664_g1_i1	PsCam024458	---NA---	0	-2.87088		noHitAssembly_c15664_g1_i1	-2.87088
gi|332505444|gb|JI972018.1|	PsCam004108	---NA---	0	-2.86421		gi|332505444|gb|JI972018.1|	-2.86421
gi|332430026|gb|JI897083.1|	PsCam051672	proteasome subunit beta type-6	C GO:0005634 nucleus,C GO:0005774 vacuolar membrane,C GO:0005829 cytosol,C GO:0005839 proteasome core complex,F GO:0004298 threonine-type endopeptidase activity,P GO:0010363 regulation of plant-type hypersensitive response,P GO:0051603 proteolysis involved in cellular protein catabolic process	-2.84455		gi|332430026|gb|JI897083.1|	-2.84455
gi|332498845|gb|JI965881.1|	PsCam040964	---NA---	0	-2.82756		gi|332498845|gb|JI965881.1|	-2.82756
noHitAssembly_c8826_g1_i1	PsCam055308	---NA---	0	-2.78325		noHitAssembly_c8826_g1_i1	-2.78325
gi|332472465|gb|JI939502.1|	PsCam037704	glycoside hydrolase family	F GO:0008422 beta-glucosidase activity,P GO:0005975 carbohydrate metabolic process,P GO:1901657 glycosyl compound metabolic process	-2.76358		gi|332472465|gb|JI939502.1|	-2.76358
gi|332462903|gb|JI929960.1|	PsCam039048	Hus1 checkpoint	C GO:0005730 nucleolus,C GO:0030896 checkpoint clamp complex,P GO:0000077 DNA damage checkpoint,P GO:0006281 DNA repair	-2.76049		gi|332462903|gb|JI929960.1|	-2.76049
noHitAssembly_c11550_g1_i1	PsCam012532	acyl- -binding domain-containing 5-like isoform X2	F GO:0000062 fatty-acyl-CoA binding,F GO:0050121 N-acylglucosamine 2-epimerase activity,P GO:0008152 metabolic process	-2.72204		noHitAssembly_c11550_g1_i1	-2.72204
noHitAssembly_c21167_g1_i1	PsCam010731	NADH dehydrogenase subunit 2	C GO:0005886 plasma membrane,C GO:0009535 chloroplast thylakoid membrane,C GO:0016021 integral component of membrane,F GO:0008137 NADH dehydrogenase (ubiquinone) activity,F GO:0048038 quinone binding,P GO:0006810 transport,P GO:0019684 photosynthesis, light reaction,P GO:0042773 ATP synthesis coupled electron transport	-2.65785		noHitAssembly_c21167_g1_i1	-2.65785
gi|377684302|gb|JR964033.1|	PsCam047058	---NA---	0	-2.65785		gi|377684302|gb|JR964033.1|	-2.65785
noHitAssembly_c6441_g1_i1	PsCam000720	pectate lyase P59	F GO:0030570 pectate lyase activity,F GO:0046872 metal ion binding,P GO:0045490 pectin catabolic process	-2.59101		noHitAssembly_c6441_g1_i1	-2.59101
gi|377671917|gb|JR951648.1|	PsCam042697	polyadenylate-binding 2-like isoform X2	C GO:0005737 cytoplasm,F GO:0000166 nucleotide binding,F GO:0003723 RNA binding	-2.55456		gi|377671917|gb|JR951648.1|	-2.55456
gi|332441730|gb|JI908787.1|	PsCam039389	fasciclin-like arabinogalactan	0	-2.54918		gi|332441730|gb|JI908787.1|	-2.54918
noHitAssembly_c6853_g1_i1	PsCam051254	ycf3-interacting chloroplastic	C GO:0016021 integral component of membrane	-2.50535		noHitAssembly_c6853_g1_i1	-2.50535
noHitAssembly_Contig2035	PsCam021488	feruloyl esterase A	C GO:0009507 chloroplast,F GO:0030600 feruloyl esterase activity,P GO:0006629 lipid metabolic process	-2.49209		noHitAssembly_Contig2035	-2.49209
noHitAssembly_Contig770	PsCam047226	type 2 metallothionein	F GO:0046872 metal ion binding	-2.44652		noHitAssembly_Contig770	-2.44652
gi|332494248|gb|JI961285.1|	PsCam040777	hypothetical protein MTR_8g092580	0	-2.38928		gi|332494248|gb|JI961285.1|	-2.38928
gi|377676844|gb|JR956575.1|	PsCam026515	---NA---	0	-2.36845		gi|377676844|gb|JR956575.1|	-2.36845
noHitAssembly_Contig2332	PsCam060151	D-mannose-binding lectin	C GO:0016021 integral component of membrane,F GO:0030246 carbohydrate binding	-2.36816		noHitAssembly_Contig2332	-2.36816
noHitAssembly_c14152_g1_i1	PsCam046236	papain family cysteine protease	F GO:0008234 cysteine-type peptidase activity,P GO:0006508 proteolysis	-2.36806		noHitAssembly_c14152_g1_i1	-2.36806
noHitAssembly_c36461_g1_i1	PsCam046685	---NA---	0	-2.36806		noHitAssembly_c36461_g1_i1	-2.36806
noHitAssembly_c15248_g1_i1	PsCam038731	phosphatase 2C family	F GO:0004722 protein serine/threonine phosphatase activity,P GO:0006470 protein dephosphorylation	-2.36806		noHitAssembly_c15248_g1_i1	-2.36806
noHitAssembly_c8946_g1_i1	PsCam037220	transducin WD40 repeat	0	-2.33866		noHitAssembly_c8946_g1_i1	-2.33866
noHitAssembly_c13936_g1_i1	PsCam036593	cyclic nucleotide-gated ion channel	C GO:0005887 integral component of plasma membrane,F GO:0005249 voltage-gated potassium channel activity,P GO:0042391 regulation of membrane potential,P GO:0071805 potassium ion transmembrane transport	-2.32501		noHitAssembly_c13936_g1_i1	-2.32501
noHitAssembly_Contig1400	PsCam002155	---NA---	0	-2.26956		noHitAssembly_Contig1400	-2.26956
noHitAssembly_Contig524	PsCam012948	TPR	0	-2.26493		noHitAssembly_Contig524	-2.26493
gi|377673214|gb|JR952945.1|	PsCam046319	PREDICTED: uncharacterized protein LOC101513894	0	-2.25597		gi|377673214|gb|JR952945.1|	-2.25597
noHitAssembly_c8994_g1_i1	PsCam001767	SAM domain	0	-2.24357		noHitAssembly_c8994_g1_i1	-2.24357
noHitAssembly_Contig1982	PsCam002335	E3 ubiquitin- ligase XBAT34	C GO:0016021 integral component of membrane,F GO:0008270 zinc ion binding,F GO:0016874 ligase activity,P GO:0008152 metabolic process	-2.2232		noHitAssembly_Contig1982	-2.2232
noHitAssembly_c12665_g1_i1	PsCam039217	---NA---	0	-2.21632		noHitAssembly_c12665_g1_i1	-2.21632
noHitAssembly_Contig865	PsCam018304	Retrovirus-related Pol poly from transposon TNT 1- partial	0	-2.21632		noHitAssembly_Contig865	-2.21632
noHitAssembly_c11102_g2_i1	PsCam048665	---NA---	0	-2.19838		noHitAssembly_c11102_g2_i1	-2.19838
gi|377678844|gb|JR958575.1|	PsCam028504	P-loop nucleoside triphosphate hydrolase superfamily	C GO:0005634 nucleus,F GO:0005524 ATP binding,F GO:0008568 microtubule-severing ATPase activity,P GO:0008152 metabolic process,P GO:0031122 cytoplasmic microtubule organization	-2.18751		gi|377678844|gb|JR958575.1|	-2.18751
gi|332452981|gb|JI920038.1|	PsCam024624	homeobox leucine zipper	C GO:0005634 nucleus,F GO:0008289 lipid binding,F GO:0043565 sequence-specific DNA binding,P GO:0006355 regulation of transcription, DNA-templated	-2.14337		gi|332452981|gb|JI920038.1|	-2.14337
gi|332432513|gb|JI899570.1|	PsCam052122	peroxisomal membrane PMP22-like	C GO:0016021 integral component of membrane	-2.12956		gi|332432513|gb|JI899570.1|	-2.12956
gi|332479178|gb|JI946215.1|	PsCam021409	PREDICTED: uncharacterized protein LOC101509021	C GO:0016021 integral component of membrane	-2.10598		gi|332479178|gb|JI946215.1|	-2.10598
noHitAssembly_Contig536	PsCam023135	Ras-induced vulval development antagonist	0	-2.04652		noHitAssembly_Contig536	-2.04652
noHitAssembly_c11825_g1_i1	PsCam008535	---NA---	0	-2.03799		noHitAssembly_c11825_g1_i1	-2.03799
noHitAssembly_c7552_g1_i1	PsCam031172	---NA---	0	-2.03111		noHitAssembly_c7552_g1_i1	-2.03111
noHitAssembly_c12936_g1_i1	PsCam024624	homeobox leucine zipper	C GO:0005634 nucleus,F GO:0008289 lipid binding,F GO:0043565 sequence-specific DNA binding,P GO:0006355 regulation of transcription, DNA-templated	-2.01208		noHitAssembly_c12936_g1_i1	-2.01208
gi|332436653|gb|JI903710.1|	PsCam040542	---NA---	0	2.02341		gi|332436653|gb|JI903710.1|	2.02341
noHitAssembly_c20882_g1_i1	PsCam039852	ribonuclease T2 family	F GO:0003723 RNA binding,F GO:0033897 ribonuclease T2 activity,P GO:0090502 RNA phosphodiester bond hydrolysis, endonucleolytic	2.0916		noHitAssembly_c20882_g1_i1	2.0916
noHitAssembly_Contig685	PsCam049689	HXXXD-type acyl-transferase family	F GO:0047172 shikimate O-hydroxycinnamoyltransferase activity,P GO:0008152 metabolic process	2.09579		noHitAssembly_Contig685	2.09579
gi|332451475|gb|JI918532.1|	PsCam048185	sucrose-phosphate synthase family	C GO:0005829 cytosol,C GO:0005886 plasma membrane,C GO:0009506 plasmodesma,F GO:0016157 sucrose synthase activity,F GO:0046524 sucrose-phosphate synthase activity,P GO:0005986 sucrose biosynthetic process,P GO:0071836 nectar secretion	2.10532		gi|332451475|gb|JI918532.1|	2.10532
noHitAssembly_Contig2486	PsCam041712	---NA---	0	2.14614		noHitAssembly_Contig2486	2.14614
gi|377671462|gb|JR951193.1|	PsCam009856	---NA---	0	2.20665		gi|377671462|gb|JR951193.1|	2.20665
noHitAssembly_Contig1091	PsCam004610	CRS1 (CRM) domain	F GO:0003723 RNA binding	2.24124		noHitAssembly_Contig1091	2.24124
gi|332434443|gb|JI901500.1|	PsCam053061	60S ribosomal L37a	C GO:0005840 ribosome,F GO:0003735 structural constituent of ribosome,P GO:0006412 translation	2.25252		gi|332434443|gb|JI901500.1|	2.25252
gi|332453922|gb|JI920979.1|	PsCam050220	plant-specific domain TIGR01615 family	0	2.29259		gi|332453922|gb|JI920979.1|	2.29259
gi|332429911|gb|JI896968.1|	PsCam010657	---NA---	0	2.30805		gi|332429911|gb|JI896968.1|	2.30805
gi|332513670|gb|JI980216.1|	PsCam053751	light-harvesting complex I chlorophyll A B-binding	C GO:0009507 chloroplast,C GO:0009522 photosystem I,C GO:0016021 integral component of membrane,F GO:0016168 chlorophyll binding,F GO:0046872 metal ion binding,P GO:0009765 photosynthesis, light harvesting,P GO:0018298 protein-chromophore linkage	2.3327		gi|332513670|gb|JI980216.1|	2.3327
noHitAssembly_Contig1652	PsCam052498	---NA---	0	2.36737		noHitAssembly_Contig1652	2.36737
gi|377675920|gb|JR955651.1|	PsCam038256	peroxidase P7-like	C GO:0005576 extracellular region,F GO:0004601 peroxidase activity,F GO:0020037 heme binding,F GO:0046872 metal ion binding,P GO:0006979 response to oxidative stress,P GO:0042744 hydrogen peroxide catabolic process,P GO:0055114 oxidation-reduction process,P GO:0098869 cellular oxidant detoxification	2.38459		gi|377675920|gb|JR955651.1|	2.38459
gi|332442030|gb|JI909087.1|	PsCam052162	PREDICTED: uncharacterized protein LOC101509218	0	2.38635		gi|332442030|gb|JI909087.1|	2.38635
gi|332449401|gb|JI916458.1|	PsCam024817	cinnamyl alcohol dehydrogenase	F GO:0003824 catalytic activity,F GO:0050662 coenzyme binding,P GO:0008152 metabolic process	2.41356		gi|332449401|gb|JI916458.1|	2.41356
noHitAssembly_c9377_g1_i1	PsCam044837	chromodomain-helicase-DNA-binding 3-like isoform X1	F GO:0046872 metal ion binding	2.41785		noHitAssembly_c9377_g1_i1	2.41785
gi|377671333|gb|JR951064.1|	PsCam053873	import receptor subunit TOM5	C GO:0005739 mitochondrion,C GO:0009536 plastid	2.42303		gi|377671333|gb|JR951064.1|	2.42303
noHitAssembly_c9005_g1_i1	PsCam002567	---NA---	0	2.56169		noHitAssembly_c9005_g1_i1	2.56169
gi|332460394|gb|JI927451.1|	PsCam055364	---NA---	0	2.56923		gi|332460394|gb|JI927451.1|	2.56923
noHitAssembly_c9940_g1_i1	PsCam056149	probable sodium-coupled neutral amino acid transporter 6	C GO:0016021 integral component of membrane,F GO:0015171 amino acid transmembrane transporter activity,P GO:0003333 amino acid transmembrane transport	2.58516		noHitAssembly_c9940_g1_i1	2.58516
gi|332441412|gb|JI908469.1|	PsCam046211	calcium-binding EF-hand	F GO:0005509 calcium ion binding,F GO:0008233 peptidase activity,P GO:0006508 proteolysis	2.59675		gi|332441412|gb|JI908469.1|	2.59675
gi|332493781|gb|JI960818.1|	PsCam006811	multidrug resistance ABC transporter family	C GO:0016021 integral component of membrane,F GO:0005524 ATP binding,F GO:0042626 ATPase activity, coupled to transmembrane movement of substances,P GO:0008152 metabolic process,P GO:0055085 transmembrane transport	2.60617		gi|332493781|gb|JI960818.1|	2.60617
gi|332435224|gb|JI902281.1|	PsCam060180	O-acetylserine (thiol) lyase	C GO:0005737 cytoplasm,F GO:0004124 cysteine synthase activity,F GO:0016740 transferase activity,F GO:0030170 pyridoxal phosphate binding,P GO:0006535 cysteine biosynthetic process from serine	2.61302		gi|332435224|gb|JI902281.1|	2.61302
noHitAssembly_c17494_g2_i2	PsCam021488	feruloyl esterase A	C GO:0009507 chloroplast,F GO:0030600 feruloyl esterase activity,P GO:0006629 lipid metabolic process	2.61454		noHitAssembly_c17494_g2_i2	2.61454
gi|377672959|gb|JR952690.1|	PsCam016638	---NA---	0	2.63197		gi|377672959|gb|JR952690.1|	2.63197
gi|377672055|gb|JR951786.1|	PsCam017116	ornithine carbamoyltransferase	C GO:0009507 chloroplast,F GO:0004585 ornithine carbamoyltransferase activity,F GO:0016597 amino acid binding,P GO:0006526 arginine biosynthetic process,P GO:0006591 ornithine metabolic process	2.63716		gi|377672055|gb|JR951786.1|	2.63716
gi|332489543|gb|JI956580.1|	PsCam036044	tRNA pseudouridine synthase	F GO:0003723 RNA binding,F GO:0009982 pseudouridine synthase activity,P GO:0001522 pseudouridine synthesis,P GO:0008033 tRNA processing	2.67422		gi|332489543|gb|JI956580.1|	2.67422
gi|332468084|gb|JI935121.1|	PsCam004628	transport SEC23	C GO:0030127 COPII vesicle coat,F GO:0008270 zinc ion binding,P GO:0006886 intracellular protein transport,P GO:0006888 ER to Golgi vesicle-mediated transport	2.71947		gi|332468084|gb|JI935121.1|	2.71947
gi|332476402|gb|JI943439.1|	PsCam053012	---NA---	0	2.71947		gi|332476402|gb|JI943439.1|	2.71947
gi|1381085|gb|U49978.1|PSU49978	PsCam053699	R2R3 MYB	F GO:0003677 DNA binding	2.76662		gi|1381085|gb|U49978.1|PSU49978	2.76662
gi|332460198|gb|JI927255.1|	PsCam014362	late embryogenesis abundant hydroxyproline-rich	C GO:0016021 integral component of membrane	2.78449		gi|332460198|gb|JI927255.1|	2.78449
gi|332467108|gb|JI934145.1|	PsCam058540	LRR receptor-like kinase family	C GO:0016021 integral component of membrane,F GO:0004674 protein serine/threonine kinase activity,F GO:0005524 ATP binding,P GO:0006468 protein phosphorylation	2.79929		gi|332467108|gb|JI934145.1|	2.79929
noHitAssembly_c10624_g1_i1	PsCam043231	hsp20 alpha crystallin family	0	2.79929		noHitAssembly_c10624_g1_i1	2.79929
gi|332461930|gb|JI928987.1|	PsCam042982	cytochrome P450 family	C GO:0016021 integral component of membrane,F GO:0004497 monooxygenase activity,F GO:0005506 iron ion binding,F GO:0016705 oxidoreductase activity, acting on paired donors, with incorporation or reduction of molecular oxygen,F GO:0020037 heme binding,P GO:0055114 oxidation-reduction process	2.80197		gi|332461930|gb|JI928987.1|	2.80197
gi|332438227|gb|JI905284.1|	PsCam013138	polygalacturonase inhibitor	0	2.84635		gi|332438227|gb|JI905284.1|	2.84635
gi|332452895|gb|JI919952.1|	PsCam039732	anaphase-promoting complex subunit 11 RING-H2 finger	C GO:0016021 integral component of membrane,F GO:0008270 zinc ion binding	2.84843		gi|332452895|gb|JI919952.1|	2.84843
gi|377679376|gb|JR959107.1|	PsCam057395	---NA---	0	2.84843		gi|377679376|gb|JR959107.1|	2.84843
gi|332454234|gb|JI921291.1|	PsCam048628	F-box LRR	0	2.87348		gi|332454234|gb|JI921291.1|	2.87348
noHitAssembly_c9674_g1_i1	PsCam024935	40S ribosomal S3	C GO:0015935 small ribosomal subunit,F GO:0003723 RNA binding,F GO:0003735 structural constituent of ribosome,P GO:0006412 translation	2.88001		noHitAssembly_c9674_g1_i1	2.88001
gi|377671548|gb|JR951279.1|	PsCam009771	major intrinsic (MIP) family transporter	C GO:0005886 plasma membrane,C GO:0016021 integral component of membrane,F GO:0005215 transporter activity,P GO:0006810 transport	2.90502		gi|377671548|gb|JR951279.1|	2.90502
gi|377671635|gb|JR951366.1|	PsCam007247	ribosomal L7Ae L30e S12e Gadd45 family	C GO:0005840 ribosome,F GO:0003735 structural constituent of ribosome,P GO:0006412 translation	2.93095		gi|377671635|gb|JR951366.1|	2.93095
noHitAssembly_c7129_g1_i1	PsCam017815	---NA---	0	2.96978		noHitAssembly_c7129_g1_i1	2.96978
gi|377671861|gb|JR951592.1|	PsCam043462	elongation factor 1-beta	C GO:0005853 eukaryotic translation elongation factor 1 complex,F GO:0003746 translation elongation factor activity,P GO:0006414 translational elongation	2.97506		gi|377671861|gb|JR951592.1|	2.97506
noHitAssembly_c13633_g1_i1	PsCam053230	---NA---	0	2.98175		noHitAssembly_c13633_g1_i1	2.98175
gi|332432964|gb|JI900021.1|	PsCam051162	proteasome subunit alpha type-7-A	C GO:0005634 nucleus,C GO:0005737 cytoplasm,C GO:0019773 proteasome core complex, alpha-subunit complex,F GO:0004298 threonine-type endopeptidase activity,P GO:0006511 ubiquitin-dependent protein catabolic process	2.99223		gi|332432964|gb|JI900021.1|	2.99223
gi|377674282|gb|JR954013.1|	PsCam001117	DUF868 family	0	3.00971		gi|377674282|gb|JR954013.1|	3.00971
gi|332474870|gb|JI941907.1|	PsCam036198	BEL1-like homeodomain 8	0	3.02183		gi|332474870|gb|JI941907.1|	3.02183
noHitAssembly_c10582_g1_i1	PsCam044878	oxidoreductase ygbJ	F GO:0004616 phosphogluconate dehydrogenase (decarboxylating) activity,F GO:0008270 zinc ion binding,F GO:0016832 aldehyde-lyase activity,F GO:0051287 NAD binding,P GO:0005975 carbohydrate metabolic process,P GO:0055114 oxidation-reduction process	3.02183		noHitAssembly_c10582_g1_i1	3.02183
gi|332457402|gb|JI924459.1|	PsCam002247	peptidoglycan-binding domain	0	3.02226		gi|332457402|gb|JI924459.1|	3.02226
gi|332460940|gb|JI927997.1|	PsCam050125	NRT1 PTR FAMILY -like	C GO:0016021 integral component of membrane,F GO:0005215 transporter activity,P GO:0006810 transport	3.02341		gi|332460940|gb|JI927997.1|	3.02341
gi|332432597|gb|JI899654.1|	PsCam060180	O-acetylserine (thiol) lyase	C GO:0005737 cytoplasm,F GO:0004124 cysteine synthase activity,F GO:0016740 transferase activity,F GO:0030170 pyridoxal phosphate binding,P GO:0006535 cysteine biosynthetic process from serine	3.06407		gi|332432597|gb|JI899654.1|	3.06407
gi|332466745|gb|JI933782.1|	PsCam037210	GTP cyclohydrolase I 1	C GO:0005737 cytoplasm,F GO:0003934 GTP cyclohydrolase I activity,F GO:0005525 GTP binding,F GO:0008270 zinc ion binding,P GO:0006729 tetrahydrobiopterin biosynthetic process,P GO:0046654 tetrahydrofolate biosynthetic process	3.06407		gi|332466745|gb|JI933782.1|	3.06407
noHitAssembly_c7501_g1_i1	PsCam043908	---NA---	0	3.12142		noHitAssembly_c7501_g1_i1	3.12142
noHitAssembly_c33838_g1_i1	PsCam007369	---NA---	0	3.12142		noHitAssembly_c33838_g1_i1	3.12142
gi|332437156|gb|JI904213.1|	PsCam031070	---NA---	0	3.21458		gi|332437156|gb|JI904213.1|	3.21458
noHitAssembly_c9226_g1_i1	PsCam050843	anthranilate synthase component II	C GO:0005829 cytosol,C GO:0005950 anthranilate synthase complex,F GO:0004049 anthranilate synthase activity,P GO:0000162 tryptophan biosynthetic process	3.21458		noHitAssembly_c9226_g1_i1	3.21458
gi|377671721|gb|JR951452.1|	PsCam010242	histone	C GO:0000786 nucleosome,C GO:0005634 nucleus,F GO:0003677 DNA binding,F GO:0046982 protein heterodimerization activity	3.21458		gi|377671721|gb|JR951452.1|	3.21458
gi|332431948|gb|JI899005.1|	PsCam051867	small GTPase family RAB	C GO:0005622 intracellular,C GO:0016020 membrane,F GO:0003924 GTPase activity,F GO:0005525 GTP binding,P GO:0006886 intracellular protein transport,P GO:0006913 nucleocytoplasmic transport,P GO:0007264 small GTPase mediated signal transduction,P GO:0008152 metabolic process	3.27437		gi|332431948|gb|JI899005.1|	3.27437
gi|332436317|gb|JI903374.1|	PsCam007051	vesicle transporter	C GO:0016021 integral component of membrane	3.27506		gi|332436317|gb|JI903374.1|	3.27506
gi|332434599|gb|JI901656.1|	PsCam013606	60S ribosomal L38A	C GO:0005840 ribosome,F GO:0003735 structural constituent of ribosome,P GO:0006412 translation	3.28656		gi|332434599|gb|JI901656.1|	3.28656
gi|332439591|gb|JI906648.1|	PsCam001803	PREDICTED: midasin-like	F GO:0000166 nucleotide binding	3.29715		gi|332439591|gb|JI906648.1|	3.29715
noHitAssembly_c19657_g1_i1	PsCam051222	ER lumen retaining receptor	C GO:0005783 endoplasmic reticulum,C GO:0016021 integral component of membrane,F GO:0046923 ER retention sequence binding,P GO:0006621 protein retention in ER lumen	3.30209		noHitAssembly_c19657_g1_i1	3.30209
noHitAssembly_c35789_g1_i1	PsCam047407	---NA---	0	3.30209		noHitAssembly_c35789_g1_i1	3.30209
noHitAssembly_c16875_g1_i1	PsCam034773	kDa class VI heat shock	0	3.32045		noHitAssembly_c16875_g1_i1	3.32045
gi|377674359|gb|JR954090.1|	PsCam050450	nucleolar 58	0	3.33246		gi|377674359|gb|JR954090.1|	3.33246
gi|332475892|gb|JI942929.1|	PsCam045708	plant K24A2-2	C GO:0031307 integral component of mitochondrial outer membrane	3.3327		gi|332475892|gb|JI942929.1|	3.3327
noHitAssembly_c17923_g1_i1	PsCam002104	hypothetical protein MTR_7g090570	0	3.3537		noHitAssembly_c17923_g1_i1	3.3537
noHitAssembly_c14007_g1_i1	PsCam015712	---NA---	0	3.35996		noHitAssembly_c14007_g1_i1	3.35996
noHitAssembly_Contig2937	PsCam053507	Nodule Cysteine-Rich (NCR) secreted peptide	0	3.38459		noHitAssembly_Contig2937	3.38459
noHitAssembly_c21457_g1_i1	PsCam014977	---NA---	0	3.38694		noHitAssembly_c21457_g1_i1	3.38694
noHitAssembly_c3292_g1_i1	PsCam022884	---NA---	0	3.38716		noHitAssembly_c3292_g1_i1	3.38716
gi|332440769|gb|JI907826.1|	PsCam012834	5 -3 exonuclease family	C GO:0005634 nucleus,F GO:0003677 DNA binding,F GO:0035312 5'-3' exodeoxyribonuclease activity,P GO:0006281 DNA repair,P GO:0090305 nucleic acid phosphodiester bond hydrolysis	3.45283		gi|332440769|gb|JI907826.1|	3.45283
gi|332442700|gb|JI909757.1|	PsCam051158	BTB POZ and TAZ domain	C GO:0005634 nucleus,F GO:0003676 nucleic acid binding,F GO:0003712 transcription cofactor activity,F GO:0004402 histone acetyltransferase activity,F GO:0004523 RNA-DNA hybrid ribonuclease activity,F GO:0008270 zinc ion binding,P GO:0006355 regulation of transcription, DNA-templated,P GO:0016573 histone acetylation,P GO:0090502 RNA phosphodiester bond hydrolysis, endonucleolytic	3.46404		gi|332442700|gb|JI909757.1|	3.46404
gi|377677322|gb|JR957053.1|	PsCam051438	stress enhanced chloroplastic-like	C GO:0016021 integral component of membrane	3.51146		gi|377677322|gb|JR957053.1|	3.51146
gi|377673839|gb|JR953570.1|	PsCam013489	uncharacterized protein LOC100306014	C GO:0016021 integral component of membrane	3.53666		gi|377673839|gb|JR953570.1|	3.53666
noHitAssembly_c28783_g1_i1	PsCam053699	R2R3 MYB	F GO:0003677 DNA binding	3.53666		noHitAssembly_c28783_g1_i1	3.53666
gi|377671949|gb|JR951680.1|	PsCam010013	60S ribosomal L14	C GO:0005840 ribosome,F GO:0003735 structural constituent of ribosome,P GO:0006412 translation	3.53798		gi|377671949|gb|JR951680.1|	3.53798
gi|377673140|gb|JR952871.1|	PsCam057935	white-brown-complex ABC transporter family	C GO:0005886 plasma membrane,C GO:0016021 integral component of membrane,F GO:0005524 ATP binding,F GO:0042626 ATPase activity, coupled to transmembrane movement of substances,P GO:0008152 metabolic process,P GO:0055085 transmembrane transport	3.54311		gi|377673140|gb|JR952871.1|	3.54311
gi|332446908|gb|JI913965.1|	PsCam058253	nuclear transcription factor Y	C GO:0005634 nucleus,F GO:0043565 sequence-specific DNA binding,F GO:0046982 protein heterodimerization activity,P GO:0006355 regulation of transcription, DNA-templated	3.56286		gi|332446908|gb|JI913965.1|	3.56286
gi|332498176|gb|JI965212.1|	PsCam025815	LRR receptor-like kinase	C GO:0016021 integral component of membrane,F GO:0004672 protein kinase activity,F GO:0005524 ATP binding,P GO:0006468 protein phosphorylation	3.5723		gi|332498176|gb|JI965212.1|	3.5723
noHitAssembly_c21126_g1_i1	PsCam034278	multidrug resistance ABC transporter family	C GO:0016021 integral component of membrane,F GO:0005524 ATP binding,F GO:0042626 ATPase activity, coupled to transmembrane movement of substances,P GO:0008152 metabolic process,P GO:0055085 transmembrane transport	3.58614		noHitAssembly_c21126_g1_i1	3.58614
noHitAssembly_c14848_g1_i1	PsCam014523	---NA---	0	3.59155		noHitAssembly_c14848_g1_i1	3.59155
gi|332432975|gb|JI900032.1|	PsCam053180	ribosome biogenesis Nop16	C GO:0005730 nucleolus,P GO:0042273 ribosomal large subunit biogenesis	3.61454		gi|332432975|gb|JI900032.1|	3.61454
gi|332480859|gb|JI947896.1|	PsCam001670	TIR-like domain TSDC	F GO:0005524 ATP binding,F GO:0043531 ADP binding,P GO:0007165 signal transduction	3.63197		gi|332480859|gb|JI947896.1|	3.63197
noHitAssembly_c4805_g1_i1	PsCam002372	---NA---	0	3.64104		noHitAssembly_c4805_g1_i1	3.64104
noHitAssembly_c12802_g1_i1	PsCam036044	tRNA pseudouridine synthase	F GO:0003723 RNA binding,F GO:0009982 pseudouridine synthase activity,P GO:0001522 pseudouridine synthesis,P GO:0008033 tRNA processing	3.68072		noHitAssembly_c12802_g1_i1	3.68072
noHitAssembly_c8425_g1_i1	PsCam046520	---NA---	0	3.70152		noHitAssembly_c8425_g1_i1	3.70152
gi|332432100|gb|JI899157.1|	PsCam001091	hypothetical protein MTR_4g007910	C GO:0009570 chloroplast stroma,C GO:0009941 chloroplast envelope,C GO:0048046 apoplast	3.70381		gi|332432100|gb|JI899157.1|	3.70381
gi|332478517|gb|JI945554.1|	PsCam043192	S54 family peptidase	C GO:0016021 integral component of membrane,C GO:0031969 chloroplast membrane,F GO:0004252 serine-type endopeptidase activity,P GO:0006508 proteolysis	3.71947		gi|332478517|gb|JI945554.1|	3.71947
gi|332458311|gb|JI925368.1|	PsCam058793	cation H+ exchanger 3	C GO:0016021 integral component of membrane,F GO:0015299 solute:proton antiporter activity,P GO:1902600 hydrogen ion transmembrane transport	3.76941		gi|332458311|gb|JI925368.1|	3.76941
gi|332459273|gb|JI926330.1|	PsCam014068	(3S)-linalool (E)-nerolidol (E,E)-geranyl linalool synthase	F GO:0000287 magnesium ion binding,F GO:0010333 terpene synthase activity,P GO:0008152 metabolic process	3.79979		gi|332459273|gb|JI926330.1|	3.79979
noHitAssembly_c11925_g1_i2	PsCam025005	---NA---	0	3.80634		noHitAssembly_c11925_g1_i2	3.80634
gi|332476990|gb|JI944027.1|	PsCam047187	---NA---	0	3.80634		gi|332476990|gb|JI944027.1|	3.80634
noHitAssembly_c3209_g1_i1	PsCam042502	Rho guanine nucleotide exchange factor 8	F GO:0005089 Rho guanyl-nucleotide exchange factor activity,P GO:0043547 positive regulation of GTPase activity	3.80634		noHitAssembly_c3209_g1_i1	3.80634
gi|332467309|gb|JI934346.1|	PsCam054796	mitochondrial outer membrane porin 6 isoform X2	C GO:0005741 mitochondrial outer membrane,P GO:0055085 transmembrane transport	3.80634		gi|332467309|gb|JI934346.1|	3.80634
gi|332471809|gb|JI938846.1|	PsCam006811	multidrug resistance ABC transporter family	C GO:0016021 integral component of membrane,F GO:0005524 ATP binding,F GO:0042626 ATPase activity, coupled to transmembrane movement of substances,P GO:0008152 metabolic process,P GO:0055085 transmembrane transport	3.81306		gi|332471809|gb|JI938846.1|	3.81306
gi|332433321|gb|JI900378.1|	PsCam051946	50S ribosomal L11P	C GO:0005840 ribosome,F GO:0003735 structural constituent of ribosome,P GO:0006412 translation	3.84843		gi|332433321|gb|JI900378.1|	3.84843
gi|377671810|gb|JR951541.1|	PsCam007132	survival of motor neuron-related-splicing factor 30	C GO:0005634 nucleus,C GO:0005737 cytoplasm,F GO:0003723 RNA binding,P GO:0006397 mRNA processing	3.85577		gi|377671810|gb|JR951541.1|	3.85577
gi|332453919|gb|JI920976.1|	PsCam052993	---NA---	0	3.85871		gi|332453919|gb|JI920976.1|	3.85871
gi|332431945|gb|JI899002.1|	PsCam055454	translation elongation factor EF-2 subunit	F GO:0003746 translation elongation factor activity,F GO:0003924 GTPase activity,F GO:0005525 GTP binding,P GO:0006414 translational elongation	3.87333		gi|332431945|gb|JI899002.1|	3.87333
noHitAssembly_c33902_g1_i1	PsCam049754	transcriptional factor B3 family	C GO:0005634 nucleus,F GO:0003677 DNA binding,P GO:0006351 transcription, DNA-templated,P GO:0006355 regulation of transcription, DNA-templated	3.88001		noHitAssembly_c33902_g1_i1	3.88001
gi|377671851|gb|JR951582.1|	PsCam054091	unknown	0	3.88705		gi|377671851|gb|JR951582.1|	3.88705
noHitAssembly_c10044_g1_i1	PsCam002213	disease resistance (CC-NBS-LRR class) family	F GO:0043531 ADP binding,P GO:0006952 defense response	3.91508		noHitAssembly_c10044_g1_i1	3.91508
noHitAssembly_c13523_g1_i1	PsCam014757	zinc finger BED domain-containing RICESLEEPER 2-like	F GO:0005488 binding	3.91531		noHitAssembly_c13523_g1_i1	3.91531
gi|377682173|gb|JR961904.1|	PsCam050533	cinnamyl alcohol dehydrogenase	F GO:0008270 zinc ion binding,F GO:0045551 cinnamyl-alcohol dehydrogenase activity,F GO:0052747 sinapyl alcohol dehydrogenase activity,P GO:0055114 oxidation-reduction process	3.9219		gi|377682173|gb|JR961904.1|	3.9219
noHitAssembly_c25329_g1_i1	PsCam028987	---NA---	0	3.9219		noHitAssembly_c25329_g1_i1	3.9219
noHitAssembly_c13749_g1_i1	PsCam013138	polygalacturonase inhibitor	0	3.94482		noHitAssembly_c13749_g1_i1	3.94482
gi|332431244|gb|JI898301.1|	PsCam050112	sugar porter (SP) family MFS transporter	C GO:0016021 integral component of membrane,F GO:0022891 substrate-specific transmembrane transporter activity,P GO:0008643 carbohydrate transport,P GO:0055085 transmembrane transport	3.95413		gi|332431244|gb|JI898301.1|	3.95413
gi|332434029|gb|JI901086.1|	PsCam033787	aspartate aminotransferase	F GO:0008483 transaminase activity,F GO:0030170 pyridoxal phosphate binding,P GO:0009058 biosynthetic process	3.96978		gi|332434029|gb|JI901086.1|	3.96978
gi|377681595|gb|JR961326.1|	PsCam042999	UDP-glucose flavonoid 3-O-glucosyltransferase	C GO:0016021 integral component of membrane,F GO:0016758 transferase activity, transferring hexosyl groups,P GO:0008152 metabolic process	4.02446		gi|377681595|gb|JR961326.1|	4.02446
gi|332430974|gb|JI898031.1|	PsCam052515	lipid-transfer DIR1	0	4.02888		gi|332430974|gb|JI898031.1|	4.02888
gi|332431260|gb|JI898317.1|	PsCam014872	cysteine ase inhibitor	F GO:0030414 peptidase inhibitor activity,P GO:0010466 negative regulation of peptidase activity	4.02888		gi|332431260|gb|JI898317.1|	4.02888
gi|377672713|gb|JR952444.1|	PsCam010141	---NA---	0	4.03488		gi|377672713|gb|JR952444.1|	4.03488
gi|377675343|gb|JR955074.1|	PsCam000466	octicosapeptide phox Bem1p (PB1) domain	0	4.03715		gi|377675343|gb|JR955074.1|	4.03715
noHitAssembly_c14565_g1_i1	PsCam037148	purple acid phosphatase superfamily	F GO:0003993 acid phosphatase activity,F GO:0046872 metal ion binding,P GO:0016311 dephosphorylation	4.04759		noHitAssembly_c14565_g1_i1	4.04759
noHitAssembly_c9165_g1_i1	PsCam010444	---NA---	0	4.05842		noHitAssembly_c9165_g1_i1	4.05842
noHitAssembly_c16089_g1_i1	PsCam043624	plant F12B17-70	C GO:0016021 integral component of membrane	4.09912		noHitAssembly_c16089_g1_i1	4.09912
gi|332437640|gb|JI904697.1|	PsCam022263	---NA---	0	4.12142		gi|332437640|gb|JI904697.1|	4.12142
gi|332432874|gb|JI899931.1|	PsCam026608	WNK kinase	C GO:0005829 cytosol,F GO:0004674 protein serine/threonine kinase activity,F GO:0005524 ATP binding,P GO:0006468 protein phosphorylation,P GO:0035556 intracellular signal transduction	4.12162		gi|332432874|gb|JI899931.1|	4.12162
gi|332473239|gb|JI940276.1|	PsCam056632	---NA---	0	4.1239		gi|332473239|gb|JI940276.1|	4.1239
gi|332432918|gb|JI899975.1|	PsCam051030	transport SEC13 homolog B	0	4.12847		gi|332432918|gb|JI899975.1|	4.12847
noHitAssembly_c2769_g1_i1	PsCam057644	ABC transporter-like family-	C GO:0016021 integral component of membrane,F GO:0005524 ATP binding,F GO:0042626 ATPase activity, coupled to transmembrane movement of substances,P GO:0008152 metabolic process,P GO:0055085 transmembrane transport	4.12847		noHitAssembly_c2769_g1_i1	4.12847
noHitAssembly_c8207_g1_i1	PsCam000787	PPR containing	0	4.12847		noHitAssembly_c8207_g1_i1	4.12847
noHitAssembly_c1851_g1_i1	PsCam022150	mitochondrial import receptor subunit TOM6 homolog	C GO:0005739 mitochondrion,C GO:0016021 integral component of membrane	4.14211		noHitAssembly_c1851_g1_i1	4.14211
gi|332465513|gb|JI932550.1|	PsCam034378	FAF- chloroplastic	0	4.16097		gi|332465513|gb|JI932550.1|	4.16097
gi|377683305|gb|JR963036.1|	PsCam003090	---NA---	0	4.21477		gi|377683305|gb|JR963036.1|	4.21477
noHitAssembly_c25576_g1_i1	PsCam028450	---NA---	0	4.22163		noHitAssembly_c25576_g1_i1	4.22163
gi|332491576|gb|JI958613.1|	PsCam051459	leguminosin group486 secreted peptide	0	4.22163		gi|332491576|gb|JI958613.1|	4.22163
gi|377671374|gb|JR951105.1|	PsCam051812	small nuclear ribonucleo -associated B	C GO:0005634 nucleus,C GO:0030529 intracellular ribonucleoprotein complex,F GO:0003723 RNA binding	4.25061		gi|377671374|gb|JR951105.1|	4.25061
gi|332437891|gb|JI904948.1|	PsCam000407	reversion-TO-ethylene SENSITIVITY	C GO:0005783 endoplasmic reticulum,C GO:0005794 Golgi apparatus,C GO:0016021 integral component of membrane,P GO:0010105 negative regulation of ethylene-activated signaling pathway	4.25918		gi|332437891|gb|JI904948.1|	4.25918
gi|332446807|gb|JI913864.1|	PsCam001435	acyl-coA oxidase	F GO:0016627 oxidoreductase activity, acting on the CH-CH group of donors,P GO:0044710 single-organism metabolic process,P GO:0044763 single-organism cellular process	4.3644		gi|332446807|gb|JI913864.1|	4.3644
noHitAssembly_c15966_g1_i1	PsCam046126	Retrovirus-related Pol poly from transposon TNT 1- partial	0	4.39164		noHitAssembly_c15966_g1_i1	4.39164
gi|377671679|gb|JR951410.1|	PsCam052695	small nuclear ribonucleo Sm D1-like	C GO:0019013 viral nucleocapsid,C GO:0030529 intracellular ribonucleoprotein complex,P GO:0006396 RNA processing	4.39164		gi|377671679|gb|JR951410.1|	4.39164
gi|377677023|gb|JR956754.1|	PsCam040086	PREDICTED: uncharacterized protein LOC101488905	0	4.41342		gi|377677023|gb|JR956754.1|	4.41342
gi|332433093|gb|JI900150.1|	PsCam028455	cyclopropane-fatty-acyl-phospholipid synthase	C GO:0005737 cytoplasm,F GO:0008757 S-adenosylmethionine-dependent methyltransferase activity,F GO:0016491 oxidoreductase activity,P GO:0032259 methylation,P GO:0055114 oxidation-reduction process	4.43943		gi|332433093|gb|JI900150.1|	4.43943
noHitAssembly_Contig2321	PsCam003986	---NA---	0	4.44876		noHitAssembly_Contig2321	4.44876
gi|332429900|gb|JI896957.1|	PsCam042882	NADP-dependent malate dehydrogenase	C GO:0009507 chloroplast,F GO:0046554 malate dehydrogenase (NADP+) activity,P GO:0005975 carbohydrate metabolic process,P GO:0006108 malate metabolic process,P GO:0055114 oxidation-reduction process	4.4582		gi|332429900|gb|JI896957.1|	4.4582
noHitAssembly_c15791_g1_i1	PsCam047187	---NA---	0	4.5185		noHitAssembly_c15791_g1_i1	4.5185
gi|332436428|gb|JI903485.1|	PsCam048426	polygalacturonase inhibitor	F GO:0016740 transferase activity,P GO:0008152 metabolic process	4.53018		gi|332436428|gb|JI903485.1|	4.53018
gi|332437330|gb|JI904387.1|	PsCam007325	---NA---	0	4.54371		gi|332437330|gb|JI904387.1|	4.54371
noHitAssembly_c3170_g1_i1	PsCam030360	reverse transcriptase family member	0	4.54371		noHitAssembly_c3170_g1_i1	4.54371
gi|332434751|gb|JI901808.1|	PsCam034037	peptide upstream ORF	C GO:0016021 integral component of membrane,F GO:0008168 methyltransferase activity,P GO:0032259 methylation	4.58633		gi|332434751|gb|JI901808.1|	4.58633
gi|332430166|gb|JI897223.1|	PsCam050764	high chlorophyll fluorescence phenotype 173	C GO:0009570 chloroplast stroma,C GO:0009941 chloroplast envelope,P GO:0006413 translational initiation	4.59148		gi|332430166|gb|JI897223.1|	4.59148
gi|332448021|gb|JI915078.1|	PsCam056157	allene oxide cyclase	C GO:0009507 chloroplast,F GO:0046423 allene-oxide cyclase activity,P GO:0008152 metabolic process	4.60943		gi|332448021|gb|JI915078.1|	4.60943
noHitAssembly_c7440_g1_i1	PsCam035857	exocyst subunit exo70 family	0	4.68127		noHitAssembly_c7440_g1_i1	4.68127
noHitAssembly_c20292_g1_i1	PsCam021414	40S ribosomal S23	C GO:0015935 small ribosomal subunit,F GO:0003735 structural constituent of ribosome,P GO:0006412 translation	4.74543		noHitAssembly_c20292_g1_i1	4.74543
noHitAssembly_c2897_g1_i1	PsCam027088	2,3-diketo-5-methylthio-1-phosphopentane phosphatase	F GO:0016791 phosphatase activity,P GO:0016311 dephosphorylation	4.75217		noHitAssembly_c2897_g1_i1	4.75217
gi|332456450|gb|JI923507.1|	PsCam012889	L-gulonolactone oxidase 3	F GO:0016899 oxidoreductase activity, acting on the CH-OH group of donors, oxygen as acceptor,P GO:0044710 single-organism metabolic process	4.75708		gi|332456450|gb|JI923507.1|	4.75708
gi|332467708|gb|JI934745.1|	PsCam056226	---NA---	0	4.76131		gi|332467708|gb|JI934745.1|	4.76131
noHitAssembly_c17819_g1_i2	PsCam022145	hypothetical protein MTR_4g012390	0	4.78028		noHitAssembly_c17819_g1_i2	4.78028
gi|332431905|gb|JI898962.1|	PsCam011891	---NA---	0	4.80685		gi|332431905|gb|JI898962.1|	4.80685
gi|332475335|gb|JI942372.1|	PsCam035278	exocyst complex component EXO84B-like	C GO:0000145 exocyst,P GO:0001927 exocyst assembly,P GO:0051601 exocyst localization	4.82496		gi|332475335|gb|JI942372.1|	4.82496
gi|332454636|gb|JI921693.1|	PsCam005411	---NA---	0	4.84152		gi|332454636|gb|JI921693.1|	4.84152
noHitAssembly_c30536_g1_i1	PsCam011741	---NA---	0	4.86576		noHitAssembly_c30536_g1_i1	4.86576
noHitAssembly_c31207_g1_i1	PsCam042645	clasp amino-terminal	0	4.86576		noHitAssembly_c31207_g1_i1	4.86576
gi|377677236|gb|JR956967.1|	PsCam017709	U1 small nuclear ribonucleo C	C GO:0000243 commitment complex,C GO:0005685 U1 snRNP,C GO:0019013 viral nucleocapsid,C GO:0071004 U2-type prespliceosome,F GO:0003729 mRNA binding,F GO:0008270 zinc ion binding,F GO:0030619 U1 snRNA binding,P GO:0000387 spliceosomal snRNP assembly,P GO:0000395 mRNA 5'-splice site recognition	4.91508		gi|377677236|gb|JR956967.1|	4.91508
gi|332435165|gb|JI902222.1|	PsCam046074	actin family	F GO:0005524 ATP binding	4.91706		gi|332435165|gb|JI902222.1|	4.91706
noHitAssembly_c7886_g1_i1	PsCam014554	---NA---	0	4.97683		noHitAssembly_c7886_g1_i1	4.97683
noHitAssembly_c11077_g1_i1	PsCam006030	---NA---	0	4.97683		noHitAssembly_c11077_g1_i1	4.97683
noHitAssembly_c12259_g1_i1	PsCam051868	---NA---	0	4.99604		noHitAssembly_c12259_g1_i1	4.99604
gi|377671273|gb|JR951004.1|	PsCam059647	---NA---	0	5.0174		gi|377671273|gb|JR951004.1|	5.0174
noHitAssembly_c31108_g1_i1	PsCam027605	---NA---	0	5.02931		noHitAssembly_c31108_g1_i1	5.02931
noHitAssembly_Contig2833	PsCam025560	xylulose kinase	C GO:0009507 chloroplast,F GO:0046316 gluconokinase activity,P GO:0005975 carbohydrate metabolic process,P GO:0016310 phosphorylation	5.02931		noHitAssembly_Contig2833	5.02931
gi|332435668|gb|JI902725.1|	PsCam043340	NADP-dependent alkenal double bond reductase	F GO:0008270 zinc ion binding,F GO:0016491 oxidoreductase activity,P GO:0055114 oxidation-reduction process	5.07269		gi|332435668|gb|JI902725.1|	5.07269
gi|332431851|gb|JI898908.1|	PsCam000856	thylakoid-bound ascorbate peroxidase	C GO:0016021 integral component of membrane,F GO:0004601 peroxidase activity,F GO:0020037 heme binding,P GO:0006979 response to oxidative stress,P GO:0055114 oxidation-reduction process,P GO:0098869 cellular oxidant detoxification	5.07269		gi|332431851|gb|JI898908.1|	5.07269
gi|377673748|gb|JR953479.1|	PsCam001035	50S ribosomal L24	C GO:0005840 ribosome,F GO:0003735 structural constituent of ribosome,P GO:0006412 translation	5.12162		gi|377673748|gb|JR953479.1|	5.12162
gi|332440204|gb|JI907261.1|	PsCam003752	---NA---	0	5.1239		gi|332440204|gb|JI907261.1|	5.1239
noHitAssembly_c19494_g1_i1	PsCam027928	---NA---	0	5.12847		noHitAssembly_c19494_g1_i1	5.12847
gi|377684415|gb|JR964146.1|	PsCam034972	---NA---	0	5.12847		gi|377684415|gb|JR964146.1|	5.12847
noHitAssembly_c34090_g1_i1	PsCam034396	pollen defective IN guidance	C GO:0016021 integral component of membrane	5.14548		noHitAssembly_c34090_g1_i1	5.14548
gi|332449176|gb|JI916233.1|	PsCam033940	cellulose synthase	C GO:0005886 plasma membrane,C GO:0009507 chloroplast,C GO:0016021 integral component of membrane,F GO:0008270 zinc ion binding,F GO:0016760 cellulose synthase (UDP-forming) activity,P GO:0009834 plant-type secondary cell wall biogenesis,P GO:0010400 rhamnogalacturonan I side chain metabolic process,P GO:0030244 cellulose biosynthetic process	5.16971		gi|332449176|gb|JI916233.1|	5.16971
noHitAssembly_c29648_g1_i1	PsCam053009	---NA---	0	5.17581		noHitAssembly_c29648_g1_i1	5.17581
noHitAssembly_Contig779	PsCam015320	---NA---	0	5.17656		noHitAssembly_Contig779	5.17656
noHitAssembly_Contig849	PsCam041572	---NA---	0	5.19204		noHitAssembly_Contig849	5.19204
gi|332436457|gb|JI903514.1|	PsCam052334	INO80 complex subunit C	C GO:0031011 Ino80 complex,P GO:0006338 chromatin remodeling,P GO:0006355 regulation of transcription, DNA-templated	5.23201		gi|332436457|gb|JI903514.1|	5.23201
noHitAssembly_c33171_g1_i1	PsCam052498	---NA---	0	5.26605		noHitAssembly_c33171_g1_i1	5.26605
gi|332454434|gb|JI921491.1|	PsCam015082	---NA---	0	5.27597		gi|332454434|gb|JI921491.1|	5.27597
gi|332435606|gb|JI902663.1|	PsCam021739	hypothetical protein MTR_5g030290	0	5.29505		gi|332435606|gb|JI902663.1|	5.29505
gi|332443897|gb|JI910954.1|	PsCam032007	60S ribosomal L27a-3	C GO:0015934 large ribosomal subunit,F GO:0003735 structural constituent of ribosome,P GO:0006412 translation	5.30227		gi|332443897|gb|JI910954.1|	5.30227
noHitAssembly_c14446_g1_i1	PsCam056448	---NA---	0	5.30455		noHitAssembly_c14446_g1_i1	5.30455
gi|377680906|gb|JR960637.1|	PsCam003046	---NA---	0	5.30914		gi|377680906|gb|JR960637.1|	5.30914
noHitAssembly_c22042_g1_i1	PsCam052202	---NA---	0	5.30914		noHitAssembly_c22042_g1_i1	5.30914
gi|332452962|gb|JI920019.1|	PsCam001697	ethylene response factor	C GO:0005634 nucleus,F GO:0003677 DNA binding,F GO:0003700 transcription factor activity, sequence-specific DNA binding,P GO:0006351 transcription, DNA-templated,P GO:0006355 regulation of transcription, DNA-templated	5.32984		gi|332452962|gb|JI920019.1|	5.32984
noHitAssembly_c2060_g1_i1	PsCam029907	---NA---	0	5.35098		noHitAssembly_c2060_g1_i1	5.35098
gi|377671909|gb|JR951640.1|	PsCam042560	polyadenylate-binding 2	C GO:0005829 cytosol,F GO:0000166 nucleotide binding,F GO:0003723 RNA binding	5.38447		gi|377671909|gb|JR951640.1|	5.38447
noHitAssembly_c30589_g1_i1	PsCam053644	---NA---	0	5.39164		noHitAssembly_c30589_g1_i1	5.39164
noHitAssembly_c20711_g1_i1	PsCam023756	---NA---	0	5.39164		noHitAssembly_c20711_g1_i1	5.39164
gi|332433182|gb|JI900239.1|	PsCam056219	geranylgeranyl transferase type-1 subunit beta	C GO:0005953 CAAX-protein geranylgeranyltransferase complex,F GO:0004662 CAAX-protein geranylgeranyltransferase activity,P GO:0009414 response to water deprivation,P GO:0009733 response to auxin,P GO:0009737 response to abscisic acid,P GO:0018344 protein geranylgeranylation	5.39406		gi|332433182|gb|JI900239.1|	5.39406
gi|332471071|gb|JI938108.1|	PsCam052869	---NA---	0	5.4003		gi|332471071|gb|JI938108.1|	5.4003
gi|332447086|gb|JI914143.1|	PsCam011345	---NA---	0	5.4045		gi|332447086|gb|JI914143.1|	5.4045
gi|332466907|gb|JI933944.1|	PsCam059893	Rab GDP dissociation inhibitor alpha	F GO:0004672 protein kinase activity,F GO:0005093 Rab GDP-dissociation inhibitor activity,F GO:0005524 ATP binding,F GO:0016491 oxidoreductase activity,P GO:0006468 protein phosphorylation,P GO:0015031 protein transport,P GO:0050790 regulation of catalytic activity,P GO:0055114 oxidation-reduction process	5.42414		gi|332466907|gb|JI933944.1|	5.42414
gi|377679486|gb|JR959217.1|	PsCam034682	P-loop nucleoside triphosphate hydrolase superfamily	F GO:0005524 ATP binding,F GO:0016787 hydrolase activity,P GO:0008152 metabolic process	5.50717		gi|377679486|gb|JR959217.1|	5.50717
gi|377677609|gb|JR957340.1|	PsCam002337	RNA-binding (RRM RBD RNP motif) family	F GO:0000166 nucleotide binding,F GO:0003676 nucleic acid binding	5.5723		gi|377677609|gb|JR957340.1|	5.5723
noHitAssembly_c13890_g1_i1	PsCam011855	---NA---	0	5.57935		noHitAssembly_c13890_g1_i1	5.57935
gi|332452633|gb|JI919690.1|	PsCam030257	---NA---	0	5.60708		gi|332452633|gb|JI919690.1|	5.60708
noHitAssembly_c7013_g1_i1	PsCam038027	plant T24G3-80	0	5.60708		noHitAssembly_c7013_g1_i1	5.60708
gi|332445204|gb|JI912261.1|	PsCam058477	---NA---	0	5.64809		gi|332445204|gb|JI912261.1|	5.64809
gi|332435073|gb|JI902130.1|	PsCam043588	legume lectin beta domain	C GO:0043661 peribacteroid membrane,C GO:0043662 peribacteroid fluid,F GO:0030246 carbohydrate binding,P GO:0044403 symbiosis, encompassing mutualism through parasitism	5.68127		gi|332435073|gb|JI902130.1|	5.68127
noHitAssembly_c2559_g1_i1	PsCam043624	plant F12B17-70	C GO:0016021 integral component of membrane	5.71371		noHitAssembly_c2559_g1_i1	5.71371
noHitAssembly_c34521_g1_i1	PsCam017353	---NA---	0	5.76928		noHitAssembly_c34521_g1_i1	5.76928
gi|332451692|gb|JI918749.1|	PsCam024055	regulator of Vps4 activity in the MVB pathway	P GO:0015031 protein transport	5.79967		gi|332451692|gb|JI918749.1|	5.79967
noHitAssembly_c5426_g1_i1	PsCam011695	---NA---	0	5.83636		noHitAssembly_c5426_g1_i1	5.83636
gi|332468936|gb|JI935973.1|	PsCam051604	cytosolic class II small heat-shock	0	5.84255		gi|332468936|gb|JI935973.1|	5.84255
noHitAssembly_Contig520	PsCam048540	O-linked N-acetylglucosamine ogt	0	5.92213		noHitAssembly_Contig520	5.92213
noHitAssembly_Contig1140	PsCam023768	dihydropyrimidinase	C GO:0005737 cytoplasm,F GO:0004157 dihydropyrimidinase activity,P GO:0008152 metabolic process	5.94963		noHitAssembly_Contig1140	5.94963
noHitAssembly_Contig912	PsCam055183	---NA---	0	5.97661		noHitAssembly_Contig912	5.97661
noHitAssembly_c17540_g3_i1	PsCam024075	---NA---	0	5.98285		noHitAssembly_c17540_g3_i1	5.98285
noHitAssembly_c11564_g1_i1	PsCam049169	pumilio homolog 12-like	0	6.02204		noHitAssembly_c11564_g1_i1	6.02204
noHitAssembly_c27652_g1_i1	PsCam005056	cationic amino acid transporter 1-like	F GO:0005488 binding	6.05464		noHitAssembly_c27652_g1_i1	6.05464
gi|332490142|gb|JI957179.1|	PsCam040439	transmembrane protein, putative	0	6.12162		gi|332490142|gb|JI957179.1|	6.12162
noHitAssembly_c5285_g1_i1	PsCam000893	Avr9 Cf-9 rapidly elicited	F GO:0004842 ubiquitin-protein transferase activity,P GO:0016567 protein ubiquitination	6.12868		noHitAssembly_c5285_g1_i1	6.12868
gi|377676977|gb|JR956708.1|	PsCam056323	DNA replication complex GINS PSF1	C GO:0005634 nucleus,P GO:0006260 DNA replication	6.14548		gi|377676977|gb|JR956708.1|	6.14548
gi|332495219|gb|JI962256.1|	PsCam012016	---NA---	0	6.176		gi|332495219|gb|JI962256.1|	6.176
gi|332460571|gb|JI927628.1|	PsCam045052	signal recognition particle 72 kDa	C GO:0005786 signal recognition particle, endoplasmic reticulum targeting,F GO:0005047 signal recognition particle binding,F GO:0008312 7S RNA binding,P GO:0006614 SRP-dependent cotranslational protein targeting to membrane	6.30747		gi|332460571|gb|JI927628.1|	6.30747
gi|332440801|gb|JI907858.1|	PsCam034135	nodulin 21 -like transporter family	C GO:0016021 integral component of membrane,F GO:0022857 transmembrane transporter activity,P GO:0055085 transmembrane transport	6.42904		gi|332440801|gb|JI907858.1|	6.42904
noHitAssembly_Contig2461	PsCam038082	2OG-Fe(II) oxygenase family oxidoreductase	F GO:0016491 oxidoreductase activity,F GO:0046872 metal ion binding,P GO:0055114 oxidation-reduction process	6.44355		noHitAssembly_Contig2461	6.44355
gi|332458148|gb|JI925205.1|	PsCam002135	---NA---	0	6.48855		gi|332458148|gb|JI925205.1|	6.48855
noHitAssembly_Contig1225	PsCam045737	DHHC-type zinc finger	C GO:0016021 integral component of membrane,F GO:0008270 zinc ion binding,F GO:0019706 protein-cysteine S-palmitoyltransferase activity,P GO:0008152 metabolic process	6.49084		noHitAssembly_Contig1225	6.49084
noHitAssembly_Contig1384	PsCam034559	serine carboxypeptidase-like 51	F GO:0004185 serine-type carboxypeptidase activity,P GO:0051603 proteolysis involved in cellular protein catabolic process	6.50717		noHitAssembly_Contig1384	6.50717
gi|377680664|gb|JR960395.1|	PsCam049497	NADPH--cytochrome P450 reductase	C GO:0005789 endoplasmic reticulum membrane,C GO:0005829 cytosol,C GO:0016021 integral component of membrane,F GO:0003958 NADPH-hemoprotein reductase activity,F GO:0005506 iron ion binding,F GO:0010181 FMN binding,P GO:0009698 phenylpropanoid metabolic process,P GO:0009737 response to abscisic acid,P GO:0055114 oxidation-reduction process	6.60364		gi|377680664|gb|JR960395.1|	6.60364
gi|332440465|gb|JI907522.1|	PsCam021134	xyloglucan endotransglucosylase hydrolase family	C GO:0005618 cell wall,C GO:0005887 integral component of plasma membrane,C GO:0048046 apoplast,F GO:0004553 hydrolase activity, hydrolyzing O-glycosyl compounds,F GO:0016762 xyloglucan:xyloglucosyl transferase activity,P GO:0009831 plant-type cell wall modification involved in multidimensional cell growth,P GO:0010411 xyloglucan metabolic process,P GO:0042546 cell wall biogenesis	6.61413		gi|332440465|gb|JI907522.1|	6.61413
noHitAssembly_Contig1611	PsCam027880	---NA---	0	6.63121		noHitAssembly_Contig1611	6.63121
gi|332473017|gb|JI940054.1|	PsCam038082	2OG-Fe(II) oxygenase family oxidoreductase	F GO:0016491 oxidoreductase activity,F GO:0046872 metal ion binding,P GO:0055114 oxidation-reduction process	6.69608		gi|332473017|gb|JI940054.1|	6.69608
gi|377672904|gb|JR952635.1|	PsCam004974	myb family transcription factor APL	C GO:0005634 nucleus,F GO:0003677 DNA binding,P GO:0006351 transcription, DNA-templated,P GO:0006355 regulation of transcription, DNA-templated	6.76158		gi|377672904|gb|JR952635.1|	6.76158
gi|332452289|gb|JI919346.1|	PsCam020871	indole-3-acetic acid-amido synthetase	0	6.79391		gi|332452289|gb|JI919346.1|	6.79391
gi|332430270|gb|JI897327.1|	PsCam015420	---NA---	0	6.80672		gi|332430270|gb|JI897327.1|	6.80672
gi|332434954|gb|JI902011.1|	PsCam022969	---NA---	0	6.82205		gi|332434954|gb|JI902011.1|	6.82205
noHitAssembly_c11102_g1_i1	PsCam048665	---NA---	0	6.86564		noHitAssembly_c11102_g1_i1	6.86564
gi|332438533|gb|JI905590.1|	PsCam011975	---NA---	0	6.9083		gi|332438533|gb|JI905590.1|	6.9083
gi|332434792|gb|JI901849.1|	PsCam035615	LRR and NB-ARC domain disease resistance	F GO:0005524 ATP binding,F GO:0043531 ADP binding,P GO:0006952 defense response	7.01615		gi|332434792|gb|JI901849.1|	7.01615
gi|332432623|gb|JI899680.1|	PsCam051060	RAB GTPase A1D	C GO:0005622 intracellular,C GO:0016020 membrane,F GO:0003924 GTPase activity,F GO:0005525 GTP binding,P GO:0006886 intracellular protein transport,P GO:0006913 nucleocytoplasmic transport,P GO:0007264 small GTPase mediated signal transduction,P GO:0008152 metabolic process	7.06725		gi|332432623|gb|JI899680.1|	7.06725
gi|332449717|gb|JI916774.1|	PsCam005588	---NA---	0	7.06725		gi|332449717|gb|JI916774.1|	7.06725
gi|377678612|gb|JR958343.1|	PsCam042824	fatty acyl- synthetase family	F GO:0003824 catalytic activity,P GO:0008152 metabolic process	7.11995		gi|377678612|gb|JR958343.1|	7.11995
gi|332513096|gb|JI979642.1|	PsCam010239	60S ribosomal L23	C GO:0005840 ribosome,F GO:0003735 structural constituent of ribosome,P GO:0006412 translation	7.14344		gi|332513096|gb|JI979642.1|	7.14344
noHitAssembly_c18644_g1_i1	PsCam026214	---NA---	0	7.19909		noHitAssembly_c18644_g1_i1	7.19909
noHitAssembly_c30135_g1_i1	PsCam059553	---NA---	0	7.22173		noHitAssembly_c30135_g1_i1	7.22173
noHitAssembly_Contig2688	PsCam048980	zinc finger CCCH domain	F GO:0000166 nucleotide binding,F GO:0003723 RNA binding,F GO:0008173 RNA methyltransferase activity,F GO:0046872 metal ion binding,P GO:0001510 RNA methylation,P GO:0006396 RNA processing	7.29387		noHitAssembly_Contig2688	7.29387
gi|332432552|gb|JI899609.1|	PsCam042835	peroxisomal membrane PEX14	C GO:0005739 mitochondrion,C GO:0005778 peroxisomal membrane,C GO:0005829 cytosol,C GO:0005886 plasma membrane,P GO:0016560 protein import into peroxisome matrix, docking	7.35429		gi|332432552|gb|JI899609.1|	7.35429
gi|332459130|gb|JI926187.1|	PsCam002340	---NA---	0	7.36134		gi|332459130|gb|JI926187.1|	7.36134
gi|332495193|gb|JI962230.1|	PsCam059690	unknown	0	7.36134		gi|332495193|gb|JI962230.1|	7.36134
noHitAssembly_c3393_g1_i1	PsCam043734	---NA---	0	7.43119		noHitAssembly_c3393_g1_i1	7.43119
gi|377672366|gb|JR952097.1|	PsCam053199	short-chain alcohol dehydrogenase	F GO:0016491 oxidoreductase activity,P GO:0055114 oxidation-reduction process	7.44091		gi|377672366|gb|JR952097.1|	7.44091
noHitAssembly_c23638_g1_i1	PsCam037630	probable S-acyltransferase 7	C GO:0016021 integral component of membrane,F GO:0008270 zinc ion binding,F GO:0019706 protein-cysteine S-palmitoyltransferase activity,P GO:0008152 metabolic process	7.48617		noHitAssembly_c23638_g1_i1	7.48617
noHitAssembly_c10527_g1_i1	PsCam034972	---NA---	0	7.52556		noHitAssembly_c10527_g1_i1	7.52556
noHitAssembly_c18275_g1_i2	PsCam028897	non-specific lipid-transfer A-like	0	7.54951		noHitAssembly_c18275_g1_i2	7.54951
gi|332434704|gb|JI901761.1|	PsCam028576	---NA---	0	7.55271		gi|332434704|gb|JI901761.1|	7.55271
gi|332440513|gb|JI907570.1|	PsCam031102	peptidase M1 family aminopeptidase N	F GO:0004177 aminopeptidase activity,F GO:0008237 metallopeptidase activity,F GO:0008270 zinc ion binding,P GO:0006508 proteolysis	7.64802		gi|332440513|gb|JI907570.1|	7.64802
gi|377671775|gb|JR951506.1|	PsCam046714	photosystem I reaction center subunit chloroplastic	C GO:0009522 photosystem I,P GO:0015979 photosynthesis	7.81422		gi|377671775|gb|JR951506.1|	7.81422
gi|377678691|gb|JR958422.1|	PsCam006952	transmembrane amino acid transporter family	C GO:0016021 integral component of membrane,F GO:0015173 aromatic amino acid transmembrane transporter activity,F GO:0015175 neutral amino acid transmembrane transporter activity,P GO:0003333 amino acid transmembrane transport,P GO:0015801 aromatic amino acid transport,P GO:0015804 neutral amino acid transport	7.88714		gi|377678691|gb|JR958422.1|	7.88714
noHitAssembly_c18389_g1_i1	PsCam032261	---NA---	0	8.35107		noHitAssembly_c18389_g1_i1	8.35107
gi|377671955|gb|JR951686.1|	PsCam002678	60S ribosomal L29-1	C GO:0005840 ribosome,F GO:0003735 structural constituent of ribosome,P GO:0006412 translation	8.39169		gi|377671955|gb|JR951686.1|	8.39169
noHitAssembly_c15444_g1_i1	PsCam001993	U-box domain-containing 4	C GO:0005634 nucleus,C GO:0005737 cytoplasm,F GO:0004842 ubiquitin-protein transferase activity,P GO:0016567 protein ubiquitination	8.56161		noHitAssembly_c15444_g1_i1	8.56161
gi|332458548|gb|JI925605.1|	PsCam051185	---NA---	0	8.65221		gi|332458548|gb|JI925605.1|	8.65221
gi|332432435|gb|JI899492.1|	PsCam051525	carboxy-terminal region remorin	0	9.18176		gi|332432435|gb|JI899492.1|	9.18176
gi|377683016|gb|JR962747.1|	PsCam043346	short-chain alcohol dehydrogenase	F GO:0016491 oxidoreductase activity,P GO:0055114 oxidation-reduction process	9.28248		gi|377683016|gb|JR962747.1|	9.28248
gi|332448904|gb|JI915961.1|	PsCam024087	---NA---	0	9.37406		gi|332448904|gb|JI915961.1|	9.37406
gi|332449786|gb|JI916843.1|	PsCam046699	---NA---	0	9.40167		gi|332449786|gb|JI916843.1|	9.40167

## Sheet: WEGO format annotations
Gene ID	GO Ids
PsCam070075	GO:0005743	GO:0016021	GO:0070469	GO:0008137	GO:0042773
PsCam034020	GO:0016021
PsCam034037	GO:0016021	GO:0008168	GO:0032259
PsCam034135	GO:0016021	GO:0022857	GO:0055085
PsCam034144	GO:0008270
PsCam060235
PsCam060263
PsCam070066	GO:0005743	GO:0016021	GO:0070469	GO:0008137	GO:0042773
PsCam070069	GO:0005743	GO:0016021	GO:0070469	GO:0008137	GO:0042773
PsCam056157	GO:0009507	GO:0046423	GO:0008152
PsCam056219	GO:0005953	GO:0004662	GO:0009414	GO:0009733	GO:0009737	GO:0018344
PsCam056226
PsCam056323	GO:0005634	GO:0006260
PsCam056399
PsCam056448
PsCam056632
PsCam057395
PsCam002553
PsCam002567
PsCam002678	GO:0005840	GO:0003735	GO:0006412
PsCam002885	GO:0016021
PsCam003046
PsCam003090
PsCam003125	GO:0005840	GO:0003735	GO:0006412
PsCam003264	GO:0016740	GO:0008152
PsCam003282
PsCam003287
PsCam003308
PsCam003485
PsCam003752
PsCam003986
PsCam004108
PsCam034730	GO:0008446	GO:0019673
PsCam034740	GO:0005622	GO:0005215	GO:0006810
PsCam034756	GO:0008234	GO:0006508
PsCam034773
PsCam034917
PsCam034972
PsCam035092
PsCam035228
PsCam044191	GO:0016021	GO:0005506	GO:0016709	GO:0020037	GO:0052722	GO:0010143	GO:0044550	GO:0055114
PsCam044241	GO:0000166	GO:0003676
PsCam044258	GO:0009705	GO:0016021	GO:0015140	GO:0071423
PsCam044430
PsCam044473	GO:0007275
PsCam014757	GO:0005488
PsCam014872	GO:0030414	GO:0010466
PsCam014977
PsCam015082
PsCam015289	GO:0016787	GO:0008152
PsCam015291
PsCam015320
PsCam015420
PsCam015712
PsCam015947	GO:0004518	GO:0044260	GO:0090304
PsCam016638
PsCam016688	GO:0009941	GO:0005506	GO:0010291	GO:0020037	GO:0070330	GO:0016123	GO:0055114
PsCam040775
PsCam040777
PsCam040964
PsCam041572
PsCam041712
PsCam041949
PsCam042155	GO:0009522	GO:0009523	GO:0009535	GO:0016021	GO:0016168	GO:0046872	GO:0009765	GO:0018298
PsCam042169
PsCam050125	GO:0016021	GO:0005215	GO:0006810
PsCam050220
PsCam050243	GO:0016021	GO:0031072	GO:0051082
PsCam050450
PsCam050459	GO:0003827	GO:0006486
PsCam021797
PsCam022145
PsCam022150	GO:0005739	GO:0016021
PsCam022263
PsCam022884
PsCam022969
PsCam023135
PsCam023141	GO:0016021	GO:0004499	GO:0050660	GO:0050661	GO:0055114
PsCam023145	GO:0016853	GO:0030604	GO:0046872	GO:0070402	GO:0008299	GO:0055114
PsCam023413	GO:0005773	GO:0033095	GO:0045735
PsCam046685
PsCam046699
PsCam046714	GO:0009522	GO:0015979
PsCam047058
PsCam047136
PsCam047144
PsCam047187
PsCam047226	GO:0046872
PsCam047234
PsCam047242
PsCam047407
PsCam047883
PsCam047892
PsCam010013	GO:0005840	GO:0003735	GO:0006412
PsCam010015	GO:0000786	GO:0005634	GO:0003677	GO:0046982
PsCam010141
PsCam010239	GO:0005840	GO:0003735	GO:0006412
PsCam010242	GO:0000786	GO:0005634	GO:0003677	GO:0046982
PsCam010274
PsCam010444
PsCam010646
PsCam010657
PsCam010731	GO:0005886	GO:0009535	GO:0016021	GO:0008137	GO:0048038	GO:0006810	GO:0019684	GO:0042773
PsCam011142
PsCam011196	GO:0003743	GO:0003746	GO:0043022	GO:0006413	GO:0006452	GO:0045901	GO:0045905
PsCam052454
PsCam052498
PsCam052515
PsCam052574	GO:0005488
PsCam052695	GO:0019013	GO:0030529	GO:0006396
PsCam052869
PsCam052993
PsCam053009
PsCam053012
PsCam053061	GO:0005840	GO:0003735	GO:0006412
PsCam053180	GO:0005730	GO:0042273
PsCam053199	GO:0016491	GO:0055114
PsCam053230
PsCam053507
PsCam053592
PsCam053644
PsCam053699	GO:0003677
PsCam053751	GO:0009507	GO:0009522	GO:0016021	GO:0016168	GO:0046872	GO:0009765	GO:0018298
PsCam053761	GO:0008168	GO:0043115	GO:0006779	GO:0032259	GO:0055114
PsCam053873	GO:0005739	GO:0009536
PsCam054014
PsCam054091
PsCam054611
PsCam054744	GO:0005634	GO:0003690	GO:0006260	GO:0006974
PsCam054781
PsCam054796	GO:0005741	GO:0055085
PsCam035857
PsCam036044	GO:0003723	GO:0009982	GO:0001522	GO:0008033
PsCam036121	GO:0004372	GO:0008168	GO:0030170	GO:0006544	GO:0006563	GO:0032259	GO:0035999
PsCam036198
PsCam005153	GO:0016210	GO:0009813
PsCam005411
PsCam005433
PsCam005588
PsCam005718
PsCam005730	GO:0016021	GO:0004222	GO:0006508	GO:0007155
PsCam006030
PsCam006064
PsCam007369
PsCam007507
PsCam008535
PsCam009630	GO:0005783	GO:0005794	GO:0016021	GO:0008289	GO:0009306
PsCam009696
PsCam009733	GO:0005682	GO:0005685	GO:0005686	GO:0005687	GO:0005737	GO:0046540	GO:0071004	GO:0071013	GO:0003723	GO:0000398
PsCam009771	GO:0005886	GO:0016021	GO:0005215	GO:0006810
PsCam009798	GO:0005509	GO:0005544
PsCam009856
PsCam006846
PsCam006938	GO:0005737	GO:0004364	GO:0006749
PsCam006952	GO:0016021	GO:0015173	GO:0015175	GO:0003333	GO:0015801	GO:0015804
PsCam007051	GO:0016021
PsCam007132	GO:0005634	GO:0005737	GO:0003723	GO:0006397
PsCam007138	GO:0005773	GO:0005811	GO:0003746	GO:0006414	GO:0019915
PsCam007247	GO:0005840	GO:0003735	GO:0006412
PsCam007325
PsCam044920
PsCam044941	GO:0046872
PsCam045052	GO:0005786	GO:0005047	GO:0008312	GO:0006614
PsCam037704	GO:0008422	GO:0005975	GO:1901657
PsCam038027
PsCam038082	GO:0016491	GO:0046872	GO:0055114
PsCam038227	GO:0016210	GO:0009813
PsCam038256	GO:0005576	GO:0004601	GO:0020037	GO:0046872	GO:0006979	GO:0042744	GO:0055114	GO:0098869
PsCam038323	GO:0044715	GO:0008152
PsCam042824	GO:0003824	GO:0008152
PsCam042835	GO:0005739	GO:0005778	GO:0005829	GO:0005886	GO:0016560
PsCam042882	GO:0009507	GO:0046554	GO:0005975	GO:0006108	GO:0055114
PsCam042982	GO:0016021	GO:0004497	GO:0005506	GO:0016705	GO:0020037	GO:0055114
PsCam042999	GO:0016021	GO:0016758	GO:0008152
PsCam024966	GO:0009507	GO:0006364
PsCam025005
PsCam025176	GO:0036459	GO:0006511	GO:0016579
PsCam025560	GO:0009507	GO:0046316	GO:0005975	GO:0016310
PsCam025815	GO:0016021	GO:0004672	GO:0005524	GO:0006468
PsCam026214
PsCam026274
PsCam026515
PsCam026547	GO:0005737	GO:0004478	GO:0005524	GO:0046872	GO:0006556	GO:0006730
PsCam026608	GO:0005829	GO:0004674	GO:0005524	GO:0006468	GO:0035556
PsCam038731	GO:0004722	GO:0006470
PsCam039048	GO:0005730	GO:0030896	GO:0000077	GO:0006281
PsCam039085	GO:0016021
PsCam039217
PsCam039229	GO:0005886	GO:0016021	GO:0051119	GO:0034219
PsCam039241
PsCam039389
PsCam039636
PsCam039701
PsCam039732	GO:0016021	GO:0008270
PsCam013606	GO:0005840	GO:0003735	GO:0006412
PsCam013705	GO:0042644	GO:0003677	GO:0016002	GO:0020037	GO:0046872	GO:0050311	GO:0051539	GO:0006275	GO:0006323	GO:0006351	GO:0019419	GO:0019424	GO:0045892
PsCam013787
PsCam014068	GO:0000287	GO:0010333	GO:0008152
PsCam014130	GO:0003824	GO:0009058
PsCam014194
PsCam014362	GO:0016021
PsCam014523
PsCam014554
PsCam000120	GO:0016021	GO:0055085
PsCam000307	GO:0016021	GO:0004497	GO:0005506	GO:0016705	GO:0020037	GO:0055114
PsCam000407	GO:0005783	GO:0005794	GO:0016021	GO:0010105
PsCam000466
PsCam000720	GO:0030570	GO:0046872	GO:0045490
PsCam051158	GO:0005634	GO:0003676	GO:0003712	GO:0004402	GO:0004523	GO:0008270	GO:0006355	GO:0016573	GO:0090502
PsCam051162	GO:0005634	GO:0005737	GO:0019773	GO:0004298	GO:0006511
PsCam051185
PsCam051222	GO:0005783	GO:0016021	GO:0046923	GO:0006621
PsCam051254	GO:0016021
PsCam051377	GO:0008168	GO:0032259
PsCam051396	GO:0016021
PsCam058477
PsCam058506
PsCam058540	GO:0016021	GO:0004674	GO:0005524	GO:0006468
PsCam058793	GO:0016021	GO:0015299	GO:1902600
PsCam058796
PsCam058844	GO:0016020
PsCam059135
PsCam059215
PsCam059251	GO:0006810
PsCam059403	GO:0016747	GO:0008152
PsCam059532
PsCam059539	GO:0008233	GO:0006508	GO:0030163
PsCam059553
PsCam059647
PsCam059690
PsCam059767
PsCam059841	GO:0006952	GO:0009607
PsCam059893	GO:0004672	GO:0005093	GO:0005524	GO:0016491	GO:0006468	GO:0015031	GO:0050790	GO:0055114
PsCam060151	GO:0016021	GO:0030246
PsCam060180	GO:0005737	GO:0004124	GO:0016740	GO:0030170	GO:0006535
PsCam028381
PsCam028450
PsCam028455	GO:0005737	GO:0008757	GO:0016491	GO:0032259	GO:0055114
PsCam028504	GO:0005634	GO:0005524	GO:0008568	GO:0008152	GO:0031122
PsCam028566
PsCam028576
PsCam028897
PsCam028987
PsCam029415	GO:0000166	GO:0003676
PsCam039733
PsCam039852	GO:0003723	GO:0033897	GO:0090502
PsCam039919
PsCam039931
PsCam039945	GO:0005829	GO:0005509	GO:0020037	GO:0045735
PsCam040086
PsCam040095	GO:0004857	GO:0043086
PsCam040233
PsCam040439
PsCam040514
PsCam040542
PsCam040554
PsCam032007	GO:0015934	GO:0003735	GO:0006412
PsCam032261
PsCam033403
PsCam033576	GO:0016021	GO:0004497	GO:0005506	GO:0016705	GO:0020037	GO:0055114
PsCam033588
PsCam033673	GO:0016021
PsCam046126
PsCam046211	GO:0005509	GO:0008233	GO:0006508
PsCam046236	GO:0008234	GO:0006508
PsCam046265	GO:0005623	GO:0009055	GO:0015035	GO:0016787	GO:0045454	GO:0055114
PsCam046319
PsCam046388	GO:0005840	GO:0009507	GO:0003735	GO:0019843	GO:0000027	GO:0006412
PsCam046428
PsCam046459	GO:0015934	GO:0003723	GO:0003735	GO:0006412
PsCam046520
PsCam046590
PsCam001306
PsCam001349	GO:0005886	GO:0016021	GO:0008643
PsCam001435	GO:0016627	GO:0044710	GO:0044763
PsCam001536	GO:0005739	GO:0005840	GO:0003735	GO:0006412
PsCam001576	GO:0005737	GO:0004364	GO:0006749	GO:0010731
PsCam001670	GO:0005524	GO:0043531	GO:0007165
PsCam001697	GO:0005634	GO:0003677	GO:0003700	GO:0006351	GO:0006355
PsCam001767
PsCam001803	GO:0000166
PsCam029586	GO:0005622	GO:0016020	GO:0003924	GO:0004767	GO:0005525	GO:0006886	GO:0006904	GO:0006913	GO:0007264	GO:0008152	GO:0009306
PsCam029709	GO:0005634	GO:0000166	GO:0003723	GO:0006397	GO:0045595
PsCam029907
PsCam029959
PsCam030202
PsCam030257
PsCam030360
PsCam031070
PsCam031102	GO:0004177	GO:0008237	GO:0008270	GO:0006508
PsCam031172
PsCam031646	GO:0003743	GO:0004004	GO:0005524	GO:0006413	GO:0010468	GO:0010501
PsCam031692
PsCam051782
PsCam051812	GO:0005634	GO:0030529	GO:0003723
PsCam051838	GO:0016020
PsCam051867	GO:0005622	GO:0016020	GO:0003924	GO:0005525	GO:0006886	GO:0006913	GO:0007264	GO:0008152
PsCam051868
PsCam051946	GO:0005840	GO:0003735	GO:0006412
PsCam052120
PsCam052122	GO:0016021
PsCam052162
PsCam052202
PsCam052334	GO:0031011	GO:0006338	GO:0006355
PsCam042502	GO:0005089	GO:0043547
PsCam042560	GO:0005829	GO:0000166	GO:0003723
PsCam042645
PsCam042697	GO:0005737	GO:0000166	GO:0003723
PsCam042753	GO:0005887	GO:0009941	GO:0005315	GO:0009673	GO:0035435
PsCam051405
PsCam051409	GO:0000166	GO:0003676
PsCam051438	GO:0016021
PsCam051459
PsCam051525
PsCam051542	GO:0016206	GO:0046983	GO:0047763	GO:0009809	GO:0032259
PsCam051604
PsCam051672	GO:0005634	GO:0005774	GO:0005829	GO:0005839	GO:0004298	GO:0010363	GO:0051603
PsCam051702	GO:0016020
PsCam004610	GO:0003723
PsCam004628	GO:0030127	GO:0008270	GO:0006886	GO:0006888
PsCam004974	GO:0005634	GO:0003677	GO:0006351	GO:0006355
PsCam005006	GO:0009570	GO:0009571	GO:0009735	GO:0010207
PsCam005056	GO:0005488
PsCam005061	GO:0005840	GO:0003735	GO:0006412
PsCam048980	GO:0000166	GO:0003723	GO:0008173	GO:0046872	GO:0001510	GO:0006396
PsCam049169
PsCam049497	GO:0005789	GO:0005829	GO:0016021	GO:0003958	GO:0005506	GO:0010181	GO:0009698	GO:0009737	GO:0055114
PsCam049655	GO:0008270	GO:0016874	GO:0061630	GO:0016567	GO:0043161
PsCam023597	GO:0005840	GO:0003735	GO:0006412
PsCam023696	GO:0016787	GO:0008152
PsCam023756
PsCam023768	GO:0005737	GO:0004157	GO:0008152
PsCam023775
PsCam023881
PsCam023889
PsCam023960	GO:0006952	GO:0009607
PsCam023996
PsCam024055	GO:0015031
PsCam024075
PsCam024087
PsCam024283
PsCam033724	GO:0004674	GO:0005524	GO:0006468
PsCam033787	GO:0008483	GO:0030170	GO:0009058
PsCam033879
PsCam033940	GO:0005886	GO:0009507	GO:0016021	GO:0008270	GO:0016760	GO:0009834	GO:0010400	GO:0030244
PsCam057880	GO:0016491	GO:0055114
PsCam057935	GO:0005886	GO:0016021	GO:0005524	GO:0042626	GO:0008152	GO:0055085
PsCam057983	GO:0005871	GO:0005874	GO:0005524	GO:0008017	GO:0008574	GO:0007018	GO:0008152
PsCam058177	GO:0009654	GO:0019898	GO:0005509	GO:0015979
PsCam058253	GO:0005634	GO:0043565	GO:0046982	GO:0006355
PsCam011266	GO:0006952	GO:0009607
PsCam011345
PsCam011459	GO:0016020	GO:0000166	GO:0004672	GO:0016310
PsCam011695
PsCam011741
PsCam011854
PsCam011855
PsCam011891
PsCam011975
PsCam012016
PsCam012519
PsCam012532	GO:0000062	GO:0050121	GO:0008152
PsCam024444
PsCam024458
PsCam024566
PsCam024624	GO:0005634	GO:0008289	GO:0043565	GO:0006355
PsCam024798	GO:0000166	GO:0003676
PsCam024817	GO:0003824	GO:0050662	GO:0008152
PsCam024871
PsCam024935	GO:0015935	GO:0003723	GO:0003735	GO:0006412
PsCam045529	GO:0016021
PsCam045708	GO:0031307
PsCam045719	GO:0016021
PsCam045737	GO:0016021	GO:0008270	GO:0019706	GO:0008152
PsCam045780
PsCam046074	GO:0005524
PsCam043462	GO:0005853	GO:0003746	GO:0006414
PsCam043500	GO:0005737	GO:0006952	GO:0009607
PsCam043504	GO:0005634	GO:0022627	GO:0003684	GO:0003723	GO:0003735	GO:0008534	GO:0006281	GO:0006412
PsCam043515	GO:0016829	GO:0008152
PsCam043588	GO:0043661	GO:0043662	GO:0030246	GO:0044403
PsCam043598	GO:0005576	GO:0009505	GO:0009506	GO:0016020	GO:0019953
PsCam043624	GO:0016021
PsCam043693	GO:0005737	GO:0004198	GO:0004683	GO:0005509	GO:0006468	GO:0006508
PsCam043733	GO:0071944	GO:0030599	GO:0046910	GO:0043086
PsCam043734
PsCam043908
PsCam050775	GO:0005838	GO:0006508
PsCam050817
PsCam050843	GO:0005829	GO:0005950	GO:0004049	GO:0000162
PsCam050849	GO:0016740	GO:0008152
PsCam051013	GO:0005747	GO:0008137	GO:0055114
PsCam051030
PsCam051060	GO:0005622	GO:0016020	GO:0003924	GO:0005525	GO:0006886	GO:0006913	GO:0007264	GO:0008152
PsCam050471	GO:0005737	GO:0008676	GO:0009058
PsCam050533	GO:0008270	GO:0045551	GO:0052747	GO:0055114
PsCam050599	GO:0030896	GO:0003684	GO:0000077	GO:0006281
PsCam050665	GO:0045430	GO:0009813
PsCam050707
PsCam050764	GO:0009570	GO:0009941	GO:0006413
PsCam012834	GO:0005634	GO:0003677	GO:0035312	GO:0006281	GO:0090305
PsCam012889	GO:0016899	GO:0044710
PsCam012948
PsCam013138
PsCam013214	GO:0016491	GO:0055114
PsCam013489	GO:0016021
PsCam013588	GO:0016021	GO:0004497	GO:0005506	GO:0016705	GO:0020037	GO:0055114
PsCam049689	GO:0047172	GO:0008152
PsCam049754	GO:0005634	GO:0003677	GO:0006351	GO:0006355
PsCam049947	GO:0000139	GO:0005768	GO:0005802	GO:0016021	GO:0005351	GO:0008643	GO:0015992
PsCam050097	GO:0009507	GO:0008483	GO:0030170	GO:0042286	GO:0042802	GO:0006782	GO:0015995
PsCam050112	GO:0016021	GO:0022891	GO:0008643	GO:0055085
PsCam018304
PsCam020871
PsCam021132
PsCam021134	GO:0005618	GO:0005887	GO:0048046	GO:0004553	GO:0016762	GO:0009831	GO:0010411	GO:0042546
PsCam021409	GO:0016021
PsCam021414	GO:0015935	GO:0003735	GO:0006412
PsCam021488	GO:0009507	GO:0030600	GO:0006629
PsCam021739
PsCam036275	GO:0008270
PsCam036438	GO:0016020	GO:0004497	GO:0005506	GO:0016705	GO:0020037	GO:0055114
PsCam036593	GO:0005887	GO:0005249	GO:0042391	GO:0071805
PsCam036641	GO:0004097	GO:0046872	GO:0046148	GO:0055114
PsCam036846	GO:0031307	GO:0003924	GO:0005509	GO:0005525	GO:0007005	GO:0007264	GO:0008152	GO:0015031
PsCam037148	GO:0003993	GO:0046872	GO:0016311
PsCam037210	GO:0005737	GO:0003934	GO:0005525	GO:0008270	GO:0006729	GO:0046654
PsCam037220
PsCam037246	GO:0004497	GO:0005506	GO:0016705	GO:0020037	GO:0050616	GO:0055114
PsCam037258	GO:0030795	GO:0032259
PsCam037630	GO:0016021	GO:0008270	GO:0019706	GO:0008152
PsCam043175	GO:0016021	GO:0016787	GO:0008152
PsCam043192	GO:0016021	GO:0031969	GO:0004252	GO:0006508
PsCam043231
PsCam043296	GO:0005576	GO:0004601	GO:0020037	GO:0046872	GO:0006979	GO:0042744	GO:0055114	GO:0098869
PsCam043335	GO:0005739	GO:0005794	GO:0009505	GO:0004128	GO:0005507	GO:0055114
PsCam043340	GO:0008270	GO:0016491	GO:0055114
PsCam043346	GO:0016491	GO:0055114
PsCam054920	GO:0003723	GO:0033897	GO:0090502
PsCam055031	GO:0016021	GO:0004674	GO:0005524	GO:0006468
PsCam055183
PsCam055218
PsCam055308
PsCam055364
PsCam055454	GO:0003746	GO:0003924	GO:0005525	GO:0006414
PsCam056044	GO:0005634	GO:0031463	GO:0004842	GO:0010114	GO:0016567
PsCam056149	GO:0016021	GO:0015171	GO:0003333
PsCam000787
PsCam000800	GO:0008234	GO:0006508
PsCam000856	GO:0016021	GO:0004601	GO:0020037	GO:0006979	GO:0055114	GO:0098869
PsCam000893	GO:0004842	GO:0016567
PsCam001035	GO:0005840	GO:0003735	GO:0006412
PsCam001091	GO:0009570	GO:0009941	GO:0048046
PsCam001117
PsCam001237	GO:0000166	GO:0003676
PsCam035278	GO:0000145	GO:0001927	GO:0051601
PsCam035615	GO:0005524	GO:0043531	GO:0006952
PsCam035627
PsCam035737	GO:0005634	GO:0003700	GO:0043565	GO:0006351	GO:0006355	GO:0009877	GO:2000032
PsCam057513	GO:0005634	GO:0008270	GO:0007060	GO:0048235
PsCam057644	GO:0016021	GO:0005524	GO:0042626	GO:0008152	GO:0055085
PsCam057752	GO:0016758	GO:0008152
PsCam057795
PsCam057854	GO:0016021
PsCam001831	GO:0000786	GO:0005634	GO:0003677	GO:0006334
PsCam001993	GO:0005634	GO:0005737	GO:0004842	GO:0016567
PsCam002104
PsCam002135
PsCam002155
PsCam002213	GO:0043531	GO:0006952
PsCam002247
PsCam002335	GO:0016021	GO:0008270	GO:0016874	GO:0008152
PsCam002337	GO:0000166	GO:0003676
PsCam002340
PsCam002372
PsCam048185	GO:0005829	GO:0005886	GO:0009506	GO:0016157	GO:0046524	GO:0005986	GO:0071836
PsCam048426	GO:0016740	GO:0008152
PsCam048441	GO:0016874	GO:0008152
PsCam048540
PsCam048589
PsCam048628
PsCam048665
PsCam027088	GO:0016791	GO:0016311
PsCam027163	GO:0004185	GO:0006508
PsCam027230	GO:0004356	GO:0016787	GO:0006542
PsCam027353
PsCam027605
PsCam027784
PsCam027880
PsCam027928
PsCam028250	GO:0016871	GO:0008152
PsCam016941	GO:0016207	GO:0008152
PsCam017041	GO:0005779	GO:0007031
PsCam017058	GO:0005829	GO:0005852	GO:0016282	GO:0033290	GO:0003743	GO:0001731
PsCam017116	GO:0009507	GO:0004585	GO:0016597	GO:0006526	GO:0006591
PsCam017334	GO:0009507
PsCam017353
PsCam017687
PsCam017709	GO:0000243	GO:0005685	GO:0019013	GO:0071004	GO:0003729	GO:0008270	GO:0030619	GO:0000387	GO:0000395
PsCam017815
PsCam018140
PsCam034278	GO:0016021	GO:0005524	GO:0042626	GO:0008152	GO:0055085
PsCam034378
PsCam034396	GO:0016021
PsCam034559	GO:0004185	GO:0051603
PsCam034682	GO:0005524	GO:0016787	GO:0008152
PsCam006796	GO:0005634	GO:0005737	GO:0004004	GO:0005524	GO:0008270	GO:0044822	GO:0006396
PsCam006811	GO:0016021	GO:0005524	GO:0042626	GO:0008152	GO:0055085
PsCam006837	GO:0016021	GO:0004497	GO:0005506	GO:0016705	GO:0020037	GO:0055114
PsCam044837	GO:0046872
PsCam044878	GO:0004616	GO:0008270	GO:0016832	GO:0051287	GO:0005975	GO:0055114
PsCam044882	GO:0016020	GO:0004144	GO:0005524	GO:0045017
