# Supplementary material for: A Combined Comparative Transcriptomic, Metabolomic, and Anatomical Analyses of Two Key Domestication Traits: Pod Dehiscence and Seed Dormancy in Pea (Pisum sp.)
Source: Front Plant Sci. 2017 Apr 25;8:542. doi: 10.3389/fpls.2017.00542 (PMC5404241; doi:10.3389/fpls.2017.00542)
Supplement: Table S6 — GO annotations of pod dehiscence genes. [file Table6.XLSX]

## Sheet: blast2go_annot_dehiscence-paren
Sequence Name	PsCamID	Sequence Description	GO in Extended Format (GO Category GO ID GO Term)
gi|18476507|gb|AY065659.1|	PsCam031743	---NA---	0		gi|18476507|gb|AY065659.1|	-2.74355	-2.74355
gi|2623245|gb|AF030709.1|	PsCam045873	peptidyl-prolyl cis-trans isomerase chloroplastic	F GO:0003755 peptidyl-prolyl cis-trans isomerase activity,F GO:0004652 polynucleotide adenylyltransferase activity,P GO:0000413 protein peptidyl-prolyl isomerization,P GO:0006457 protein folding		gi|2623245|gb|AF030709.1|	-3.03167	-3.03167
gi|332429999|gb|JI897056.1|	PsCam027678	---NA---	0		gi|332429999|gb|JI897056.1|	-5.56534	-5.56534
gi|332432807|gb|JI899864.1|	PsCam020877	U4 U6 small nuclear ribonucleo Prp31-like isoform X1	C GO:0005687 U4 snRNP,C GO:0005690 U4atac snRNP,C GO:0019013 viral nucleocapsid,C GO:0046540 U4/U6 x U5 tri-snRNP complex,C GO:0071011 precatalytic spliceosome,P GO:0000244 spliceosomal tri-snRNP complex assembly		gi|332432807|gb|JI899864.1|	-4.14431	-4.14431
gi|332434134|gb|JI901191.1|	PsCam050029	dolichyl-diphosphooligosaccharide-- glycosyltransferase subunit 1B-like	C GO:0005774 vacuolar membrane,C GO:0005886 plasma membrane,C GO:0008250 oligosaccharyltransferase complex,C GO:0009505 plant-type cell wall,C GO:0016021 integral component of membrane,F GO:0004579 dolichyl-diphosphooligosaccharide-protein glycotransferase activity,P GO:0018279 protein N-linked glycosylation via asparagine		gi|332434134|gb|JI901191.1|	-3.19347	-3.19347
gi|332434495|gb|JI901552.1|	PsCam025673	membrane-anchored ubiquitin-fold 3-like isoform X1	0		gi|332434495|gb|JI901552.1|	-2.27203	-2.27203
gi|332434779|gb|JI901836.1|	PsCam022931	---NA---	0		gi|332434779|gb|JI901836.1|	-2.05843	-2.05843
gi|332434982|gb|JI902039.1|	PsCam018398	GASA GAST Snakin	0		gi|332434982|gb|JI902039.1|	-4.03274	-4.03274
gi|332435296|gb|JI902353.1|	PsCam048366	signal peptide peptidase	C GO:0005765 lysosomal membrane,C GO:0005768 endosome,C GO:0005802 trans-Golgi network,C GO:0030660 Golgi-associated vesicle membrane,C GO:0071458 integral component of cytoplasmic side of endoplasmic reticulum membrane,C GO:0071556 integral component of lumenal side of endoplasmic reticulum membrane,F GO:0042500 aspartic endopeptidase activity, intramembrane cleaving,P GO:0006465 signal peptide …		gi|332435296|gb|JI902353.1|	-4.50386	-4.50386
gi|332435513|gb|JI902570.1|	PsCam021292	transmembrane ascorbate ferrireductase	C GO:0016021 integral component of membrane,F GO:0000293 ferric-chelate reductase activity,P GO:0055114 oxidation-reduction process		gi|332435513|gb|JI902570.1|	-3.88742	-3.88742
gi|332435792|gb|JI902849.1|	PsCam043307	peroxisomal membrane 22 kDa (Mpv17 PMP22) family	C GO:0009941 chloroplast envelope,C GO:0016021 integral component of membrane		gi|332435792|gb|JI902849.1|	2.03817	2.03817
gi|332436328|gb|JI903385.1|	PsCam052906	UPF0414 transmembrane C20orf30 like	C GO:0016021 integral component of membrane		gi|332436328|gb|JI903385.1|	-3.57597	-3.57597
gi|332436962|gb|JI904019.1|	PsCam005061	60S ribosomal L3B	C GO:0005840 ribosome,F GO:0003735 structural constituent of ribosome,P GO:0006412 translation		gi|332436962|gb|JI904019.1|	-4.31223	-4.31223
gi|332437210|gb|JI904267.1|	PsCam009886	subtilisin-like serine protease	F GO:0016787 hydrolase activity		gi|332437210|gb|JI904267.1|	-5.65166	-5.65166
gi|332437657|gb|JI904714.1|	PsCam018398	GASA GAST Snakin	0		gi|332437657|gb|JI904714.1|	-2.03172	-2.03172
gi|332439812|gb|JI906869.1|	PsCam042882	NADP-dependent malate dehydrogenase	C GO:0009507 chloroplast,F GO:0046554 malate dehydrogenase (NADP+) activity,P GO:0005975 carbohydrate metabolic process,P GO:0006108 malate metabolic process,P GO:0055114 oxidation-reduction process		gi|332439812|gb|JI906869.1|	-4.90354	-4.90354
gi|332443022|gb|JI910079.1|	PsCam044026	translation elongation factor EF-2 subunit	F GO:0003746 translation elongation factor activity,F GO:0003924 GTPase activity,F GO:0005525 GTP binding,P GO:0006414 translational elongation		gi|332443022|gb|JI910079.1|	-2.15829	-2.15829
gi|332445320|gb|JI912377.1|	PsCam043671	50S ribosomal L21	C GO:0005634 nucleus,C GO:0005840 ribosome,C GO:0009570 chloroplast stroma,C GO:0009941 chloroplast envelope,F GO:0003723 RNA binding,F GO:0003735 structural constituent of ribosome,P GO:0006412 translation,P GO:0009658 chloroplast organization,P GO:0009793 embryo development ending in seed dormancy,P GO:0010027 thylakoid membrane organization		gi|332445320|gb|JI912377.1|	2.58235	2.58235
gi|332447025|gb|JI914082.1|	PsCam031743	---NA---	0		gi|332447025|gb|JI914082.1|	-3.30405	-3.30405
gi|332452492|gb|JI919549.1|	PsCam045500	heat shock amino-terminal domain	C GO:0005634 nucleus,C GO:0005737 cytoplasm,F GO:0008565 protein transporter activity,P GO:0006606 protein import into nucleus		gi|332452492|gb|JI919549.1|	-2.09988	-2.09988
gi|332454793|gb|JI921850.1|	PsCam049270	cleavage stimulating	C GO:0005847 mRNA cleavage and polyadenylation specificity factor complex,F GO:0000166 nucleotide binding,F GO:0003729 mRNA binding,P GO:0031047 gene silencing by RNA,P GO:0042868 antisense RNA metabolic process,P GO:0045892 negative regulation of transcription, DNA-templated,P GO:0048589 developmental growth,P GO:0060968 regulation of gene silencing,P GO:0098789 pre-mRNA cleavage required for po…		gi|332454793|gb|JI921850.1|	-3.17974	-3.17974
gi|332457110|gb|JI924167.1|	PsCam004004	---NA---	0		gi|332457110|gb|JI924167.1|	-2.34096	-2.34096
gi|332459632|gb|JI926689.1|	PsCam037896	F-box plant	C GO:0016021 integral component of membrane		gi|332459632|gb|JI926689.1|	-2.92592	-2.92592
gi|332459770|gb|JI926827.1|	PsCam039931	hypothetical protein MTR_3g083050	0		gi|332459770|gb|JI926827.1|	2.09702	2.09702
gi|332464825|gb|JI931862.1|	PsCam052072	histone H1 subtype 7	C GO:0000786 nucleosome,C GO:0005634 nucleus,F GO:0003677 DNA binding,P GO:0006334 nucleosome assembly		gi|332464825|gb|JI931862.1|	-4.1731	-4.1731
gi|332465041|gb|JI932078.1|	PsCam028456	Defensin	P GO:0031640 killing of cells of other organism,P GO:0050832 defense response to fungus		gi|332465041|gb|JI932078.1|	-3.88857	-3.88857
gi|332465821|gb|JI932858.1|	PsCam003729	---NA---	0		gi|332465821|gb|JI932858.1|	-3.59478	-3.59478
gi|332467579|gb|JI934616.1|	PsCam034686	transcription factor TCP4-like	0		gi|332467579|gb|JI934616.1|	-4.51088	-4.51088
gi|332470165|gb|JI937202.1|	PsCam034155	abscisic acid receptor PYL4-like	C GO:0005634 nucleus,C GO:0005737 cytoplasm,F GO:0004864 protein phosphatase inhibitor activity,F GO:0004872 receptor activity,F GO:0010427 abscisic acid binding,P GO:0009738 abscisic acid-activated signaling pathway,P GO:0043086 negative regulation of catalytic activity,P GO:0080163 regulation of protein serine/threonine phosphatase activity		gi|332470165|gb|JI937202.1|	-2.22545	-2.22545
gi|332475046|gb|JI942083.1|	PsCam052723	---NA---	0		gi|332475046|gb|JI942083.1|	-3.4479	-3.4479
gi|332478053|gb|JI945090.1|	PsCam031743	---NA---	0		gi|332478053|gb|JI945090.1|	-2.6177	-2.6177
gi|332478973|gb|JI946010.1|	PsCam056633	heat shock 70 kDa	F GO:0005524 ATP binding,F GO:0032440 2-alkenal reductase [NAD(P)] activity,P GO:0055114 oxidation-reduction process		gi|332478973|gb|JI946010.1|	-4.98038	-4.98038
gi|332481576|gb|JI948613.1|	PsCam024399	---NA---	0		gi|332481576|gb|JI948613.1|	-4.4581	-4.4581
gi|332489369|gb|JI956406.1|	PsCam049294	RING-type E3 ubiquitin ligase	F GO:0008270 zinc ion binding,F GO:0016874 ligase activity,P GO:0008152 metabolic process		gi|332489369|gb|JI956406.1|	-3.68531	-3.68531
gi|332490382|gb|JI957419.1|	PsCam005699	---NA---	0		gi|332490382|gb|JI957419.1|	-2.33994	-2.33994
gi|332495676|gb|JI962713.1|	PsCam055235	photosystem II 10 kDa	C GO:0009654 photosystem II oxygen evolving complex,C GO:0016021 integral component of membrane,P GO:0015979 photosynthesis		gi|332495676|gb|JI962713.1|	-3.8979	-3.8979
gi|332499703|gb|JI966727.1|	PsCam044543	plant F25P12-18	0		gi|332499703|gb|JI966727.1|	-5.42891	-5.42891
gi|332499996|gb|JI966946.1|	PsCam044570	dormancy auxin associated	0		gi|332499996|gb|JI966946.1|	-2.85781	-2.85781
gi|332501452|gb|JI968026.1|	PsCam037477	hypothetical protein MTR_8g027760	0		gi|332501452|gb|JI968026.1|	-4.10288	-4.10288
gi|332507758|gb|JI974332.1|	PsCam033419	cytochrome P450 family	C GO:0016021 integral component of membrane,F GO:0004497 monooxygenase activity,F GO:0005506 iron ion binding,F GO:0016705 oxidoreductase activity, acting on paired donors, with incorporation or reduction of molecular oxygen,F GO:0020037 heme binding,P GO:0055114 oxidation-reduction process		gi|332507758|gb|JI974332.1|	-2.6177	-2.6177
gi|332509247|gb|JI975821.1|	PsCam000485	AP2 domain class transcription factor	C GO:0005634 nucleus,F GO:0003677 DNA binding,F GO:0003700 transcription factor activity, sequence-specific DNA binding,P GO:0006351 transcription, DNA-templated,P GO:0006355 regulation of transcription, DNA-templated		gi|332509247|gb|JI975821.1|	-3.72807	-3.72807
gi|332512102|gb|JI978648.1|	PsCam050982	NADPH-protochlorophyllide oxidoreductase	C GO:0009534 chloroplast thylakoid,C GO:0009941 chloroplast envelope,F GO:0016630 protochlorophyllide reductase activity,P GO:0015979 photosynthesis,P GO:0015995 chlorophyll biosynthetic process,P GO:0055114 oxidation-reduction process		gi|332512102|gb|JI978648.1|	-4.2552	-4.2552
gi|332512491|gb|JI979037.1|	PsCam005061	60S ribosomal L3B	C GO:0005840 ribosome,F GO:0003735 structural constituent of ribosome,P GO:0006412 translation		gi|332512491|gb|JI979037.1|	-4.14279	-4.14279
gi|3688527|emb|AJ004958.1|	PsCam005058	KDEL-tailed cysteine endopeptidase CEP1	F GO:0008234 cysteine-type peptidase activity,P GO:0006508 proteolysis		gi|3688527|emb|AJ004958.1|	-3.39523	-3.39523
gi|377671088|gb|JR950819.1|	PsCam023960	disease resistance response	P GO:0006952 defense response,P GO:0009607 response to biotic stimulus		gi|377671088|gb|JR950819.1|	-6.2915	-6.2915
gi|377671465|gb|JR951196.1|	PsCam003729	---NA---	0		gi|377671465|gb|JR951196.1|	-2.75464	-2.75464
gi|377671731|gb|JR951462.1|	PsCam005061	60S ribosomal L3B	C GO:0005840 ribosome,F GO:0003735 structural constituent of ribosome,P GO:0006412 translation		gi|377671731|gb|JR951462.1|	-3.77904	-3.77904
gi|377671866|gb|JR951597.1|	PsCam033465	50S ribosome-binding GTPase	C GO:0016020 membrane		gi|377671866|gb|JR951597.1|	-3.70178	-3.70178
gi|377671977|gb|JR951708.1|	PsCam017539	Actin-depolymerizing factor 2	C GO:0015629 actin cytoskeleton,F GO:0003779 actin binding,P GO:0030042 actin filament depolymerization		gi|377671977|gb|JR951708.1|	-2.30496	-2.30496
gi|377672048|gb|JR951779.1|	PsCam021037	pfkB family carbohydrate kinase	F GO:0004747 ribokinase activity,P GO:0006014 D-ribose metabolic process,P GO:0046835 carbohydrate phosphorylation		gi|377672048|gb|JR951779.1|	-3.22555	-3.22555
gi|377672137|gb|JR951868.1|	PsCam052670	PsAD2	0		gi|377672137|gb|JR951868.1|	-3.37366	-3.37366
gi|377672330|gb|JR952061.1|	PsCam005373	AP2 domain class transcription factor	C GO:0005634 nucleus,F GO:0003677 DNA binding,F GO:0003700 transcription factor activity, sequence-specific DNA binding,P GO:0006351 transcription, DNA-templated,P GO:0006355 regulation of transcription, DNA-templated		gi|377672330|gb|JR952061.1|	2.72256	2.72256
gi|377672968|gb|JR952699.1|	PsCam053068	hypothetical protein LR48_Vigan04g043300	C GO:0016020 membrane		gi|377672968|gb|JR952699.1|	-3.27279	-3.27279
gi|377673159|gb|JR952890.1|	PsCam009696	enoyl- hydratase peroxisomal	0		gi|377673159|gb|JR952890.1|	-5.58292	-5.58292
gi|377673410|gb|JR953141.1|	PsCam011246	PREDICTED: uncharacterized protein LOC101497750	0		gi|377673410|gb|JR953141.1|	-2.65845	-2.65845
gi|377675404|gb|JR955135.1|	PsCam046431	thioredoxin-dependent peroxidase	F GO:0004601 peroxidase activity,F GO:0051920 peroxiredoxin activity,P GO:0055114 oxidation-reduction process,P GO:0098869 cellular oxidant detoxification		gi|377675404|gb|JR955135.1|	2.23466	2.23466
gi|377677438|gb|JR957169.1|	PsCam028250	cycloartenol synthase	F GO:0016871 cycloartenol synthase activity,P GO:0008152 metabolic process		gi|377677438|gb|JR957169.1|	-2.62011	-2.62011
gi|377678605|gb|JR958336.1|	PsCam042882	NADP-dependent malate dehydrogenase	C GO:0009507 chloroplast,F GO:0046554 malate dehydrogenase (NADP+) activity,P GO:0005975 carbohydrate metabolic process,P GO:0006108 malate metabolic process,P GO:0055114 oxidation-reduction process		gi|377678605|gb|JR958336.1|	-4.98495	-4.98495
gi|377679470|gb|JR959201.1|	PsCam000800	KDEL-tailed cysteine endopeptidase CEP1	F GO:0008234 cysteine-type peptidase activity,P GO:0006508 proteolysis		gi|377679470|gb|JR959201.1|	-3.48304	-3.48304
gi|377679672|gb|JR959403.1|	PsCam039137	transmembrane protein, putative	C GO:0016021 integral component of membrane		gi|377679672|gb|JR959403.1|	2.45334	2.45334
gi|377679990|gb|JR959721.1|	PsCam034730	GDP-mannose 4,6 dehydratase	F GO:0008446 GDP-mannose 4,6-dehydratase activity,P GO:0019673 GDP-mannose metabolic process		gi|377679990|gb|JR959721.1|	-4.35487	-4.35487
gi|377680465|gb|JR960196.1|	PsCam011462	tryptophan synthase beta chain	C GO:0005737 cytoplasm,F GO:0004834 tryptophan synthase activity,F GO:0030170 pyridoxal phosphate binding,F GO:0052684 L-serine hydro-lyase (adding indole, L-tryptophan-forming) activity,P GO:0000162 tryptophan biosynthetic process		gi|377680465|gb|JR960196.1|	2.05875	2.05875
gi|377682937|gb|JR962668.1|	PsCam045080	malectin receptor-like kinase family	C GO:0005886 plasma membrane,C GO:0016021 integral component of membrane,F GO:0004674 protein serine/threonine kinase activity,F GO:0005524 ATP binding,P GO:0006468 protein phosphorylation,P GO:0009741 response to brassinosteroid,P GO:0009826 unidimensional cell growth		gi|377682937|gb|JR962668.1|	-5.00686	-5.00686
gi|377683818|gb|JR963549.1|	PsCam026918	serine carboxypeptidase	F GO:0004185 serine-type carboxypeptidase activity,P GO:0006508 proteolysis		gi|377683818|gb|JR963549.1|	-4.54729	-4.54729
noHitAssembly_c10380_g1_i1	PsCam055416	senescence-associated partial	0		noHitAssembly_c10380_g1_i1	-4.13242	-4.13242
noHitAssembly_c11110_g1_i1	PsCam044833	multidrug resistance ABC transporter family	C GO:0016021 integral component of membrane,F GO:0005524 ATP binding,F GO:0042626 ATPase activity, coupled to transmembrane movement of substances,P GO:0008152 metabolic process,P GO:0055085 transmembrane transport		noHitAssembly_c11110_g1_i1	-4.84995	-4.84995
noHitAssembly_c11117_g1_i1	PsCam025967	---NA---	0		noHitAssembly_c11117_g1_i1	-2.22545	-2.22545
noHitAssembly_c11337_g1_i1	PsCam055964	pentatricopeptide repeat-containing mitochondrial-like	0		noHitAssembly_c11337_g1_i1	-3.7699	-3.7699
noHitAssembly_c11839_g1_i1	PsCam038465	NAD(P)-binding rossmann-fold	C GO:0016021 integral component of membrane,F GO:0000140 acylglycerone-phosphate reductase activity,P GO:0055114 oxidation-reduction process		noHitAssembly_c11839_g1_i1	-2.44701	-2.44701
noHitAssembly_c12417_g1_i1	PsCam038441	uncharacterized transporter -like isoform X1	C GO:0016021 integral component of membrane,P GO:0055085 transmembrane transport		noHitAssembly_c12417_g1_i1	-2.86932	-2.86932
noHitAssembly_c12419_g1_i1	PsCam000931	UMP-CMP kinase-like isoform X1	C GO:0005634 nucleus,C GO:0005737 cytoplasm,F GO:0004127 cytidylate kinase activity,F GO:0005524 ATP binding,F GO:0009041 uridylate kinase activity,P GO:0006207 'de novo' pyrimidine nucleobase biosynthetic process,P GO:0006221 pyrimidine nucleotide biosynthetic process,P GO:0046939 nucleotide phosphorylation		noHitAssembly_c12419_g1_i1	-2.03134	-2.03134
noHitAssembly_c12432_g1_i1	PsCam036499	RNA-binding (RRM RBD RNP motif) family	F GO:0000166 nucleotide binding,F GO:0003676 nucleic acid binding		noHitAssembly_c12432_g1_i1	2.20798	2.20798
noHitAssembly_c12816_g1_i1	PsCam026238	---NA---	0		noHitAssembly_c12816_g1_i1	-3.81084	-3.81084
noHitAssembly_c12970_g1_i1	PsCam059092	LRR receptor-like kinase family	0		noHitAssembly_c12970_g1_i1	-2.59478	-2.59478
noHitAssembly_c13760_g1_i1	PsCam056829	---NA---	0		noHitAssembly_c13760_g1_i1	-5.43505	-5.43505
noHitAssembly_c14563_g1_i1	PsCam009559	thylakoid rhodanese	C GO:0005576 extracellular region,C GO:0009535 chloroplast thylakoid membrane,C GO:0009941 chloroplast envelope,F GO:0004568 chitinase activity,F GO:0008061 chitin binding,P GO:0006032 chitin catabolic process,P GO:0009772 photosynthetic electron transport in photosystem II		noHitAssembly_c14563_g1_i1	-3.07359	-3.07359
noHitAssembly_c14810_g1_i1	PsCam014412	LSD1-type zinc finger	C GO:0005634 nucleus,F GO:0005515 protein binding,P GO:0060548 negative regulation of cell death		noHitAssembly_c14810_g1_i1	-5.34096	-5.34096
noHitAssembly_c15298_g1_i1	PsCam037690	polyvinylalcohol dehydrogenase	0		noHitAssembly_c15298_g1_i1	-3.22545	-3.22545
noHitAssembly_c15323_g1_i1	PsCam050931	axial regulator YABBY 1-like	P GO:0009909 regulation of flower development,P GO:0009933 meristem structural organization,P GO:0010093 specification of floral organ identity,P GO:0010154 fruit development,P GO:0010158 abaxial cell fate specification,P GO:0010159 specification of organ position,P GO:0010450 inflorescence meristem growth		noHitAssembly_c15323_g1_i1	-4.68484	-4.68484
noHitAssembly_c15682_g1_i1	PsCam028262	---NA---	0		noHitAssembly_c15682_g1_i1	2.82826	2.82826
noHitAssembly_c15910_g1_i1	PsCam012636	---NA---	0		noHitAssembly_c15910_g1_i1	-3.72807	-3.72807
noHitAssembly_c15956_g1_i1	PsCam055516	GIGANTEA isoform X1	C GO:0005654 nucleoplasm,P GO:0006355 regulation of transcription, DNA-templated,P GO:0007623 circadian rhythm,P GO:0009409 response to cold,P GO:0009637 response to blue light,P GO:0010218 response to far red light,P GO:0010378 temperature compensation of the circadian clock,P GO:0042542 response to hydrogen peroxide,P GO:0048578 positive regulation of long-day photoperiodism, flowering		noHitAssembly_c15956_g1_i1	-2.92478	-2.92478
noHitAssembly_c16566_g1_i1	PsCam018031	---NA---	0		noHitAssembly_c16566_g1_i1	-2.97936	-2.97936
noHitAssembly_c1672_g1_i1	PsCam000871	---NA---	0		noHitAssembly_c1672_g1_i1	-2.62296	-2.62296
noHitAssembly_c17047_g1_i1	PsCam052625	60S acidic ribosomal	C GO:0005840 ribosome,C GO:0016021 integral component of membrane,F GO:0003735 structural constituent of ribosome,P GO:0006414 translational elongation		noHitAssembly_c17047_g1_i1	-7.73327	-7.73327
noHitAssembly_c17447_g1_i1	PsCam055008	U1 small nuclear ribonucleo	C GO:0019013 viral nucleocapsid,C GO:0030529 intracellular ribonucleoprotein complex,F GO:0000166 nucleotide binding,F GO:0017069 snRNA binding,P GO:0000398 mRNA splicing, via spliceosome		noHitAssembly_c17447_g1_i1	-2.68484	-2.68484
noHitAssembly_c18045_g1_i1	PsCam008367	---NA---	0		noHitAssembly_c18045_g1_i1	3.02333	3.02333
noHitAssembly_c1810_g1_i1	PsCam028041	ATP-dependent DNA helicase	C GO:0000784 nuclear chromosome, telomeric region,C GO:0005654 nucleoplasm,C GO:0005737 cytoplasm,F GO:0003677 DNA binding,F GO:0005524 ATP binding,F GO:0009378 four-way junction helicase activity,F GO:0043140 ATP-dependent 3'-5' DNA helicase activity,P GO:0000722 telomere maintenance via recombination,P GO:0000731 DNA synthesis involved in DNA repair,P GO:0006284 base-excision repair,P GO:000630…		noHitAssembly_c1810_g1_i1	-3.39542	-3.39542
noHitAssembly_c18494_g1_i1	PsCam000554	serine carboxypeptidase-like 45	F GO:0004185 serine-type carboxypeptidase activity,F GO:0016747 transferase activity, transferring acyl groups other than amino-acyl groups,P GO:0019748 secondary metabolic process,P GO:0051603 proteolysis involved in cellular protein catabolic process		noHitAssembly_c18494_g1_i1	-4.08762	-4.08762
noHitAssembly_c19713_g1_i1	PsCam041040	GDSL-like lipase acylhydrolase	F GO:0016787 hydrolase activity		noHitAssembly_c19713_g1_i1	-2.41645	-2.41645
noHitAssembly_c19839_g1_i1	PsCam005106	transmembrane protein, putative	C GO:0016021 integral component of membrane		noHitAssembly_c19839_g1_i1	2.31949	2.31949
noHitAssembly_c19956_g1_i1	PsCam024582	PREDICTED: uncharacterized protein LOC102664824	0		noHitAssembly_c19956_g1_i1	5.28285	5.28285
noHitAssembly_c20381_g1_i1	PsCam012409	---NA---	0		noHitAssembly_c20381_g1_i1	-3.01285	-3.01285
noHitAssembly_c20796_g1_i1	PsCam023937	---NA---	0		noHitAssembly_c20796_g1_i1	-6.39537	-6.39537
noHitAssembly_c3844_g1_i1	PsCam040704	salicylic acid carboxyl methyltransferase	C GO:0016021 integral component of membrane,F GO:0008168 methyltransferase activity,P GO:0032259 methylation		noHitAssembly_c3844_g1_i1	-3.31175	-3.31175
noHitAssembly_c4101_g1_i1	PsCam024316	---NA---	0		noHitAssembly_c4101_g1_i1	3.60117	3.60117
noHitAssembly_c5688_g1_i3	PsCam044920	superkiller	0		noHitAssembly_c5688_g1_i3	-2.15975	-2.15975
noHitAssembly_c6164_g1_i2	PsCam040598	AP2 domain class transcription factor	C GO:0005634 nucleus,F GO:0003677 DNA binding,F GO:0003700 transcription factor activity, sequence-specific DNA binding,P GO:0006351 transcription, DNA-templated,P GO:0006355 regulation of transcription, DNA-templated		noHitAssembly_c6164_g1_i2	-3.99796	-3.99796
noHitAssembly_c7209_g2_i1	PsCam000554	serine carboxypeptidase-like 45	F GO:0004185 serine-type carboxypeptidase activity,F GO:0016747 transferase activity, transferring acyl groups other than amino-acyl groups,P GO:0019748 secondary metabolic process,P GO:0051603 proteolysis involved in cellular protein catabolic process		noHitAssembly_c7209_g2_i1	-3.78624	-3.78624
noHitAssembly_c7816_g1_i1	PsCam025179	---NA---	0		noHitAssembly_c7816_g1_i1	-2.28845	-2.28845
noHitAssembly_c8101_g1_i1	PsCam055235	photosystem II 10 kDa	C GO:0009654 photosystem II oxygen evolving complex,C GO:0016021 integral component of membrane,P GO:0015979 photosynthesis		noHitAssembly_c8101_g1_i1	-2.36209	-2.36209
noHitAssembly_c8316_g1_i1	PsCam042353	UDP-glucose:glyco glucosyltransferase	C GO:0016021 integral component of membrane,F GO:0003980 UDP-glucose:glycoprotein glucosyltransferase activity,P GO:0006486 protein glycosylation,P GO:0097359 UDP-glucosylation		noHitAssembly_c8316_g1_i1	-3.49854	-3.49854
noHitAssembly_c8523_g1_i1	PsCam029501	---NA---	0		noHitAssembly_c8523_g1_i1	-3.81041	-3.81041
noHitAssembly_c9222_g1_i1	PsCam005343	oxygen-evolving enhancer	C GO:0009523 photosystem II,P GO:0015979 photosynthesis		noHitAssembly_c9222_g1_i1	-4.68484	-4.68484
noHitAssembly_c9392_g1_i1	PsCam004028	---NA---	0		noHitAssembly_c9392_g1_i1	-3.4479	-3.4479
noHitAssembly_c9864_g1_i1	PsCam049623	DUF688 family	0		noHitAssembly_c9864_g1_i1	-4.47326	-4.47326
noHitAssembly_Contig578	PsCam007044	papain family cysteine protease	F GO:0008234 cysteine-type peptidase activity,P GO:0006508 proteolysis		noHitAssembly_Contig578	-5.49226	-5.49226
gi|332450397|gb|JI917454.1| /// noHitAssembly_c15347_g1_i1	PsCam049993	MATE subfamily	C GO:0016021 integral component of membrane,F GO:0009055 electron carrier activity,F GO:0015238 drug transmembrane transporter activity,F GO:0015297 antiporter activity,P GO:0006855 drug transmembrane transport		gi|332450397|gb|JI917454.1| /// noHitAssembly_c15347_g1_i1	-6.56752	-6.56752

## Sheet: WEGO_format_annotations
Gene ID	GO Ids
PsCam059092
PsCam052906	GO:0016021
PsCam053068	GO:0016020
PsCam055008	GO:0019013	GO:0030529	GO:0000166	GO:0017069	GO:0000398
PsCam055235	GO:0009654	GO:0016021	GO:0015979
PsCam055416
PsCam055516	GO:0005654	GO:0006355	GO:0007623	GO:0009409	GO:0009637	GO:0010218	GO:0010378	GO:0042542	GO:0048578
PsCam055964
PsCam056633	GO:0005524	GO:0032440	GO:0055114
PsCam056829
PsCam033465	GO:0016020
PsCam034155	GO:0005634	GO:0005737	GO:0004864	GO:0004872	GO:0010427	GO:0009738	GO:0043086	GO:0080163
PsCam034686
PsCam034730	GO:0008446	GO:0019673
PsCam036499	GO:0000166	GO:0003676
PsCam037477
PsCam049993	GO:0016021	GO:0009055	GO:0015238	GO:0015297	GO:0006855
PsCam050029	GO:0005774	GO:0005886	GO:0008250	GO:0009505	GO:0016021	GO:0004579	GO:0018279
PsCam050931	GO:0009909	GO:0009933	GO:0010093	GO:0010154	GO:0010158	GO:0010159	GO:0010450
PsCam050982	GO:0009534	GO:0009941	GO:0016630	GO:0015979	GO:0015995	GO:0055114
PsCam052072	GO:0000786	GO:0005634	GO:0003677	GO:0006334
PsCam052625	GO:0005840	GO:0016021	GO:0003735	GO:0006414
PsCam052670
PsCam052723
PsCam042353	GO:0016021	GO:0003980	GO:0006486	GO:0097359
PsCam042882	GO:0009507	GO:0046554	GO:0005975	GO:0006108	GO:0055114
PsCam043307	GO:0009941	GO:0016021
PsCam043671	GO:0005634	GO:0005840	GO:0009570	GO:0009941	GO:0003723	GO:0003735	GO:0006412	GO:0009658	GO:0009793	GO:0010027
PsCam009886	GO:0016787
PsCam011246
PsCam011462	GO:0005737	GO:0004834	GO:0030170	GO:0052684	GO:0000162
PsCam012409
PsCam012636
PsCam014412	GO:0005634	GO:0005515	GO:0060548
PsCam017539	GO:0015629	GO:0003779	GO:0030042
PsCam018031
PsCam018398
PsCam020877	GO:0005687	GO:0005690	GO:0019013	GO:0046540	GO:0071011	GO:0000244
PsCam005061	GO:0005840	GO:0003735	GO:0006412
PsCam005106	GO:0016021
PsCam005343	GO:0009523	GO:0015979
PsCam005373	GO:0005634	GO:0003677	GO:0003700	GO:0006351	GO:0006355
PsCam005699
PsCam007044	GO:0008234	GO:0006508
PsCam008367
PsCam009559	GO:0005576	GO:0009535	GO:0009941	GO:0004568	GO:0008061	GO:0006032	GO:0009772
PsCam009696
PsCam046431	GO:0004601	GO:0051920	GO:0055114	GO:0098869
PsCam048366	GO:0005765	GO:0005768	GO:0005802	GO:0030660	GO:0071458	GO:0071556	GO:0042500	GO:0006465	GO:0033619
PsCam049270	GO:0005847	GO:0000166	GO:0003729	GO:0031047	GO:0042868	GO:0045892	GO:0048589	GO:0060968	GO:0098789
PsCam049294	GO:0008270	GO:0016874
PsCam049623
PsCam044026	GO:0003746	GO:0003924	GO:0005525	GO:0006414
PsCam044543
PsCam044570
PsCam044833	GO:0016021	GO:0005524	GO:0042626	GO:0055085
PsCam028041	GO:0000784	GO:0005654	GO:0005737	GO:0003677	GO:0005524	GO:0009378	GO:0043140	GO:0000722	GO:0000731	GO:0006284	GO:0006302	GO:0007569	GO:0031297	GO:0032508	GO:0071480
PsCam028250	GO:0016871
PsCam028262
PsCam028456	GO:0031640	GO:0050832
PsCam029501
PsCam031743
PsCam033419	GO:0016021	GO:0004497	GO:0005506	GO:0016705	GO:0020037	GO:0055114
PsCam000485	GO:0005634	GO:0003677	GO:0003700	GO:0006351	GO:0006355
PsCam000554	GO:0004185	GO:0016747	GO:0019748	GO:0051603
PsCam000800	GO:0008234	GO:0006508
PsCam000871
PsCam000931	GO:0005634	GO:0005737	GO:0004127	GO:0005524	GO:0009041	GO:0006207	GO:0006221	GO:0046939
PsCam003729
PsCam004004
PsCam004028
PsCam005058	GO:0008234	GO:0006508
PsCam044920
PsCam045080	GO:0005886	GO:0016021	GO:0004674	GO:0005524	GO:0006468	GO:0009741	GO:0009826
PsCam045500	GO:0005634	GO:0005737	GO:0008565	GO:0006606
PsCam045873	GO:0003755	GO:0004652	GO:0000413	GO:0006457
PsCam037690
PsCam037896	GO:0016021
PsCam038441	GO:0016021	GO:0055085
PsCam038465	GO:0016021	GO:0000140	GO:0055114
PsCam039137	GO:0016021
PsCam039931
PsCam040598	GO:0005634	GO:0003677	GO:0003700	GO:0006351	GO:0006355
PsCam040704	GO:0016021	GO:0008168	GO:0032259
PsCam041040	GO:0016787
PsCam021037	GO:0004747	GO:0006014	GO:0046835
PsCam021292	GO:0016021	GO:0000293	GO:0055114
PsCam022931
PsCam023937
PsCam023960	GO:0006952	GO:0009607
PsCam024316
PsCam024399
PsCam024582
PsCam025179
PsCam025673
PsCam025967
PsCam026238
PsCam026918	GO:0004185	GO:0006508
PsCam027678
